# Supplementary material for: Unaltered hepatic wound healing response in male rats with ancestral liver injury
Source: Nat Commun. 2023 Oct 10;14:6353. doi: 10.1038/s41467-023-41998-w (PMC10564731; doi:10.1038/s41467-023-41998-w)
Supplement: Supplementary file 5 — Supplementary Data 2 [file 41467_2023_41998_MOESM5_ESM.xlsx]

## Sheet: 1523 genes F0
Gene	EnsEMBL Identifier	baseMean	F0_log2FC	F0_FDR	F1_log2FC	F1_FDR	AvsC_log2FC	AvsC_FDR	AvsD_log2FC	AvsD_FDR
Idua	ENSRNOG00000000043.6	850.864	0.201102	0.0292809	0.110426	0.513819	0.0331966	0.971437	0.367642	0.194965
Fbxo28	ENSRNOG00000000066.5	383.664	-0.149599	0.00317562	0.00159605	0.990517	-0.263318	0.240345	-0.245337	0.117765
Pfkfb1	ENSRNOG00000000165.8	2120.28	-0.313827	0.05296	-0.206143	0.480056	-0.317428	0.702077	-0.633043	0.191198
Apex2	ENSRNOG00000000166.7	244.533	-0.280043	1.48863e-05	-0.017394	0.926552	-0.493588	0.0457818	-0.347385	0.0887203
Spata5l1	ENSRNOG00000000169.5	115.249	-0.235342	0.000701431	0.0120199	0.95567	-0.322605	0.347587	-0.375994	0.0889378
Mier2	ENSRNOG00000000175.6	201.316	0.259314	0.0209388	0.155822	0.465972	0.494543	0.301703	0.91168	0.000371359
Jmjd6	ENSRNOG00000000250.6	349.926	-0.156398	0.0659626	-0.0408239	0.815802	-0.158538	0.725445	-0.127415	0.716317
Prmt7	ENSRNOG00000000258.6	783.971	-0.131464	0.0574308	0.0031337	0.985746	-0.0939066	0.815064	-0.145314	0.575114
Foxo3	ENSRNOG00000000299.5	447.456	-0.259763	0.07282	-0.0695704	0.814823	-0.317066	0.665858	-0.319713	0.562718
Atg5	ENSRNOG00000000322.7	991.666	-0.086835	0.0992991	-0.0904818	0.329118	-0.0219155	0.960961	-0.195301	0.220173
Kifbp	ENSRNOG00000000395.7	263.992	-0.116499	0.0983164	-0.00889157	0.963442	-0.248563	0.40369	-0.0810989	0.77823
Numa1	ENSRNOG00000000417.7	1924.78	0.230863	0.00365496	0.129972	0.412599	0.184294	0.660222	0.535956	0.0099183
Cfb	ENSRNOG00000000419.10	429.457	0.182869	0.0859293	-0.0130006	0.964873	0.116876	0.862878	0.132762	0.767509
Pbx2	ENSRNOG00000000440.6	701.397	0.125223	0.085491	0.0342915	0.816199	0.0566929	0.911988	0.130887	0.650656
Vps52	ENSRNOG00000000470.7	1247.11	0.168336	0.0428979	0.143563	0.355344	0.0492087	0.933184	0.591826	0.00152011
Rgl2	ENSRNOG00000000474.6	407.413	0.187833	0.0680026	0.0616267	0.758242	0.0817918	0.908342	0.4872	0.0790936
Phf1	ENSRNOG00000000480.7	622.241	0.179392	0.0341391	0.0447152	0.802125	0.107549	0.826911	0.387137	0.093443
Srpk1	ENSRNOG00000000511.8	1015.83	-0.136409	0.0156059	-0.0147899	0.919476	-0.19359	0.471488	-0.158545	0.468304
Cdkn1a	ENSRNOG00000000521.4	1674.19	-0.863793	0.000107025	-0.203685	0.656602	-0.954045	0.397049	-0.905217	0.258223
Pim1	ENSRNOG00000000529.5	99.1328	0.346509	0.0168181	0.112316	0.684975	0.558185	0.416044	0.798113	0.0566657
Unc5b	ENSRNOG00000000567.7	1079.42	-0.50065	0.000160527	-0.275091	0.326219	-0.550617	0.416044	-0.525614	0.284078
Slc29a3	ENSRNOG00000000568.5	406.204	0.129776	0.0618467	0.135276	0.262644	0.256775	0.41662	0.379764	0.0482003
Rpf2	ENSRNOG00000000587.7	280.783	-0.187312	0.0292672	-0.0802921	0.602214	-0.0980624	0.862195	-0.350146	0.183792
Traf3ip2	ENSRNOG00000000595.5	324.867	0.343255	1.25905e-05	0.128171	0.456174	0.414222	0.287566	0.749587	0.000374427
Nrbf2	ENSRNOG00000000641.5	1593.01	-0.313327	0.00882621	-0.246365	0.276982	-0.291387	0.650123	-0.65952	0.0574594
Tpst2	ENSRNOG00000000664.4	930.622	-0.161119	0.0530304	-0.0850915	0.553844	-0.176658	0.672906	-0.320306	0.205706
Ung	ENSRNOG00000000692.7	1388.91	0.149946	0.0327022	0.099424	0.456174	0.0114252	0.989009	0.142665	0.608011
Ssh1	ENSRNOG00000000695.8	210.244	0.166464	0.0395016	0.163523	0.251738	0.0919674	0.866955	0.367629	0.12272
Ppp1r11	ENSRNOG00000000780.7	1059.91	-0.10429	0.0606579	-0.0169091	0.897204	-0.0659116	0.855541	-0.171172	0.37694
Trim39	ENSRNOG00000000785.7	680.175	0.142628	0.0542045	-0.0507225	0.718184	0.275472	0.358711	0.295835	0.135085
Gnl1	ENSRNOG00000000798.6	1157.24	-0.0997401	0.0152867	-0.021649	0.81072	-0.136612	0.458094	-0.236588	0.0308885
Tbc1d32	ENSRNOG00000000802.7	92.426	-0.153173	0.0992991	-0.0381681	0.844429	-0.386067	0.322961	-0.35291	0.19947
Dse	ENSRNOG00000000824.6	605.242	-0.221982	0.00128454	-0.0320448	0.850455	-0.383724	0.195653	-0.544389	0.00231414
Ier3	ENSRNOG00000000827.6	525.934	0.322472	0.0129756	0.0740414	0.792393	0.683496	0.195653	0.35447	0.45875
Ddx39b	ENSRNOG00000000841.7	3325.49	0.252882	0.00092667	0.126902	0.419861	0.227015	0.563497	0.561478	0.00590251
	ENSRNOG00000000891.5	461.022	0.263229	0.00976644	-0.00734574	0.9828	0.518449	0.240345	0.228912	0.578689
Rabgef1	ENSRNOG00000000895.4	458.597	-0.191839	0.000371949	-0.0949723	0.406007	-0.165643	0.569392	-0.304711	0.0753863
Uspl1	ENSRNOG00000000909.8	694.745	-0.173742	0.0345934	-0.0670949	0.651341	-0.179098	0.683766	-0.219848	0.478563
Sfswap	ENSRNOG00000000931.8	666.532	0.167457	0.022247	0.157147	0.231746	0.0995906	0.816628	0.560876	0.000985239
Stx2	ENSRNOG00000000936.6	1361.38	0.293746	0.000379425	0.0959316	0.553983	0.234598	0.599382	0.432266	0.0957856
Rasl11a	ENSRNOG00000000956.5	56.2615	0.249879	0.0448138	-0.0273153	0.931823	0.386317	0.481781	0.14481	0.792582
Glt1d1	ENSRNOG00000000961.7	273.704	-0.523485	0.010681	-0.25495	0.51343	-0.798623	0.406719	-1.10009	0.0649293
Slc15a4	ENSRNOG00000000962.4	706.412	-0.0994047	0.0643547	-0.0496016	0.592021	-0.168415	0.481781	-0.178594	0.306815
Pnpla6	ENSRNOG00000000977.8	399.161	0.16828	0.0129048	0.120511	0.365508	0.213015	0.489328	0.546337	0.000607549
Baiap2l1	ENSRNOG00000001007.7	1200.32	-0.398817	0.000357932	-0.166405	0.470408	-0.598094	0.264035	-0.646852	0.0614034
Tecpr1	ENSRNOG00000001010.7	1151.08	0.170265	0.0408283	0.120293	0.44174	-0.0763986	0.894865	0.297936	0.271439
Tsc22d1	ENSRNOG00000001030.8	4826.71	0.372118	0.00284376	0.0703983	0.804768	0.19672	0.799813	0.145431	0.80847
Nufip1	ENSRNOG00000001033.5	337.334	-0.129454	0.058202	-0.0820348	0.496878	-0.124887	0.742507	-0.279423	0.188692
Eif2b1	ENSRNOG00000001039.5	488.872	-0.101598	0.0416918	-0.0198183	0.860785	-0.0730733	0.801234	-0.163805	0.322504
Pms2	ENSRNOG00000001040.8	271.426	0.087802	0.0773399	0.0094249	0.940555	0.201165	0.358773	0.117369	0.53766
Ddx55	ENSRNOG00000001043.8	312.847	-0.151375	0.020073	-0.0465697	0.717478	-0.170944	0.611209	-0.182816	0.462436
Map2k7	ENSRNOG00000001047.6	313.029	0.101916	0.0416165	0.044071	0.615052	0.100803	0.69609	0.264771	0.0482003
Rac1	ENSRNOG00000001068.7	5993.22	-0.0757249	0.0538641	0.00880457	0.928757	-0.115233	0.52993	-0.0507618	0.765865
Daglb	ENSRNOG00000001079.9	778.551	-0.105138	0.0962845	0.0406156	0.727512	0.0146162	0.980812	-0.0565671	0.84338
Stard13	ENSRNOG00000001090.5	1929.56	0.338941	9.25707e-05	0.142584	0.44349	0.396151	0.364352	0.357479	0.258223
	ENSRNOG00000001107.7	120.104	0.145539	0.070015	0.107553	0.465097	0.212542	0.568001	0.566878	0.00220735
RGD1562310	ENSRNOG00000001123.4	300.172	-0.622836	4.66556e-06	-0.210716	0.471627	-0.983194	0.0998556	-0.774422	0.0878276
Fbxw8	ENSRNOG00000001126.7	1421.14	-0.162326	0.0312475	0.0527114	0.71905	-0.164648	0.688143	-0.133913	0.680246
Wsb2	ENSRNOG00000001135.6	1902.1	-0.106217	0.0590545	-0.00656775	0.966668	-0.11876	0.677346	-0.084974	0.715211
Taok3	ENSRNOG00000001138.7	1344.23	0.308427	0.00317562	0.13626	0.506604	0.412243	0.413544	0.487434	0.13964
Suds3	ENSRNOG00000001139.8	1728.22	0.0842935	0.0591784	-0.00227802	0.985318	0.113035	0.606634	0.0904169	0.607822
Sik1	ENSRNOG00000001189.6	1691.5	0.315335	9.71711e-05	0.103972	0.525644	0.550694	0.0998556	0.496303	0.0393689
Git2	ENSRNOG00000001190.6	733.56	0.102599	0.0536342	0.0485589	0.599607	0.0480587	0.895027	0.211521	0.194965
Tchp	ENSRNOG00000001191.7	220.062	0.126035	0.0597518	0.0958965	0.434773	0.204498	0.515215	0.373954	0.038304
Rrp1b	ENSRNOG00000001194.7	456.932	-0.216832	0.00166113	0.0716238	0.592021	-0.243395	0.489119	-0.0836538	0.811193
Rrp1	ENSRNOG00000001203.7	733.408	-0.11716	0.0349155	0.0140126	0.920139	-0.104986	0.737063	-0.0773078	0.755267
Pwp2	ENSRNOG00000001210.7	585.162	-0.241034	0.00319262	-0.0548815	0.755331	-0.214062	0.635106	-0.224505	0.505899
Ube2g2	ENSRNOG00000001222.7	1812.86	-0.279699	0.000237367	-0.110269	0.482946	-0.228078	0.591361	-0.376839	0.142963
Eif3b	ENSRNOG00000001253.6	3563.58	-0.137299	0.0472047	0.0215708	0.896401	-0.298032	0.317044	-0.0637614	0.843794
Atxn2	ENSRNOG00000001256.8	2050.29	0.171648	0.0582554	0.0854828	0.586108	0.211864	0.638206	0.38266	0.15387
Snx8	ENSRNOG00000001258.3	638.373	-0.159681	0.0161192	-0.0285211	0.853204	-0.0728097	0.873289	-0.296877	0.134614
Pcnt	ENSRNOG00000001276.8	435.603	0.250844	0.00103012	0.136296	0.404351	0.0858799	0.878933	0.513298	0.0147675
Gpr146	ENSRNOG00000001288.3	820.493	-0.25219	0.037193	-0.119875	0.571704	-0.219792	0.747911	-0.393014	0.353535
P2rx4	ENSRNOG00000001300.7	1421.42	-0.216598	0.0395648	0.0110537	0.971404	-0.191207	0.746126	-0.225464	0.590087
Fam20c	ENSRNOG00000001314.7	1374.49	0.184125	0.00489023	0.108846	0.410143	0.164676	0.636202	0.454441	0.0100126
Zfp157	ENSRNOG00000001323.6	192.397	0.141718	0.098072	0.00575917	0.982085	0.235797	0.546163	0.101928	0.779878
Il3ra	ENSRNOG00000001325.4	110.423	0.253312	0.0422205	-0.0284721	0.927955	0.327188	0.585697	0.41128	0.316521
Setd1b	ENSRNOG00000001337.8	1136.63	0.237445	0.0232021	0.0518365	0.820389	0.069942	0.928008	0.382179	0.252894
Hectd4	ENSRNOG00000001352.7	1172.46	0.166205	0.0915812	0.032001	0.886147	0.0760975	0.905887	0.446248	0.0812207
Ap4m1	ENSRNOG00000001353.4	252.781	0.174726	0.0101631	0.0329073	0.832108	0.0675006	0.892778	0.174126	0.528646
Irs3	ENSRNOG00000001389.2	152.657	0.42702	0.0715174	-0.200595	0.620218	0.395058	0.753275	-0.162556	0.886879
Lrch4	ENSRNOG00000001402.5	885.093	0.179532	0.0022461	0.0928229	0.44155	0.166902	0.589016	0.418472	0.00906126
Gigyf1	ENSRNOG00000001410.5	598.185	0.39587	3.3586e-06	0.155022	0.408424	0.229848	0.618463	0.832858	0.000111253
Rhbdd2	ENSRNOG00000001443.6	573.655	-0.380719	0.00213644	-0.224184	0.386264	-0.635457	0.26926	-0.816093	0.0196986
Rapgef4	ENSRNOG00000001516.7	2078.01	-0.211014	0.0485317	-0.120607	0.523032	-0.588648	0.128995	-0.598412	0.0220845
Chac2	ENSRNOG00000001531.7	554.07	0.334487	0.0665522	-0.0455028	0.919272	0.967776	0.144634	0.180134	0.818872
Nfe2l2	ENSRNOG00000001548.6	4894	0.200601	0.0526448	0.188052	0.323473	0.433722	0.321732	0.568394	0.0317571
RGD1563888	ENSRNOG00000001554.7	360.414	-0.169688	0.0349155	-0.120685	0.424349	-0.243655	0.525715	-0.413979	0.0735464
Adamts1	ENSRNOG00000001607.7	546.909	-0.292602	0.0687362	-0.0533052	0.886079	-0.709489	0.280916	-0.675853	0.129575
Ripk4	ENSRNOG00000001618.7	665.282	0.293014	0.00589583	0.0739974	0.740848	0.442552	0.387537	0.616928	0.0456801
Prdm15	ENSRNOG00000001620.8	264.708	0.154102	0.0693436	0.11432	0.462686	0.0705459	0.90521	0.383868	0.111999
Get1	ENSRNOG00000001629.5	408.917	-0.186026	0.0282777	-0.149491	0.355344	-0.168796	0.725445	-0.408972	0.111121
Tomm70	ENSRNOG00000001640.6	1364.71	-0.0978658	0.0496907	-0.0396963	0.6553	-0.0361197	0.921497	-0.15017	0.395851
Lsg1	ENSRNOG00000001727.7	582.66	-0.112263	0.0229014	0.0359402	0.70762	-0.10351	0.700893	-0.0708665	0.74933
LOC108348101;Clcn2	ENSRNOG00000001742.8	513.589	0.274068	0.0649367	0.0723123	0.812533	0.276747	0.727585	0.407856	0.439212
Chrd	ENSRNOG00000001750.7	502.482	0.339142	0.000107025	0.0933901	0.595685	0.273338	0.547011	0.691272	0.00324776
Pcyt1a	ENSRNOG00000001762.3	2457.71	-0.3794	2.65044e-10	-0.13681	0.316907	-0.591671	0.00451832	-0.594462	0.000400257
Tfrc	ENSRNOG00000001766.7	2936.12	-0.268616	0.0469587	-0.177801	0.470408	-0.63448	0.239421	-0.49841	0.219002
Osbpl11	ENSRNOG00000001782.6	1805.81	0.209018	0.0459436	0.0409546	0.86233	0.164715	0.784277	0.241748	0.545716
Dnm1l	ENSRNOG00000001813.8	863.609	-0.131528	0.0656791	-0.000459367	0.997991	-0.147748	0.684717	-0.163667	0.541492
Stk38l	ENSRNOG00000001828.7	698.373	0.158401	0.00827651	0.0670052	0.547098	0.0898128	0.816981	0.260956	0.190148
Arntl2	ENSRNOG00000001830.7	109.095	0.55109	0.0150479	0.0352947	0.958668	0.875837	0.40369	0.604648	0.485111
Top3b	ENSRNOG00000001845.5	940.534	0.106464	0.0273559	0.120194	0.132265	0.137797	0.531036	0.407555	0.000181517
Mapk1	ENSRNOG00000001849.7	1337.34	-0.0743134	0.0649367	-0.0113314	0.90687	-0.130271	0.445038	-0.204663	0.0511376
Snap29	ENSRNOG00000001867.7	1962.86	-0.187905	0.000362293	-0.0839224	0.451151	-0.221264	0.40369	-0.16694	0.428669
Med15	ENSRNOG00000001877.6	1123.83	0.137042	0.0627131	0.152562	0.224554	0.149193	0.679745	0.493429	0.00384921
LOC100362453	ENSRNOG00000001893.6	3759.73	-0.224191	0.00141921	-0.162741	0.226808	-0.169516	0.635085	-0.178058	0.503633
Dnajc28	ENSRNOG00000002026.5	224.809	0.177202	0.0689664	0.0223256	0.925852	0.365783	0.390116	0.262707	0.442005
Paqr3	ENSRNOG00000002035.5	541.806	-0.257471	0.0176051	-0.160935	0.445384	-0.365672	0.474769	-0.512049	0.122664
Paxbp1	ENSRNOG00000002036.6	519.216	0.123425	0.0510347	0.0382766	0.759551	0.0872366	0.80875	0.263334	0.138911
Cd200r1l	ENSRNOG00000002046.7	123.445	-0.466219	0.0321187	-0.301176	0.465836	-0.191052	0.89656	-1.25016	0.0291787
Fras1	ENSRNOG00000002053.7	58.2495	-0.667255	0.0472993	-0.247761	0.687585	-0.97931	0.522714	-0.914995	0.440744
Noa1	ENSRNOG00000002055.6	176.163	-0.189423	0.00729048	-0.173818	0.168435	-0.208426	0.56777	-0.34476	0.122652
Ccng2	ENSRNOG00000002089.5	833.911	0.233731	0.00882621	-0.0155651	0.951984	0.369736	0.361367	0.0412455	0.934276
Paics	ENSRNOG00000002101.6	4220.04	-0.125076	0.00504852	-0.0559035	0.517018	-0.182611	0.401239	-0.282718	0.0252583
Lrrc8d	ENSRNOG00000002121.4	1641.57	0.142287	0.0974005	0.0437372	0.7969	0.203229	0.617946	0.277407	0.305354
Lrrc8b	ENSRNOG00000002129.7	880.881	0.318868	9.1012e-05	0.145805	0.406007	0.256053	0.569392	0.573195	0.0187454
Aasdh	ENSRNOG00000002137.5	234.909	0.180705	0.00230331	0.0719713	0.530073	0.29885	0.220518	0.526236	0.0001537
Cds1	ENSRNOG00000002142.6	273.134	-0.198477	0.0445025	-0.0649748	0.737397	-0.0692205	0.924583	-0.121447	0.785002
Gpat3	ENSRNOG00000002159.6	438.748	-0.856974	0.0264263	0.00329567	0.997551	-2.32957	0.0968038	-1.26294	0.30335
Phldb2	ENSRNOG00000002171.9	706.959	0.375922	2.21006e-05	0.212607	0.233374	0.54734	0.180401	0.662609	0.0118879
Pgm2	ENSRNOG00000002185.6	349.603	-0.146524	0.0103709	-0.00808688	0.962949	-0.298015	0.270046	-0.198599	0.3559
Rell1	ENSRNOG00000002192.6	438.964	-0.446664	0.0133506	0.0248524	0.964436	-0.50779	0.583689	-0.495412	0.479021
Tmem165	ENSRNOG00000002199.6	381.95	-0.171743	0.00154895	-0.0446379	0.684551	-0.0837654	0.817333	-0.293969	0.0918592
Shroom3	ENSRNOG00000002208.6	538.83	0.404192	0.00143171	0.281058	0.255006	0.800335	0.122358	1.00972	0.00194021
Srd5a3	ENSRNOG00000002216.8	285.819	-0.16036	0.0778225	0.0506367	0.774613	-0.0983136	0.8743	-0.0478867	0.922823
Stbd1	ENSRNOG00000002218.5	3540.43	-0.237024	0.0502876	-0.2938	0.132265	-0.381158	0.453679	-0.386488	0.302584
Kit	ENSRNOG00000002227.3	198.222	-0.349777	0.000425814	-0.113269	0.560201	-0.787071	0.0249909	-0.846801	0.000892972
Adcy5	ENSRNOG00000002229.6	241.493	0.205174	0.0549426	0.122455	0.518266	-0.237658	0.63816	0.264649	0.468385
Wdr5b	ENSRNOG00000002253.3	105.978	0.165592	0.0526448	-0.0792128	0.594118	0.429072	0.210273	0.11508	0.759669
Hnrnpdl	ENSRNOG00000002270.7	1064.45	0.227227	0.00459949	0.164754	0.285548	0.208683	0.629464	0.448876	0.0582861
Naaa	ENSRNOG00000002273.6	123.607	-0.283908	0.0376305	0.00578216	0.986467	-0.186127	0.814721	-0.650405	0.0888732
RGD1310587	ENSRNOG00000002322.5	7729.92	0.163772	0.0744535	0.0101168	0.967462	0.162906	0.74338	0.176751	0.627259
Rasgef1b	ENSRNOG00000002345.6	372.295	-0.450086	0.0697317	-0.121659	0.810908	-1.26515	0.164886	-0.96823	0.164387
Bpnt1	ENSRNOG00000002378.7	993.101	-0.106394	0.0292672	0.00323735	0.983547	-0.0815349	0.752951	-0.169096	0.263898
Bmp3	ENSRNOG00000002381.4	77.1326	0.295585	0.020073	0.183051	0.458873	0.653526	0.201403	0.81166	0.0118879
Rbm47	ENSRNOG00000002408.6	1353.81	0.294546	0.000256403	0.105062	0.520534	0.35416	0.387537	0.561427	0.0169726
Tgfb2	ENSRNOG00000002418.7	118.557	-0.35989	0.0928386	0.223346	0.533123	-1.12352	0.144634	0.0743281	0.945694
Rrp15	ENSRNOG00000002450.7	344.456	-0.195621	0.0267656	0.0140396	0.955653	-0.203942	0.658249	-0.192206	0.581709
Rnf2	ENSRNOG00000002454.7	910.806	-0.109104	0.0461593	-0.0756663	0.460797	0.0118384	0.983486	-0.169328	0.367392
Tom1l1	ENSRNOG00000002474.7	789.101	0.168692	0.0665522	0.0649734	0.698059	0.187828	0.691384	0.187249	0.5984
Gpatch2	ENSRNOG00000002512.7	221.146	0.162978	0.0283048	-0.0186584	0.921503	0.421707	0.126146	0.0738107	0.825523
Kifap3	ENSRNOG00000002544.7	602.518	-0.0986979	0.0574096	-0.0430597	0.637105	-0.157854	0.496859	-0.143457	0.430999
Hnf1b	ENSRNOG00000002598.7	884.049	0.272283	0.0164026	0.244311	0.23271	0.382379	0.444178	0.612385	0.0430223
Rap1gap2	ENSRNOG00000002652.7	145.625	-0.255558	0.0578861	0.109625	0.642713	-0.413256	0.501797	-0.385361	0.421316
Zfp692	ENSRNOG00000002682.6	155.361	0.238868	0.0177477	0.179549	0.355344	0.468721	0.283184	0.818202	0.00059099
Vps4b	ENSRNOG00000002705.4	2285.99	-0.0929603	0.0073335	-0.0171137	0.829895	-0.214326	0.0947592	-0.191589	0.0344687
Zfp672	ENSRNOG00000002713.4	400.761	-0.140857	0.0336663	-0.0480679	0.702308	-0.108103	0.783374	-0.0617514	0.850167
Dlg3	ENSRNOG00000002767.8	556.93	0.237098	1.522e-05	0.111088	0.347144	0.290124	0.299756	0.486762	0.00151169
Aatf	ENSRNOG00000002778.6	378.642	-0.140921	0.0549426	-0.0294378	0.857145	-0.123873	0.761555	-0.170761	0.544246
Luc7l3	ENSRNOG00000002835.6	924.11	0.161475	0.0275044	0.105335	0.453382	0.0750745	0.874763	0.533036	0.00142649
Slc19a2	ENSRNOG00000002839.6	3571.43	0.489168	3.10049e-07	0.0999615	0.61956	0.358217	0.46562	0.498957	0.116396
Klhl20	ENSRNOG00000002875.7	323.923	0.169483	0.00554712	-0.00140597	0.993093	0.0458323	0.922984	0.277462	0.146603
Zcchc2	ENSRNOG00000002882.8	1059.08	0.172449	0.032897	0.0487418	0.764923	0.123295	0.797919	0.326327	0.197938
Plekha6	ENSRNOG00000002907.8	1504.07	0.188307	0.0754625	0.0839177	0.647385	0.0776816	0.916074	0.442523	0.143346
Slc35a4	ENSRNOG00000002908.5	813.648	-0.127535	0.0223177	-0.0318041	0.788703	-0.226752	0.384232	-0.140949	0.518428
Trim11	ENSRNOG00000002915.7	450.894	0.159948	0.00337483	0.036726	0.75482	0.0465034	0.913076	0.2718	0.110514
Adora2b	ENSRNOG00000002922.3	52.9518	0.914905	0.000759154	0.374457	0.493448	1.49144	0.229966	1.38039	0.113072
Atp1b1	ENSRNOG00000002934.7	2156.17	-0.298654	0.0167069	-0.116752	0.607708	-0.205483	0.785819	-0.533226	0.182788
Socs3	ENSRNOG00000002946.3	144.741	0.36254	0.0667007	0.166993	0.622459	1.06281	0.153832	0.601556	0.360353
Pgs1	ENSRNOG00000002949.7	522.324	-0.105943	0.0978116	-0.0555492	0.603353	-0.133357	0.676504	-0.219752	0.273818
Tsr1	ENSRNOG00000002980.7	1540.88	-0.278711	0.000365642	-0.0320616	0.875288	-0.380345	0.317044	-0.304255	0.279484
Nfix	ENSRNOG00000002983.7	716.194	0.271431	0.0037102	0.201718	0.262644	0.274873	0.579094	0.479977	0.100395
Eef1aknmt	ENSRNOG00000003042.8	708.236	-0.159064	0.0512729	0.0454574	0.783713	-0.351834	0.273312	-0.244767	0.330565
Mrnip	ENSRNOG00000003068.5	84.0202	0.263187	0.0446762	0.0496783	0.869127	0.559962	0.313595	0.0836792	0.899646
Cd38	ENSRNOG00000003069.4	486.214	-0.198589	0.0474127	-0.128173	0.480056	-0.484987	0.20542	-0.707335	0.00199527
Rtn4rl1	ENSRNOG00000003121.6	635.887	0.218996	0.0744506	0.168928	0.451151	0.248459	0.685052	0.60708	0.0614034
Hdac8	ENSRNOG00000003122.7	271.25	-0.121412	0.0714467	-0.0622849	0.590146	-0.237357	0.418117	-0.354176	0.0503708
Mip	ENSRNOG00000003132.7	199.888	0.228342	0.074052	0.118757	0.586108	0.429267	0.411545	0.703929	0.0196986
Anks3	ENSRNOG00000003186.6	214.883	0.119726	0.0787742	0.0238141	0.876796	0.108275	0.780332	0.231169	0.291192
Helz	ENSRNOG00000003213.5	581.288	0.159829	0.0983196	0.103592	0.5255	0.0746934	0.909038	0.278338	0.383507
Degs1	ENSRNOG00000003223.3	2149.51	-0.132033	0.00517638	0.00645651	0.964873	-0.16389	0.489328	-0.133671	0.487329
Slc9a3r1	ENSRNOG00000003232.4	3152	-0.150785	0.0894838	-0.0386971	0.833469	-0.191929	0.652701	-0.220645	0.468835
Wdr81	ENSRNOG00000003243.7	1802.36	0.183587	0.00608367	0.038208	0.798369	0.118218	0.757715	0.383858	0.0390713
Rcsd1	ENSRNOG00000003283.6	392.399	-0.180447	0.0277819	-0.0419816	0.811132	-0.230256	0.566536	-0.38992	0.106747
Cd247	ENSRNOG00000003298.8	56.3501	0.169592	0.0552714	-0.0151846	0.94925	-0.026305	0.979542	0.0765172	0.867483
Rrn3	ENSRNOG00000003326.8	1755.8	-0.143082	0.0256905	0.00210569	0.989534	-0.349264	0.159912	-0.14034	0.568808
Rasd1	ENSRNOG00000003348.6	181.854	0.467128	0.00326425	0.164107	0.590197	0.781544	0.265595	1.02028	0.0164893
Mospd2	ENSRNOG00000003350.7	1172.14	-0.107565	0.0663998	-0.046379	0.650243	0.0864169	0.789669	-0.139183	0.508214
Ogt	ENSRNOG00000003359.7	1799.07	0.168274	0.0255966	0.0652081	0.635191	0.045072	0.936498	0.361598	0.0812207
Zfp330	ENSRNOG00000003461.6	736.781	-0.130766	0.00882621	-0.0653582	0.494642	-0.0384111	0.92163	-0.234127	0.139976
Srebf1	ENSRNOG00000003463.8	7300.77	0.370753	0.0568791	-0.0936316	0.817643	0.597952	0.493212	0.648193	0.304559
Tbc1d9	ENSRNOG00000003496.7	440.15	0.248136	0.0351005	0.177077	0.422497	0.262732	0.658249	0.359051	0.369692
Ergic1	ENSRNOG00000003508.7	3708.37	-0.125542	0.0997889	-0.0202639	0.909895	-0.217339	0.525715	-0.13954	0.637902
Fmo2	ENSRNOG00000003510.6	158.381	-0.676152	0.00106991	-0.38572	0.375895	-0.484113	0.667676	-1.05225	0.0956644
Sytl4	ENSRNOG00000003526.8	81.5785	-0.142978	0.0989688	-0.0491967	0.763604	-0.353649	0.341722	-0.393699	0.105462
Acbd6	ENSRNOG00000003550.6	323.278	-0.111761	0.0912447	-0.0317092	0.811471	-0.166672	0.579094	-0.307147	0.0812207
Pou2f1	ENSRNOG00000003581.7	53.3908	0.375262	0.0051336	0.301089	0.23271	0.30728	0.675314	0.866371	0.0166046
Utp3	ENSRNOG00000003599.3	609.977	-0.185259	0.00650194	-0.0204612	0.909719	-0.318113	0.317044	-0.188251	0.478304
Fmo3	ENSRNOG00000003620.5	16301.2	-0.251157	0.0586843	-0.192664	0.430087	-0.212146	0.780332	-0.536949	0.17988
Zfp354a	ENSRNOG00000003634.7	1302.72	-1.59559	1.60093e-07	-0.574706	0.406007	-2.60911	0.0192358	-2.47421	0.00351544
Disp1	ENSRNOG00000003635.4	265.529	-0.356869	0.0649367	-0.187071	0.569221	-0.700104	0.40369	-0.507718	0.457401
LOC103689931;Hnrnpab	ENSRNOG00000003645.8	3359.89	-0.188912	0.00580972	-0.038639	0.801827	-0.252675	0.418117	-0.329929	0.0989676
Med13	ENSRNOG00000003679.6	2000.82	0.168601	0.085563	0.00538816	0.984153	0.059441	0.934524	0.197373	0.597323
Zmym3	ENSRNOG00000003707.8	656.416	0.185887	0.000878021	0.0510387	0.645333	0.0505648	0.911655	0.227009	0.261323
Xk	ENSRNOG00000003749.7	492.269	-0.22967	0.0957005	-0.00885151	0.982813	-0.626414	0.217545	-0.212052	0.679797
Angel2	ENSRNOG00000003795.7	1199.93	-0.0862659	0.0875325	-0.017034	0.881569	-0.115521	0.64298	-0.0618611	0.775657
Map2k4	ENSRNOG00000003834.7	768.114	-0.0979039	0.0372064	-0.0249249	0.801246	-0.109877	0.651137	-0.153161	0.345418
Dhx15	ENSRNOG00000003844.6	2627.32	-0.0894596	0.0618467	-0.0298634	0.747408	-0.072761	0.785276	-0.133463	0.421423
Pitpna	ENSRNOG00000003846.7	1897.71	-0.124832	0.00173702	-0.0380152	0.621418	-0.14151	0.471488	-0.202615	0.107055
Nrde2	ENSRNOG00000004004.7	316.548	0.159248	0.0135563	0.074102	0.531697	0.0531112	0.910756	0.309464	0.098413
Nedd1	ENSRNOG00000004011.6	405.082	0.181941	0.0148588	0.123526	0.406007	0.31789	0.361367	0.29677	0.233581
Sema6a	ENSRNOG00000004033.8	232.672	0.225558	0.0836677	0.188171	0.418076	-0.018632	0.989939	0.193921	0.708231
Snrk	ENSRNOG00000004050.6	785.639	0.180159	0.00166444	0.0786771	0.491294	0.126261	0.701204	0.293338	0.100395
Pnn	ENSRNOG00000004061.5	846.235	0.225191	0.0233102	0.133451	0.474944	0.160052	0.782301	0.58975	0.024317
Ubtd2	ENSRNOG00000004137.7	173.785	-0.225894	0.0117292	-0.0472157	0.81183	-0.156578	0.780332	-0.262016	0.462436
Adipor1	ENSRNOG00000004143.4	3991.72	-0.0818454	0.0254572	-0.0419019	0.528196	-0.106727	0.522303	-0.232017	0.0113684
Mtif2	ENSRNOG00000004161.7	414.02	-0.095172	0.0958951	0.00474227	0.976894	-0.079211	0.810484	-0.0239442	0.937153
Pkdcc	ENSRNOG00000004205.6	2595.33	-0.670885	3.03683e-07	-0.183651	0.515026	-0.717782	0.305642	-0.786757	0.0815212
Eml5	ENSRNOG00000004207.8	424.367	0.372504	0.00887692	0.119256	0.661608	0.0738813	0.950251	0.588781	0.18904
Mgat2	ENSRNOG00000004234.5	1871.96	-0.147371	0.0723672	-0.167775	0.224554	-0.181261	0.662338	-0.356437	0.134334
Usf1	ENSRNOG00000004255.4	979.341	0.0988548	0.0607291	0.00627776	0.965985	0.194817	0.40369	0.0915441	0.668583
Zfp386	ENSRNOG00000004268.7	630.666	0.323868	4.57285e-06	0.052192	0.750053	0.501865	0.0998556	0.516012	0.013106
Wdr83	ENSRNOG00000004287.6	222.101	0.124673	0.0692769	0.0780251	0.515026	0.269326	0.360375	0.258621	0.212895
Dcaf13	ENSRNOG00000004301.6	1156.89	-0.286699	0.00161481	-0.0991201	0.569109	-0.528136	0.177499	-0.551988	0.0378762
Ahr	ENSRNOG00000004342.7	1675.41	-0.476073	0.000186373	-0.0800015	0.789795	-0.921971	0.091689	-0.885653	0.0173973
Lpin1	ENSRNOG00000004377.6	2801.76	-1.21151	9.98597e-10	-0.468364	0.276982	-1.37736	0.144634	-1.55038	0.013106
Utp23	ENSRNOG00000004387.6	167.361	-0.148899	0.0880402	-0.102413	0.495867	-0.0227128	0.979589	-0.315916	0.2414
Avpr1a	ENSRNOG00000004400.5	2933.89	-0.366504	0.0254572	-0.0322301	0.943497	-0.58022	0.438502	-0.555931	0.318807
Slc25a32	ENSRNOG00000004403.5	753.895	-0.64758	2.54723e-05	-0.191205	0.539535	-0.893581	0.217545	-1.04507	0.0252583
RGD1563962;Rabif	ENSRNOG00000004424.6	123.308	-0.1982	0.0408149	-0.26139	0.0677011	-0.0429133	0.955908	-0.291179	0.361839
Cep131	ENSRNOG00000004430.7	228.298	0.176141	0.037426	0.145323	0.361638	0.224493	0.556243	0.514614	0.0112144
Dglucy	ENSRNOG00000004442.7	561.953	0.261012	0.0214427	0.0491538	0.850455	0.320395	0.565491	0.478953	0.173604
E2f6	ENSRNOG00000004449.7	891.328	-0.0989008	0.0191953	-0.00873964	0.939268	-0.0476177	0.868385	-0.0245914	0.913866
Ston2	ENSRNOG00000004458.4	242.461	0.303252	0.00952077	0.0165988	0.962949	0.362045	0.546163	0.439194	0.28897
Ppargc1a	ENSRNOG00000004473.6	98.3508	-0.556908	0.0056374	-0.295052	0.465836	-0.423824	0.716324	-0.910553	0.167462
LOC108348189;Commd5	ENSRNOG00000004484.3	769.609	0.122667	0.077755	0.0205297	0.899111	0.292832	0.321732	0.118384	0.669814
Pes1	ENSRNOG00000004515.4	1473.17	-0.0968265	0.0807586	0.0250069	0.828209	-0.0373979	0.923257	-0.0838477	0.707989
Prpf39	ENSRNOG00000004521.8	491.378	0.164718	0.0164703	0.0378939	0.798753	0.270478	0.402312	0.344561	0.0889771
Lin7a	ENSRNOG00000004527.8	263.64	0.323542	0.0148445	0.17174	0.492672	0.309673	0.664513	0.353858	0.490884
Alg12	ENSRNOG00000004591.6	600.639	-0.158637	0.0555832	-0.0956218	0.515026	-0.141347	0.757248	-0.129294	0.710301
Ppp1cb	ENSRNOG00000004612.4	4530.03	-0.092468	0.0242123	-0.0891473	0.224554	-0.091587	0.671765	-0.240579	0.0313263
Slc34a2	ENSRNOG00000004626.5	2283.89	0.556309	0.0115518	0.339528	0.432082	0.807369	0.435032	0.86917	0.233581
Slc25a35	ENSRNOG00000004668.4	76.4884	0.208774	0.0396417	0.191651	0.299314	0.283649	0.563241	0.495443	0.0850969
Ddx56	ENSRNOG00000004670.6	919.709	-0.125933	0.0539965	-0.0317949	0.815236	-0.151708	0.635741	-0.141567	0.566766
Zeb2	ENSRNOG00000004677.5	717.852	0.208451	0.028925	0.118183	0.49771	0.0347818	0.972546	0.295976	0.395405
Fign	ENSRNOG00000004679.6	214.709	0.41338	0.001293	0.150175	0.544914	0.423067	0.530335	0.386555	0.461091
Thbd	ENSRNOG00000004687.3	402.47	-0.310505	0.0122951	-0.127697	0.573579	-0.563006	0.321732	-0.749853	0.0289125
Rbfox2	ENSRNOG00000004688.7	242.566	0.126946	0.0440146	0.041911	0.733912	0.172086	0.583689	0.319467	0.078798
Mapkapk2	ENSRNOG00000004726.7	2921.16	-0.28156	0.000493371	-0.202628	0.195485	-0.36775	0.361241	-0.502263	0.0394282
Meis2	ENSRNOG00000004730.7	146.366	0.287743	0.00146992	0.145609	0.43282	0.231061	0.649113	0.346349	0.288059
Utp25	ENSRNOG00000004789.7	483.611	-0.137326	0.0472047	-0.0240051	0.88308	-0.0862578	0.845304	-0.152288	0.574294
Rtcb	ENSRNOG00000004813.5	3101.79	-0.0923712	0.0620328	0.0106898	0.931279	-0.103817	0.679842	-0.0558802	0.79847
Limd1	ENSRNOG00000004837.7	954.997	-0.135753	0.0109823	-0.0442217	0.663477	-0.226768	0.361367	-0.167675	0.394471
B4galnt1	ENSRNOG00000004839.5	2440.86	-0.233728	0.0327543	-0.180358	0.398084	-0.297299	0.577466	-0.574543	0.0586459
Akap6	ENSRNOG00000004841.4	101.988	0.298388	0.019493	0.0292377	0.93115	0.0836624	0.932742	0.0942846	0.886165
Prkch	ENSRNOG00000004873.7	157.956	-0.253482	0.00365496	-0.0755477	0.656636	-0.311439	0.471129	-0.437349	0.118784
Flrt3	ENSRNOG00000004874.6	71.7309	0.350246	0.0727009	0.278657	0.430087	0.443899	0.632739	0.338608	0.655172
Pa2g4	ENSRNOG00000004904.5	1965.94	-0.146623	0.057747	-0.023175	0.899751	-0.121836	0.777291	-0.225813	0.388717
Smc6	ENSRNOG00000004908.5	1994.69	0.108638	0.0878002	0.0378373	0.75482	0.0911038	0.806195	0.104424	0.688095
Rnf215	ENSRNOG00000004940.4	448.836	0.180202	0.0120154	-0.0268119	0.880607	0.351171	0.266682	0.368428	0.0759612
	ENSRNOG00000004947.8	662.392	0.385086	0.00187354	0.0910281	0.731973	0.406607	0.509512	0.368358	0.443756
Erbb3	ENSRNOG00000004964.4	6741.27	0.221769	0.0807586	0.0366516	0.901432	0.126527	0.880432	0.334967	0.453046
Surf6	ENSRNOG00000005031.4	521.098	-0.0844357	0.0912447	-0.0179036	0.871318	-0.0700148	0.80875	-0.0309565	0.901312
Acvr1	ENSRNOG00000005033.6	644.221	0.190077	0.0322851	0.0967049	0.538971	0.206639	0.658249	0.351005	0.21729
Ranbp17	ENSRNOG00000005042.7	247.808	0.263474	0.0827376	0.118822	0.649533	-0.00400595	1	0.205222	0.734485
LOC100911917;Med22	ENSRNOG00000005059.5	232.576	-0.279519	0.0242123	0.0281982	0.93115	-0.508644	0.361741	-0.460069	0.252894
Rtfdc1	ENSRNOG00000005083.5	1824.74	-0.198378	0.00815764	0.0415508	0.802447	-0.314447	0.387216	-0.150798	0.644234
Cebpz	ENSRNOG00000005087.5	1294.19	-0.14063	0.050578	-0.00267902	0.987778	-0.28633	0.367837	-0.202879	0.428669
Top3a	ENSRNOG00000005099.7	312.789	0.115435	0.0576355	0.0211445	0.881129	0.215258	0.414036	0.124579	0.587433
Uvssa	ENSRNOG00000005122.5	88.8271	0.23051	0.00374335	0.0539621	0.751611	0.162145	0.745081	0.349068	0.214594
Plekhh2	ENSRNOG00000005124.6	84.5268	0.286004	0.0413089	0.073356	0.802125	0.175785	0.843829	0.363393	0.485436
Pip4k2c	ENSRNOG00000005138.6	1365.57	-0.125894	0.00272502	-0.0482815	0.546769	-0.0697721	0.784244	-0.219738	0.0787201
LOC100912042;Surf2	ENSRNOG00000005167.7	486.773	0.0867712	0.0531647	0.014131	0.894647	0.223668	0.188819	0.276665	0.0105549
Sec16b	ENSRNOG00000005229.8	4224.02	0.189922	0.0689664	0.0243074	0.924256	0.027184	0.979589	0.265683	0.481586
Zc3h15	ENSRNOG00000005256.5	2339.18	-0.133391	0.00319587	-0.0339609	0.71905	-0.125365	0.60597	-0.144168	0.407036
Amdhd1	ENSRNOG00000005266.7	2571.16	0.462574	0.0181227	0.197627	0.575984	0.544938	0.56777	0.710448	0.266602
Rapgef5	ENSRNOG00000005271.5	627.809	-0.652808	6.16621e-10	-0.222917	0.356828	-1.02052	0.00979884	-1.12177	0.00018231
Stx16	ENSRNOG00000005281.6	846.842	0.175028	0.0119975	0.0976168	0.46772	0.15201	0.680997	0.43329	0.0191237
Itpka	ENSRNOG00000005284.3	78.4974	0.271302	0.0778225	0.0037391	0.991279	0.406613	0.56777	0.349373	0.539482
Fbxo33	ENSRNOG00000005285.6	642.601	-0.187998	0.000172526	-0.146381	0.097762	-0.316303	0.145835	-0.476322	0.000354061
Syne3	ENSRNOG00000005287.7	103.099	0.224732	0.0607994	0.0716298	0.76037	0.389908	0.481609	0.397462	0.334702
Prkd3	ENSRNOG00000005289.7	4859.52	0.358519	0.000517446	0.14102	0.496878	0.403133	0.432723	0.379158	0.321631
Zfp513	ENSRNOG00000005298.6	595.573	0.187772	0.000176985	0.131221	0.171887	0.205387	0.406837	0.503663	7.00458e-05
Tmx2	ENSRNOG00000005308.4	1105.2	-0.115243	0.0516409	0.0467358	0.657152	-0.0905336	0.783643	-0.0633176	0.806569
Nol10	ENSRNOG00000005344.6	464.456	-0.169776	0.0256225	-0.0241622	0.897158	-0.2297	0.534151	-0.199288	0.493452
Sertad2	ENSRNOG00000005393.5	227.84	0.164613	0.041895	0.148774	0.323473	0.0891443	0.86832	0.320641	0.196614
Odc1	ENSRNOG00000005424.4	3334.92	-0.267015	0.00223507	-0.142688	0.420702	-0.0639324	0.927497	-0.332428	0.284216
Shq1	ENSRNOG00000005433.7	115.171	-0.194041	0.0212208	-0.12065	0.459826	-0.118113	0.821148	-0.344087	0.212849
Gna11	ENSRNOG00000005446.4	665.811	-0.0914115	0.0780001	-0.016147	0.892451	-0.156088	0.516343	-0.118666	0.550139
Lgalsl	ENSRNOG00000005464.5	1565.67	-0.279068	0.012636	-0.158023	0.465972	-0.142843	0.843249	-0.484156	0.159606
Slc1a2	ENSRNOG00000005479.7	177.793	-0.54035	0.0231789	-0.0359868	0.959295	-0.566593	0.640324	-0.451812	0.64512
Srsf5	ENSRNOG00000005513.7	3188.07	0.353089	9.06212e-06	0.181026	0.27681	0.26629	0.532771	0.761074	0.000365729
Fmc1	ENSRNOG00000005618.3	325.193	0.323327	0.0358121	-0.109466	0.710338	0.795274	0.190271	0.182875	0.785406
Zbtb49	ENSRNOG00000005633.7	76.1937	0.25171	0.00518741	-0.0451009	0.829799	0.413272	0.342112	0.382817	0.21723
Mmp16	ENSRNOG00000005708.7	99.1839	0.180743	0.0708727	0.0779081	0.656602	-0.0984177	0.877661	0.0416014	0.934633
Smg8	ENSRNOG00000005769.7	381.739	-0.152191	0.00267783	-0.0141663	0.91921	-0.153975	0.56777	-0.142211	0.497992
Tle2	ENSRNOG00000005874.7	226.636	0.43091	4.99626e-05	0.220865	0.330729	0.528294	0.280916	0.936113	0.000446045
Tle1	ENSRNOG00000005882.7	1138.17	-0.275432	0.00130815	-0.101657	0.539535	-0.419536	0.317044	-0.534485	0.0375442
St14	ENSRNOG00000005903.6	184.207	-0.277144	0.0842301	0.0725534	0.82671	-0.343747	0.673127	-0.277984	0.669593
Pawr	ENSRNOG00000005917.5	595.247	-0.209612	4.00346e-05	-0.0769829	0.474944	-0.149739	0.607647	-0.175074	0.402776
Megf9	ENSRNOG00000005932.4	1707.93	-0.408016	0.000847932	-0.170195	0.489009	-0.582097	0.330528	-0.586029	0.144064
Phc2	ENSRNOG00000006004.6	1251.4	-0.139845	0.00918744	-0.061988	0.533243	-0.189722	0.451874	-0.255521	0.117777
Tubgcp6	ENSRNOG00000006028.6	649.963	0.149707	0.00524911	0.108945	0.297236	0.109215	0.731207	0.30748	0.05379
Phf21a	ENSRNOG00000006063.8	309.124	0.169408	0.0186451	0.0987185	0.470408	0.167276	0.658357	0.349555	0.0978001
Psd4	ENSRNOG00000006079.4	680.47	-0.136966	0.0613467	-0.0379685	0.800374	-0.144573	0.69206	-0.158751	0.555348
Klf10	ENSRNOG00000006118.5	702.241	-0.278375	0.07123	-0.11298	0.680702	-0.331216	0.659951	-0.389125	0.468385
Arid1a	ENSRNOG00000006137.7	2776.14	0.22051	0.00868804	0.123286	0.46241	0.0643318	0.920521	0.466973	0.054035
Mbd6	ENSRNOG00000006209.6	1181.54	0.237846	0.00259564	0.114781	0.46772	0.270572	0.46562	0.600021	0.00323196
Trim37	ENSRNOG00000006248.7	393.462	-0.15602	0.0472547	0.0703392	0.608712	-0.0324793	0.964484	-0.0427018	0.92098
Slc38a2	ENSRNOG00000006305.5	4280.9	-0.265709	0.0819552	0.0344869	0.925852	-0.342853	0.640324	-0.112568	0.874949
Peli1	ENSRNOG00000006329.5	642.221	-0.10634	0.0969624	-0.0542165	0.611436	-0.0692659	0.86687	-0.122018	0.624653
Akap8l	ENSRNOG00000006355.7	1105.37	0.535998	5.60937e-08	0.201575	0.374797	0.540888	0.240177	1.02097	5.80433e-05
Alg2	ENSRNOG00000006369.5	602.615	-0.237413	0.0144007	-0.158053	0.406899	-0.4138	0.358773	-0.375896	0.24263
Srsf6	ENSRNOG00000006380.6	1956.32	0.144196	0.0680026	-0.00386868	0.985633	0.201859	0.578359	0.380013	0.0691852
Xrcc6	ENSRNOG00000006392.7	482.001	-0.123139	0.0335822	0.0139611	0.924387	-0.102069	0.752417	-0.188868	0.345477
Akap5	ENSRNOG00000006410.5	200.519	0.489843	0.0128503	0.37204	0.331172	0.374325	0.742498	0.701429	0.301554
Borcs6	ENSRNOG00000006513.5	230.726	-0.126028	0.0342523	-0.0280976	0.828336	-0.14645	0.634318	-0.162312	0.468961
Vezt	ENSRNOG00000006514.6	422.825	-0.181524	0.0186451	0.0156781	0.940503	-0.0130318	0.989072	-0.206801	0.488335
Plekhg3	ENSRNOG00000006570.8	809.062	0.161853	0.0538641	0.0738363	0.611539	0.00555144	0.997614	0.24198	0.400069
Aptx	ENSRNOG00000006582.7	173.124	0.125074	0.0592969	0.031428	0.820991	0.358819	0.144634	0.192074	0.393969
Meox2	ENSRNOG00000006588.3	106.86	0.529025	0.0341962	0.0912133	0.876823	0.576952	0.627992	-0.471846	0.622183
Cry1	ENSRNOG00000006622.6	537.781	-0.398061	0.00456326	-0.155819	0.556506	-0.0773854	0.946913	-0.527185	0.268924
Dusp16	ENSRNOG00000006628.7	775.085	-0.232784	0.029035	-0.0651863	0.763562	-0.116373	0.871361	-0.0106563	0.985306
Otud6b	ENSRNOG00000006636.7	584.285	-0.158171	0.00919535	-0.0611827	0.591086	-0.251258	0.365036	-0.23069	0.245436
Kdm4c	ENSRNOG00000006644.8	569.641	0.140191	0.0161192	0.0479921	0.658292	0.0831591	0.811768	0.32621	0.0375328
Usp2	ENSRNOG00000006663.8	468.512	-1.10113	7.75864e-06	-0.355959	0.494106	-1.66159	0.13351	-1.80514	0.0135504
Chd7	ENSRNOG00000006689.7	1145.63	-0.263694	0.0493328	-0.157957	0.512192	-0.166443	0.839045	-0.104882	0.870399
Ankrd26	ENSRNOG00000006717.8	302.801	0.212182	0.00856183	0.15365	0.331343	0.436641	0.211928	0.484421	0.0364301
Rbm33	ENSRNOG00000006718.6	969.571	0.176891	0.037193	0.0929664	0.533243	0.107289	0.84061	0.413098	0.0865987
Srgap2	ENSRNOG00000006733.7	819.496	0.187132	0.0169508	0.191657	0.157267	0.271917	0.455668	0.541634	0.0082226
Cc2d1a	ENSRNOG00000006747.7	602.687	0.104996	0.0977335	0.127538	0.224554	0.17471	0.521146	0.435176	0.00201537
Baz1a	ENSRNOG00000006828.7	604.68	-0.215971	0.0127766	-0.0782118	0.625588	-0.378594	0.337033	-0.33538	0.2348
Insig1	ENSRNOG00000006859.6	8010.95	-0.59225	0.00918102	-0.487426	0.247339	-0.164653	0.923698	-1.34991	0.0307612
Ube2z	ENSRNOG00000006868.4	3338.35	-0.119403	0.00152966	-0.051038	0.494789	-0.182362	0.285117	-0.226076	0.0322341
Efnb1	ENSRNOG00000006877.7	354.612	0.184258	0.0769985	0.115795	0.521615	0.218348	0.667081	0.314141	0.35072
Ppm1k	ENSRNOG00000006893.6	2808.5	0.393552	0.0109823	0.00438858	0.990973	0.320162	0.719098	0.229032	0.747702
Vps53	ENSRNOG00000006895.6	722.699	-0.106405	0.0469587	0.0272992	0.807829	-0.128554	0.636331	-0.0349628	0.90037
Eepd1	ENSRNOG00000006931.5	545.895	0.318596	0.000269518	0.108033	0.533243	0.360288	0.417693	0.401805	0.187458
Xiap	ENSRNOG00000006967.7	2106.95	0.390853	0.000212413	0.140381	0.515026	0.3431	0.536121	0.530889	0.120667
Zfp189	ENSRNOG00000006972.6	770.97	-0.517388	0.00178936	-0.215947	0.512192	-0.811447	0.299756	-0.786078	0.135085
Wasl	ENSRNOG00000006975.6	2589.26	-0.276599	8.41406e-05	-0.118082	0.430087	-0.426808	0.180107	-0.388959	0.0871132
Mapkbp1	ENSRNOG00000007018.6	291.299	0.196857	0.0180734	0.121237	0.45393	0.153737	0.747166	0.512918	0.0227508
Eps8	ENSRNOG00000007047.7	203.812	-0.344795	0.00300827	-0.025109	0.939474	-0.341458	0.589016	-0.440098	0.306173
Fem1b	ENSRNOG00000007077.6	702.917	-0.108566	0.0567629	-0.0885239	0.406007	-0.181269	0.459342	-0.305672	0.0391797
Lgmn	ENSRNOG00000007089.5	4131.16	-0.164325	0.0661654	0.0427181	0.816621	-0.178559	0.688445	-0.240703	0.432132
Eva1a	ENSRNOG00000007118.5	748.815	0.327461	0.0245953	-0.0243751	0.952494	0.734724	0.229966	0.288833	0.629151
Nop56	ENSRNOG00000007128.5	1032.1	-0.341121	0.00354651	-0.0447659	0.881129	-0.301668	0.627515	-0.489557	0.205017
Strap	ENSRNOG00000007134.6	2880.66	-0.101898	0.0423201	-0.0580583	0.519624	-0.0538176	0.868578	-0.187875	0.218253
Preb	ENSRNOG00000007141.6	2496.17	-0.157533	0.0106917	-0.0967744	0.425051	-0.11576	0.749381	-0.125483	0.636115
Ccl2	ENSRNOG00000007159.3	99.8187	0.702517	0.0752327	0.0386747	0.973145	1.19367	0.480455	0.234462	0.903961
Yars1	ENSRNOG00000007213.5	1997.11	-0.163911	0.00858848	-0.0609254	0.600514	-0.155612	0.633546	-0.136956	0.588568
Kank3	ENSRNOG00000007230.6	145.043	-0.260886	0.0110443	-0.056569	0.802143	-0.341598	0.496859	-0.549696	0.0772916
Rrs1	ENSRNOG00000007240.5	604.487	-0.274957	0.00606368	-0.12308	0.521615	-0.293621	0.572797	-0.360552	0.316511
Havcr1	ENSRNOG00000007243.7	74.8141	0.854637	0.00213644	0.0566051	0.94502	1.51927	0.220458	1.69971	0.0373878
Herc3	ENSRNOG00000007304.6	492.606	0.221202	0.0226769	0.156132	0.406007	0.248524	0.607093	0.497649	0.0668346
Plxna2	ENSRNOG00000007324.7	3410.05	0.379611	0.00119999	0.0859094	0.736147	0.331003	0.613063	0.561028	0.153957
Usp28	ENSRNOG00000007325.8	606.688	-0.150063	0.00277394	-0.0698246	0.482946	-0.148006	0.583583	-0.26689	0.0940682
Per1	ENSRNOG00000007387.7	454.283	-0.97371	0.00240441	-0.312874	0.610488	-1.45559	0.348385	-1.46726	0.163213
Krba1	ENSRNOG00000007405.8	285.147	0.157904	0.0430609	0.11389	0.434475	0.221728	0.558906	0.454464	0.0301146
Dab1	ENSRNOG00000007410.6	581.331	0.469489	0.0585419	0.223399	0.603353	0.491262	0.701579	0.383254	0.70799
Entpd6	ENSRNOG00000007427.5	139.706	-0.146964	0.0538641	0.0768952	0.557813	-0.00934183	0.993796	-0.00122493	0.998618
Cyb561	ENSRNOG00000007433.8	342.371	-0.218184	0.0506328	0.00263756	0.992143	-0.222657	0.692476	-0.193309	0.663254
Pla2g4b	ENSRNOG00000007447.7	258.787	0.296822	0.00592835	0.219078	0.291337	0.333369	0.537506	0.74507	0.0105246
Tmem132e	ENSRNOG00000007455.7	108.281	0.368299	0.0659205	0.0999519	0.808585	0.205315	0.879094	0.355349	0.659045
Cry2	ENSRNOG00000007478.4	1126.09	0.383843	1.26431e-05	0.156309	0.412599	0.376035	0.416044	0.527419	0.0649293
Lrtm2	ENSRNOG00000007508.4	1814.15	0.449621	0.0662059	0.130306	0.79198	0.143672	0.938831	0.497607	0.598576
Bmf	ENSRNOG00000007529.4	974.976	0.424316	0.0051336	0.113679	0.716075	0.465062	0.557407	0.426266	0.485376
Slc45a3	ENSRNOG00000007591.5	412.634	-0.418932	0.0229893	-0.142779	0.679994	-0.688533	0.40369	-0.963138	0.0574592
Rffl	ENSRNOG00000007596.8	1080.99	0.170502	0.0325904	0.0481545	0.764749	0.395115	0.217545	0.452389	0.0304708
Rnf43	ENSRNOG00000007606.6	339.31	0.342875	0.00202808	0.328561	0.0677011	0.286981	0.640257	0.576119	0.0984225
Acer2	ENSRNOG00000007637.6	848.433	-0.757629	8.55411e-12	-0.302484	0.199769	-0.991056	0.0260799	-1.12108	0.000512906
Lrig3	ENSRNOG00000007654.7	622.503	0.195792	0.067695	0.112951	0.537674	-0.208449	0.69206	0.292318	0.415646
Smu1	ENSRNOG00000007671.4	1519.36	-0.0650578	0.0780001	-0.0282899	0.658558	-0.0456758	0.837695	-0.123566	0.292714
Brd3	ENSRNOG00000007681.7	1255.54	0.132355	0.080215	0.102931	0.452599	0.126344	0.758328	0.303146	0.178663
Zfp467	ENSRNOG00000007707.6	464.585	0.32663	0.00557554	0.110278	0.620218	0.35941	0.541954	0.56687	0.115565
Mis12	ENSRNOG00000007725.2	198.437	-0.155167	0.0505481	-0.00803006	0.97231	-0.278633	0.431255	-0.155581	0.622614
Rars1	ENSRNOG00000007739.6	1449.37	-0.146998	0.0494423	-0.0439064	0.766627	-0.0960853	0.831859	-0.218032	0.402105
Ehd3	ENSRNOG00000007744.4	2521.38	-0.290914	0.0040099	-0.125871	0.521615	-0.439908	0.350133	-0.700344	0.00953864
Zmynd19	ENSRNOG00000007752.7	273.138	-0.25758	0.000190613	-0.115562	0.430087	-0.220676	0.559706	-0.35157	0.129347
Pqbp1	ENSRNOG00000007766.6	416.715	-0.130167	0.0943524	-0.0448357	0.76153	-0.069134	0.889237	-0.359268	0.0721162
Dyrk2	ENSRNOG00000007821.5	865.704	0.138283	0.0589171	0.0735487	0.557813	0.0277144	0.969227	0.207687	0.422531
Prdm10	ENSRNOG00000007853.7	239.21	0.244249	0.00856183	0.156027	0.406007	0.259687	0.594831	0.454431	0.114356
Clec2dl1	ENSRNOG00000007866.8	100.763	0.305606	0.0825915	0.304636	0.331172	0.237864	0.813368	0.617041	0.24565
Mpdz	ENSRNOG00000007894.7	747.117	0.303638	0.000412849	0.248519	0.097762	0.0991928	0.882357	0.443846	0.113226
Naprt	ENSRNOG00000007939.5	1923.42	0.148778	0.0960794	0.0178402	0.936126	0.198739	0.644568	0.124741	0.73176
Bcl2l1	ENSRNOG00000007946.7	1334.77	-0.193949	0.00861172	0.0167262	0.93412	-0.143058	0.741263	-0.107954	0.74978
Fam13a	ENSRNOG00000007947.7	812.768	-0.454486	0.00375104	-0.127325	0.68385	-0.653316	0.394666	-0.867797	0.0667508
Tp53inp1	ENSRNOG00000007964.4	949.984	-0.547283	0.000588085	-0.323829	0.328626	-0.802083	0.298876	-0.834108	0.0984225
Ncoa2	ENSRNOG00000007975.7	1962.99	0.202072	0.0552991	0.0305694	0.904679	0.11426	0.871666	0.350557	0.311757
Klhl23	ENSRNOG00000007981.6	85.597	-0.215741	0.0731586	-0.0175397	0.958313	-0.329627	0.574143	-0.304208	0.505899
Cacna2d4	ENSRNOG00000008031.7	261.696	0.299568	0.0577967	0.168425	0.535343	0.339225	0.676504	0.539735	0.29542
Max	ENSRNOG00000008049.8	1100.37	-0.108446	0.0187962	-0.0787026	0.386264	-0.0677593	0.813337	-0.229137	0.0940915
Ankrd9	ENSRNOG00000008056.5	79.0682	0.203151	0.083044	0.0628807	0.786579	0.579623	0.209041	0.700694	0.0171205
Wwc1	ENSRNOG00000008065.7	1280.97	0.188693	0.0578861	0.0919746	0.594118	0.319094	0.437086	0.596392	0.0108228
Dph7	ENSRNOG00000008102.7	142.447	0.217232	0.0213589	-0.01041	0.969671	0.413495	0.346689	0.443559	0.126059
Dus4l	ENSRNOG00000008155.6	97.5398	-0.242415	0.064534	-0.169423	0.470408	0.0311024	0.980889	-0.244713	0.645784
St3gal1	ENSRNOG00000008209.6	9435.26	-0.304251	0.0051336	-0.178307	0.412599	-0.645689	0.139136	-0.694744	0.0169726
Wdr5	ENSRNOG00000008212.5	1126.82	-0.117548	0.0545266	-0.0101485	0.950529	-0.112503	0.725883	-0.0912687	0.715211
Fbxo9	ENSRNOG00000008214.5	3095.26	0.210015	0.0842301	-0.0644797	0.7899	0.430054	0.40369	-0.00666063	0.9916
Jdp2	ENSRNOG00000008224.6	110.332	-0.735722	3.71205e-08	-0.237249	0.432082	-0.922185	0.144634	-1.33402	0.000671251
Repin1	ENSRNOG00000008239.4	885.889	0.233841	0.0017439	0.0412276	0.810908	0.165798	0.676303	0.460708	0.0215832
Nfrkb	ENSRNOG00000008278.6	811.044	0.173179	0.00155957	0.0564733	0.594118	0.10255	0.755525	0.342336	0.0304708
Thumpd2	ENSRNOG00000008291.7	143.033	0.260677	1.81831e-05	0.138912	0.269807	0.28271	0.365036	0.549306	0.000985239
Zfp775	ENSRNOG00000008362.4	191.622	0.196119	0.0152867	0.0448933	0.798288	0.322242	0.393437	0.460493	0.0417825
Zfp414	ENSRNOG00000008378.6	243.124	0.15071	0.0650041	0.121305	0.412599	0.161467	0.71428	0.485614	0.022405
Tax1bp1	ENSRNOG00000008393.8	6204.89	-0.0850293	0.067695	-0.0278566	0.758596	-0.132122	0.546163	-0.119791	0.480204
Card10	ENSRNOG00000008401.6	611.773	-0.221284	0.0181785	0.00845065	0.976894	-0.196262	0.706477	-0.102373	0.819852
Abtb2	ENSRNOG00000008510.6	1193.55	0.241284	0.0426464	0.0502318	0.850455	0.294071	0.607099	0.143465	0.778448
Dipk2a	ENSRNOG00000008519.7	1618.71	0.316703	0.0137798	0.0908324	0.727512	0.486704	0.407822	0.604938	0.109808
Glcci1	ENSRNOG00000008524.7	533.221	0.157654	0.00816343	-0.0221184	0.882958	0.27922	0.311528	0.0786325	0.777469
Ppcs	ENSRNOG00000008572.6	1690.94	-0.211648	0.0913737	-0.161746	0.465972	-0.439047	0.403246	-0.526203	0.118392
Ryk	ENSRNOG00000008593.7	1308.86	-0.127428	0.00103974	-0.0156294	0.876497	-0.167177	0.402312	-0.175854	0.197938
Agbl5	ENSRNOG00000008612.6	104.428	0.149018	0.0704865	0.0528253	0.737445	0.328617	0.34633	0.426651	0.046505
Gatad1	ENSRNOG00000008613.7	711.235	-0.104809	0.0614761	-0.079703	0.436946	-0.0548227	0.886279	-0.242974	0.134614
Phip	ENSRNOG00000008652.6	416.965	0.175538	0.0670081	0.055911	0.764427	0.0357477	0.969394	0.182167	0.628168
Arhgap32	ENSRNOG00000008709.6	653.439	0.203511	0.0331928	0.0666949	0.71905	0.0737332	0.916923	0.307755	0.3559
Tmem268	ENSRNOG00000008712.6	676.132	0.178071	0.0204231	0.132916	0.375945	0.105637	0.825107	0.164981	0.593342
Zfhx4	ENSRNOG00000008765.6	531.943	0.199512	0.080241	-0.0553698	0.810908	-0.0371021	0.972955	0.22301	0.596269
Erg28	ENSRNOG00000008781.5	1485.47	-0.157614	0.0974005	-0.091134	0.564069	-0.00413519	0.999233	-0.382667	0.134959
Pnisr	ENSRNOG00000008782.6	1092.08	0.430944	5.21545e-07	0.184362	0.331946	0.443091	0.280916	0.940446	7.99872e-06
Sorbs3	ENSRNOG00000008829.4	798.479	0.193716	0.0320123	0.0516663	0.78164	0.185595	0.69206	0.251579	0.436738
Adamts10	ENSRNOG00000008857.7	426.628	0.336538	9.71711e-05	0.10495	0.543175	0.231826	0.621323	0.582657	0.0169726
Atf7ip	ENSRNOG00000008870.8	1206.11	0.183873	0.0379934	0.133442	0.418076	0.161836	0.737295	0.338195	0.218253
Trim14	ENSRNOG00000008922.6	2276.57	0.171211	0.0771119	0.0202989	0.93368	0.134788	0.810691	0.228654	0.522071
Slco5a1	ENSRNOG00000008966.6	92.3805	0.301753	0.00185427	0.242985	0.177549	0.405803	0.387537	0.46081	0.131794
Hnf4g	ENSRNOG00000008971.7	378.925	0.393644	0.000149925	0.143452	0.499829	0.526075	0.299756	0.428082	0.247268
Mtss1	ENSRNOG00000009001.6	4696.07	-0.303758	0.00351382	-0.130461	0.519663	-0.189827	0.768607	-0.372856	0.329654
Nfx1	ENSRNOG00000009015.7	2860.17	0.108221	0.0325904	0.0764356	0.420824	0.125616	0.629464	0.200746	0.215666
Alg6	ENSRNOG00000009045.7	232.44	-0.127495	0.0725156	-0.00838096	0.965985	-0.160187	0.64255	-0.394371	0.0329899
Ttpal	ENSRNOG00000009076.6	1193.63	-0.425357	2.63173e-05	-0.138253	0.51343	-0.841674	0.0193953	-0.730339	0.0103326
Prkag2	ENSRNOG00000009085.7	446.887	0.340283	0.00017599	0.173366	0.375895	0.628106	0.0947592	0.702519	0.00384921
Dad1	ENSRNOG00000009090.5	2781.98	-0.128311	0.0827072	-0.0950929	0.46772	-0.039125	0.943967	-0.247052	0.292975
Nudt4	ENSRNOG00000009094.4	9430.1	-0.291894	0.000197721	-0.21575	0.136864	-0.271248	0.517289	-0.63792	0.00384921
Fubp3	ENSRNOG00000009139.8	909.675	0.168273	0.00365496	0.0754708	0.505423	0.174914	0.560593	0.401809	0.0118879
Cidec	ENSRNOG00000009153.6	2690.33	-0.194131	0.0186451	-0.132807	0.407907	-0.151943	0.748709	-0.394028	0.112689
Smad6	ENSRNOG00000009173.7	66.0907	0.232468	0.0359547	0.206909	0.314	0.366371	0.439728	0.882355	0.000354061
E4f1	ENSRNOG00000009224.6	271.909	0.154858	0.037193	0.0954229	0.48325	0.186067	0.607461	0.412396	0.0356474
Ankrd49	ENSRNOG00000009233.4	522.53	-0.147851	0.000929061	-0.082455	0.383509	-0.197156	0.358773	-0.334222	0.00563606
Oaf	ENSRNOG00000009243.4	4160.66	0.539929	3.60398e-06	0.123967	0.605799	0.635654	0.286311	0.702235	0.0672409
Anp32b	ENSRNOG00000009266.6	1847.38	-0.134991	0.021167	0.0177121	0.904679	-0.110167	0.724567	-0.229955	0.196633
Fut11	ENSRNOG00000009274.5	127.274	-0.19017	0.0164233	-0.0571546	0.7167	-0.324194	0.385685	-0.421106	0.0690593
Nmd3	ENSRNOG00000009310.8	700.21	-0.180423	0.0383559	-0.107936	0.494642	-0.0667588	0.915539	-0.363395	0.17295
Nr1d1	ENSRNOG00000009329.7	1162.32	0.959331	0.00130815	0.518572	0.406007	0.85815	0.592045	1.86865	0.0326825
Kras	ENSRNOG00000009338.6	434.713	-0.161715	0.0564107	-0.0986395	0.51343	-0.272392	0.466392	-0.324579	0.214818
Gucy1b2	ENSRNOG00000009440.6	1008.68	0.54821	0.00017599	0.202437	0.49771	0.665741	0.367494	0.622855	0.23524
Mob3b	ENSRNOG00000009453.3	826.384	0.271043	0.000847932	0.11906	0.471914	0.41569	0.291754	0.459879	0.0690831
Serinc3	ENSRNOG00000009552.6	5941.24	-0.090214	0.0102238	-0.0425431	0.521615	-0.0919435	0.618463	-0.143589	0.217597
Phf12	ENSRNOG00000009566.8	869.586	0.154773	0.0317795	0.127529	0.347144	0.0779126	0.869801	0.457918	0.0113684
Wipf3	ENSRNOG00000009571.7	132.94	0.367118	0.00076031	0.183827	0.412599	0.418277	0.448491	0.635704	0.0614034
Zbtb48	ENSRNOG00000009595.5	271.238	0.258801	0.00191192	-0.0232216	0.919327	0.39977	0.301703	0.470682	0.05379
LOC299312	ENSRNOG00000009609.3	420.142	-0.295472	0.00369521	-0.0396446	0.879094	-0.463133	0.33923	-0.402407	0.249484
Apex1	ENSRNOG00000009663.5	831.31	-0.18627	0.0322697	-0.0448561	0.809215	-0.144887	0.762872	-0.280091	0.334702
Mlst8	ENSRNOG00000009667.4	604.471	0.119763	0.0134197	0.0499921	0.571704	0.0704337	0.81455	0.285445	0.0312454
Dhrs13	ENSRNOG00000009673.7	195.465	-0.170954	0.019146	-0.118946	0.406007	-0.0936688	0.846535	-0.166013	0.575509
Api5	ENSRNOG00000009689.4	4675.78	-0.076128	0.0791991	-0.0298858	0.704241	-0.171286	0.346781	-0.129177	0.35822
Chd3	ENSRNOG00000009722.7	1576.94	0.175824	0.0549426	0.145385	0.404351	-0.0178471	0.985769	0.34829	0.218253
Akap17b	ENSRNOG00000009746.6	150.133	0.258747	0.000557216	0.11843	0.452599	0.42363	0.230945	0.592734	0.00521124
Nampt	ENSRNOG00000009754.6	3910.55	-0.260624	0.0778317	-0.159541	0.528196	-0.383293	0.576086	-0.75191	0.05379
Pacsin2	ENSRNOG00000009756.8	1929.73	-0.135301	0.0195211	0.00310207	0.985318	-0.0973566	0.783374	-0.122103	0.616129
Dync1i2	ENSRNOG00000009781.8	1626.01	-0.173639	2.54723e-05	-0.00938509	0.94048	-0.269896	0.140448	-0.232362	0.0807791
Camk2g	ENSRNOG00000009783.8	289.42	0.131849	0.0249906	0.149396	0.131807	0.113011	0.744605	0.387039	0.0169726
Nfib	ENSRNOG00000009795.8	935.125	0.242355	0.0327599	0.0237982	0.936712	0.101504	0.900771	0.195981	0.685593
Ift80	ENSRNOG00000009808.7	202.225	-0.125846	0.0604436	0.0578531	0.615491	-0.202655	0.527036	-0.225464	0.325522
Tmem131l	ENSRNOG00000009837.8	819.767	0.247128	0.00154895	0.115944	0.465972	0.287228	0.447154	0.422111	0.0758043
Ftsj3	ENSRNOG00000009857.6	1078.37	-0.228412	0.00949501	0.0274748	0.904096	-0.369977	0.361367	-0.193056	0.588407
Emc3	ENSRNOG00000009934.4	2013.74	-0.0707707	0.0995581	-0.0429566	0.546794	-0.0443949	0.871999	-0.155986	0.223879
Dido1	ENSRNOG00000009936.8	1377.64	0.144925	0.0859293	0.0602934	0.686095	0.0861869	0.876236	0.369687	0.115655
Ldlr	ENSRNOG00000009946.7	4292.34	0.382198	0.00319587	0.108443	0.671282	0.557182	0.370445	0.799606	0.0314396
Plpp1	ENSRNOG00000009980.7	604.86	-0.211846	0.0249906	-0.108951	0.525644	-0.17541	0.737875	-0.517814	0.0471811
Srsf4	ENSRNOG00000010007.5	1879.81	-0.272131	0.00365496	-0.0580295	0.777899	-0.459781	0.299756	-0.342836	0.306815
Wee1	ENSRNOG00000010017.6	293.64	-0.337831	0.0191528	-0.0679075	0.833469	-0.470103	0.485494	-0.538128	0.260251
Polr3d	ENSRNOG00000010028.4	541.878	-0.17572	0.0213589	-0.0208166	0.914354	-0.159502	0.704598	-0.145118	0.655172
Spag1	ENSRNOG00000010078.5	75.5774	0.285001	0.0364074	0.134728	0.572156	0.252687	0.733878	0.25432	0.645784
Plagl2	ENSRNOG00000010086.7	303.666	0.134149	0.095181	0.0983329	0.480056	0.154963	0.697453	0.365665	0.0897854
	ENSRNOG00000010107.8	837.021	0.196636	0.0233102	0.0295239	0.889048	0.114648	0.83802	0.263208	0.40911
Nol9	ENSRNOG00000010109.5	484.569	-0.217128	0.0198803	-0.00718557	0.981199	-0.405169	0.332567	-0.17432	0.65164
Riox1	ENSRNOG00000010126.5	297.657	-0.424094	2.96304e-07	-0.140627	0.449796	-0.647922	0.0535068	-0.568216	0.025039
Ttll1	ENSRNOG00000010141.7	65.394	-0.214614	0.0102729	-0.0443977	0.810908	-0.0193916	0.984481	-0.275905	0.422531
Cmc1	ENSRNOG00000010149.6	374.694	0.381361	0.0670897	-0.521308	0.0994478	0.55531	0.563355	-0.633785	0.357301
Strbp	ENSRNOG00000010150.7	1298.27	-0.0842201	0.0968059	-0.0530246	0.531081	-0.0263718	0.945306	-0.136343	0.445617
Mrps2	ENSRNOG00000010164.6	1227.81	-0.121791	0.0922244	0.0167316	0.922646	-0.192785	0.56126	-0.038867	0.915428
Tnfaip2	ENSRNOG00000010165.5	1541.57	0.52582	1.25905e-05	0.417735	0.0312893	0.712821	0.201229	1.06783	0.00122014
Map7d1	ENSRNOG00000010237.6	2203.16	0.142299	0.0880747	0.0851808	0.543175	0.122866	0.788992	0.391564	0.0787201
Cd163	ENSRNOG00000010253.7	1998.55	-0.293358	0.00706611	-0.0538385	0.829895	-0.704745	0.0947592	-0.4818	0.140539
Trim32	ENSRNOG00000010303.5	370.866	-0.140832	0.027091	-0.028023	0.846365	-0.0351852	0.945987	-0.0628077	0.842064
Nr2f2	ENSRNOG00000010308.5	809.414	0.318541	6.41243e-05	0.170177	0.308478	0.316725	0.428469	0.666829	0.00199527
Nfyb	ENSRNOG00000010309.6	665.916	0.186196	0.0434571	0.0377585	0.855428	0.46835	0.208595	0.320279	0.285262
Dnajb6	ENSRNOG00000010353.6	882.247	-0.113731	0.00867619	-0.0551146	0.507295	-0.11202	0.60597	-0.241324	0.0436972
H2ax	ENSRNOG00000010386.4	238.173	-0.308533	0.00149031	-0.0220876	0.937025	-0.290523	0.53121	-0.667418	0.00805835
Dync1li1	ENSRNOG00000010434.4	426.738	-0.0999642	0.0252985	0.0201019	0.84163	-0.086303	0.733379	-0.090826	0.627058
Zbtb17	ENSRNOG00000010436.7	274.946	0.140934	0.0742436	0.15314	0.260698	0.239238	0.510894	0.374925	0.0927233
Chpf2	ENSRNOG00000010466.7	1215.48	0.157002	0.042791	0.10578	0.465836	0.0542295	0.920469	0.4947	0.00821359
Ccdc32	ENSRNOG00000010472.7	512.111	0.206727	0.0186451	0.0252422	0.910684	0.306462	0.457661	0.235274	0.488335
Sp2	ENSRNOG00000010492.7	302.37	0.159572	0.0502876	0.133338	0.386264	0.181284	0.665009	0.520697	0.0118879
Plau	ENSRNOG00000010516.5	374.489	-0.286654	0.0406705	-0.00395406	0.99074	-0.619821	0.293119	-0.653169	0.0898526
Rpusd2;LOC100911166	ENSRNOG00000010528.6	292.444	-0.154886	0.0803201	-0.028345	0.889048	-0.316477	0.407286	-0.15463	0.655976
Lhx2	ENSRNOG00000010551.8	106.278	0.231109	0.0664314	0.208346	0.367879	-0.0840176	0.927295	0.443189	0.263898
Smarcd2	ENSRNOG00000010557.3	1260.07	-0.116969	0.0404123	-0.0394384	0.71905	-0.210727	0.41318	-0.229246	0.193346
Tns2	ENSRNOG00000010588.8	1896	0.254044	0.0035041	0.102814	0.533243	0.156278	0.754609	0.505426	0.0380491
Zfp622;LOC103689968;LOC103690028;Retreg1	ENSRNOG00000010589.7	2873.11	-0.36818	0.0252985	-0.327544	0.27681	-0.476077	0.558829	-1.01475	0.0221305
Ctnnal1	ENSRNOG00000010593.6	599.4	0.101492	0.0816649	0.0667243	0.512192	0.112409	0.691384	0.280149	0.0592935
Ndc1	ENSRNOG00000010620.7	614.833	-0.2169	0.0958951	0.102575	0.641929	-0.215766	0.744199	-0.253874	0.587444
Dnmt3b	ENSRNOG00000010625.7	191.732	0.230886	0.0162598	0.122525	0.494789	0.391419	0.361367	0.319726	0.321558
Nod1	ENSRNOG00000010629.6	714.101	0.161238	0.00715397	0.0523286	0.646455	0.206669	0.460849	0.1488	0.534373
Lysmd2	ENSRNOG00000010642.5	312.588	-0.30617	0.000487298	-0.179452	0.326219	-0.262886	0.590991	-0.529424	0.0555684
Kank2	ENSRNOG00000010643.7	1628.48	0.353278	5.86956e-06	0.217635	0.156075	0.44272	0.230945	0.751056	0.000365729
Dock6	ENSRNOG00000010652.7	356.676	0.318787	0.000948546	0.156709	0.432538	0.310712	0.540462	0.580588	0.0471643
Gabpb1	ENSRNOG00000010659.7	554.809	0.290248	0.000101009	0.150369	0.347144	0.311253	0.422351	0.464366	0.0503708
Ube3c	ENSRNOG00000010702.8	3762.87	-0.147419	0.000998628	-0.0979653	0.269807	-0.271747	0.154893	-0.260168	0.05379
Ccdc117	ENSRNOG00000010706.4	624.379	-0.198404	0.0166383	-0.100925	0.514199	-0.128991	0.785276	-0.454427	0.0413402
Mbnl2	ENSRNOG00000010737.7	3085.04	-0.194722	0.00811537	-0.0920391	0.51343	-0.279837	0.423982	-0.392126	0.0743453
E2f5	ENSRNOG00000010760.7	79.0622	-0.201565	0.0989388	-0.047313	0.856015	-0.143882	0.843209	-0.303145	0.477276
Dlc1	ENSRNOG00000010780.6	2367.8	0.278714	0.00127692	0.0342272	0.879572	0.115049	0.847922	0.36376	0.215428
Noct	ENSRNOG00000010799.5	145.244	-0.848473	0.0233117	-0.032495	0.978041	-0.933077	0.587338	-1.33791	0.230328
Ube3d	ENSRNOG00000010802.5	94.1984	-0.315032	0.0148042	-0.0242006	0.948061	-0.20417	0.798421	-0.284977	0.594745
Hspa4l	ENSRNOG00000010819.6	229.018	-0.349679	0.0535366	-0.132368	0.687585	-0.241055	0.823767	-0.561673	0.36465
RGD1309534	ENSRNOG00000010887.6	3203.04	-0.299569	0.0192567	-0.136328	0.553983	-0.343794	0.572193	-0.670779	0.0535155
Ankrd33b	ENSRNOG00000010888.7	144.873	-0.980599	2.53809e-06	-0.315762	0.480056	-0.883046	0.423975	-1.15968	0.100395
Bmp1	ENSRNOG00000010890.6	3571.13	0.179683	0.00418604	0.0473068	0.715167	0.245589	0.418556	0.35424	0.0585412
Ythdf2	ENSRNOG00000010892.7	757.92	-0.15987	0.000523617	-0.0492294	0.590005	-0.254577	0.240345	-0.19734	0.231137
Ywhab	ENSRNOG00000010945.6	4244.5	-0.0701207	0.0535345	-0.0246224	0.721951	-0.0504784	0.803159	-0.144292	0.163535
Adnp	ENSRNOG00000010975.6	3019.03	0.125807	0.0229893	0.0740986	0.475916	0.0307309	0.944994	0.261065	0.113226
Eif3l	ENSRNOG00000011020.6	2900.07	-0.0774072	0.0244054	-0.0346848	0.571704	-0.0465182	0.828294	-0.149394	0.15839
Tmem185a	ENSRNOG00000011047.6	1122.52	-0.0874798	0.0320915	-0.0900372	0.201884	-0.0959187	0.658249	-0.166274	0.207738
Pcsk1	ENSRNOG00000011107.3	147.017	-0.362756	0.0742502	-0.108095	0.790339	-0.523019	0.56777	-0.638518	0.311757
Il17ra	ENSRNOG00000011153.6	1958.79	0.204301	1.57125e-06	0.0476772	0.591804	0.289395	0.121023	0.347592	0.00347338
Bicra	ENSRNOG00000011262.6	409.359	0.213099	0.0163779	0.160943	0.347144	0.249546	0.567691	0.61829	0.00620135
Mcc	ENSRNOG00000011271.7	572.51	0.475147	1.77777e-05	0.256465	0.262196	0.515802	0.368756	0.576844	0.125369
Minpp1	ENSRNOG00000011287.6	2308.76	-0.235975	0.000425867	-0.0733573	0.577135	-0.228652	0.486657	-0.151332	0.592053
Tsc2	ENSRNOG00000011375.8	1203.66	0.107969	0.065809	0.0612213	0.542485	-0.0607101	0.87801	0.12358	0.579922
Aimp1	ENSRNOG00000011384.6	729.893	-0.182464	0.013581	-0.0345946	0.837476	-0.310081	0.370585	-0.264223	0.30352
Tet3	ENSRNOG00000011387.8	464.398	0.333645	0.000557216	0.123167	0.523032	0.287721	0.586488	0.640509	0.0249601
Trmt61a;LOC103692719	ENSRNOG00000011398.4	424.838	-0.334204	0.0100588	-0.162851	0.512221	-0.356119	0.591398	-0.497292	0.251792
Zfp219	ENSRNOG00000011544.7	420.048	0.185511	0.00351313	0.148274	0.214111	0.19109	0.565625	0.541315	0.0010322
Cnn3	ENSRNOG00000011559.7	3314.12	-0.175238	0.0507763	-0.0407172	0.832327	-0.126663	0.811768	-0.293055	0.322504
Echdc1	ENSRNOG00000011622.5	347.467	-0.295994	0.00827102	-0.134338	0.52365	-0.220714	0.723874	-0.276788	0.528193
S100a6	ENSRNOG00000011647.5	411.331	0.49835	0.0821568	-0.0822135	0.902093	0.890745	0.463072	-0.263712	0.838581
Fbxo34	ENSRNOG00000011704.5	557.813	-0.131018	0.025959	-0.0333721	0.788895	-0.229781	0.401395	-0.103442	0.679797
Pum1	ENSRNOG00000011709.7	1808.88	0.135354	0.0404123	0.0517341	0.66566	0.0330344	0.951536	0.228916	0.290669
L3mbtl3	ENSRNOG00000011720.7	269.791	0.255569	0.00351382	0.0373067	0.86233	0.22635	0.635106	0.455667	0.0904991
Dennd4a	ENSRNOG00000011739.8	2603.96	0.177655	0.0670081	0.0848827	0.60955	0.162386	0.758794	0.423057	0.129347
Fam180a	ENSRNOG00000011750.5	125.964	-0.504895	0.000716373	-0.194171	0.515026	-0.618367	0.413544	-1.08613	0.012903
LOC100365697;LOC103693189;Ptp4a1	ENSRNOG00000011771.3	6808.87	-0.316758	0.000160801	-0.109993	0.520534	-0.511178	0.177499	-0.510991	0.0511376
Cdon	ENSRNOG00000011789.7	626.945	0.222512	0.020423	0.0418205	0.850455	0.234166	0.643522	0.331805	0.320069
Lzts1	ENSRNOG00000011826.4	72.5706	0.361563	0.00869916	0.153767	0.548231	0.215327	0.799813	0.417047	0.418993
Plekha3	ENSRNOG00000011830.5	508.609	-0.0875706	0.041895	-0.0148614	0.883603	-0.196427	0.301428	-0.175002	0.190434
Atp6v1b2	ENSRNOG00000011891.6	2581.42	-0.174402	0.00664966	-0.0555333	0.651268	-0.307845	0.310058	-0.276244	0.19749
Smarca2	ENSRNOG00000011931.7	1328.29	0.206996	0.0769985	0.0486288	0.846544	0.144681	0.835807	0.326143	0.415259
Csnk2a2	ENSRNOG00000011933.7	1094.21	-0.0861925	0.0454843	-0.0121796	0.90912	-0.0742531	0.752228	-0.12747	0.395851
Abcd4	ENSRNOG00000011964.7	206.753	0.125453	0.0579486	0.125156	0.276982	0.252206	0.387537	0.254129	0.208449
Fam160b2	ENSRNOG00000012014.5	809.859	0.13393	0.0106917	0.109714	0.265108	0.098073	0.742555	0.349741	0.0113684
Npc1	ENSRNOG00000012016.7	4360.84	0.222257	0.0508295	0.0399404	0.880782	0.326526	0.517436	0.571996	0.0549267
Slc25a48	ENSRNOG00000012040.6	170.513	0.38307	0.0494716	0.124866	0.742969	0.131971	0.925778	0.184741	0.839852
Prmt5	ENSRNOG00000012046.4	869.119	-0.133445	0.0408072	-0.0196012	0.900975	-0.157341	0.635106	-0.103005	0.71165
Ifngr1	ENSRNOG00000012074.6	1858.32	-0.166606	0.00882621	-0.000957223	0.995628	-0.15674	0.637618	-0.228163	0.294979
Adcyap1r1	ENSRNOG00000012098.6	311.546	-0.457701	0.0240166	-0.0480113	0.926623	-0.596231	0.547805	-0.489512	0.54227
Mrps30	ENSRNOG00000012136.7	611.58	-0.131878	0.0427578	-0.0250532	0.866261	-0.0807544	0.843209	-0.191838	0.402601
Ccdc84	ENSRNOG00000012137.6	221.485	0.241612	0.0109823	-0.0543656	0.792648	0.373154	0.39137	0.255481	0.468961
Nop14	ENSRNOG00000012147.7	697.849	-0.201101	0.0118779	0.0481692	0.776963	-0.303246	0.416044	-0.168766	0.607827
Zfyve21	ENSRNOG00000012185.7	911.367	0.322987	0.0208585	-0.0513665	0.880083	0.567639	0.376609	0.178847	0.776176
Rras2	ENSRNOG00000012258.6	676.258	-0.145574	0.0377532	-0.0283345	0.858402	0.0116423	0.988938	-0.0853914	0.784715
Depdc7	ENSRNOG00000012262.5	3325.28	0.214082	0.0382442	0.0101267	0.973913	0.378406	0.417693	0.236615	0.555273
Dmtn	ENSRNOG00000012273.8	153.504	0.406453	0.00882621	0.209279	0.485104	0.457992	0.566077	0.900948	0.0460705
Pdp2	ENSRNOG00000012343.5	671.679	0.325569	0.009664	0.12595	0.592021	0.499868	0.394666	0.663442	0.0667508
Bcl9l	ENSRNOG00000012420.6	1684.1	0.234535	0.0281836	0.112598	0.5535	0.394665	0.41662	0.550532	0.0674189
Zfp598	ENSRNOG00000012434.6	2819.86	0.148717	0.0449376	0.0807333	0.533243	0.133145	0.736564	0.390681	0.0468951
Setd6	ENSRNOG00000012447.5	361.741	-0.116678	0.0916492	0.00622567	0.975036	-0.118461	0.746404	-0.0253959	0.945694
Pxylp1	ENSRNOG00000012480.4	520.551	0.174443	0.0706213	0.115036	0.495867	0.133367	0.81192	0.294067	0.359788
Ddx10	ENSRNOG00000012500.5	604.198	-0.133545	0.0339829	0.00606664	0.97452	-0.275837	0.318548	-0.163313	0.478831
Sgms1	ENSRNOG00000012536.6	1220.98	-0.214584	0.000847932	-0.0759718	0.543555	-0.334068	0.27508	-0.307385	0.146603
Mmp15	ENSRNOG00000012622.6	1062.69	-0.242817	0.0121126	-0.0716676	0.710533	-0.197767	0.716094	-0.236898	0.539708
Fbxo10	ENSRNOG00000012634.7	50.6637	0.342327	0.0530304	0.113963	0.739787	0.661254	0.423982	0.761248	0.173667
Nup58	ENSRNOG00000012644.8	480.158	-0.134196	0.0510347	-0.0689765	0.562168	-0.0457026	0.925778	-0.157733	0.539218
Mecom	ENSRNOG00000012645.7	54.0161	0.37581	0.00440964	0.150658	0.546769	0.280956	0.720352	0.481373	0.316521
Ppp1r13b	ENSRNOG00000012653.7	351.643	-0.150011	0.0952278	-0.0292476	0.884932	-0.243827	0.557543	-0.144356	0.68961
Ubac2	ENSRNOG00000012710.8	1188.38	-0.0965888	0.0244054	-0.0197002	0.837476	-0.169592	0.396018	-0.200715	0.117765
Chd2	ENSRNOG00000012716.8	2228.86	0.227952	0.00829428	0.129163	0.452599	0.13771	0.798421	0.489496	0.0521604
Zbtb5	ENSRNOG00000012726.6	432.564	0.153227	0.020073	0.0106205	0.95541	-0.0489926	0.920469	0.119489	0.664117
C1qb	ENSRNOG00000012749.6	2603.92	-0.194258	0.0499965	-0.0627403	0.746328	-0.121807	0.833855	-0.452392	0.0900953
Cwf19l1	ENSRNOG00000012763.5	387.567	0.13356	0.010681	0.0427813	0.669502	0.168432	0.519261	0.232988	0.171121
Ajuba	ENSRNOG00000012791.6	679.039	-0.247121	0.0489361	-0.0299887	0.923433	0.134633	0.868645	0.175975	0.735837
Grhpr	ENSRNOG00000012794.8	16133.4	0.186659	0.0731757	0.0481786	0.823119	0.115713	0.863586	0.0798454	0.873232
Tubgcp4	ENSRNOG00000012798.8	393.356	-0.104366	0.0494423	0.00539595	0.972168	-0.109067	0.706612	-0.137951	0.500481
Prkaa1	ENSRNOG00000012799.5	890.518	-0.189692	0.00675839	-0.0803921	0.539132	-0.168862	0.658249	-0.211714	0.426853
Spsb4	ENSRNOG00000012862.5	409.033	-0.500526	0.0455283	-0.097806	0.86233	-0.393989	0.787051	-0.646862	0.487329
Rbbp8	ENSRNOG00000012899.7	709.847	-0.132802	0.0555466	0.0253262	0.872975	0.0166003	0.981174	-0.0132554	0.97403
Ccdc146	ENSRNOG00000012932.7	54.1964	0.473899	0.0769398	0.399459	0.410143	0.537275	0.712772	0.433758	0.706407
Metap1	ENSRNOG00000012947.5	1504.09	-0.0910472	0.0303245	-0.0686674	0.404351	-0.0159744	0.969517	-0.232736	0.0420492
Lrig1	ENSRNOG00000012952.8	588.216	0.227857	0.00524637	0.139748	0.406007	0.33077	0.387537	0.428745	0.0699166
Pus3	ENSRNOG00000012994.6	319.51	-0.189235	0.0316748	-0.175616	0.269807	-0.140349	0.784244	-0.284753	0.345418
Rab33b	ENSRNOG00000013035.5	1112.4	0.104043	0.0555832	-0.033644	0.750177	0.08075	0.797567	0.122049	0.553513
Kif13b	ENSRNOG00000013089.7	1502.58	0.207198	0.0110925	0.112779	0.474944	0.0891354	0.881912	0.388855	0.126255
Pdzd2	ENSRNOG00000013140.7	159.876	0.232092	0.0649367	0.1102	0.60955	0.0742784	0.939627	0.164782	0.765286
LOC100360218;Il13ra1	ENSRNOG00000013170.6	58.4611	0.60549	0.0778496	0.172761	0.803965	1.25078	0.398191	0.988815	0.39134
Map3k1	ENSRNOG00000013177.5	940.529	0.187844	0.0731586	0.137647	0.465972	0.298009	0.517289	0.396509	0.191461
Cmip	ENSRNOG00000013178.7	941.601	0.246289	0.00867967	0.149978	0.413668	0.483149	0.233677	0.634838	0.0113684
G3bp1	ENSRNOG00000013186.6	3389.27	-0.133965	0.00799136	-2.36766e-06	0.999987	-0.215575	0.351229	-0.115325	0.567834
Ruvbl1	ENSRNOG00000013195.6	659.25	-0.152153	0.00546733	-0.0010703	0.994174	-0.106287	0.742507	-0.216053	0.248032
Epha4	ENSRNOG00000013213.6	73.8744	0.932221	0.00146992	0.713527	0.199489	0.828453	0.607093	1.97234	0.0196986
Arhgap45	ENSRNOG00000013220.7	528.097	0.221425	0.00270264	0.081444	0.562168	0.389974	0.239421	0.417766	0.0568107
Tle4	ENSRNOG00000013239.8	495.599	-0.109404	0.0598275	0.0139827	0.921876	-0.307108	0.154893	-0.18236	0.322504
Cyp2c24	ENSRNOG00000013241.7	495.465	-0.822887	0.00369521	-0.134733	0.842532	-1.95492	0.0677436	-0.724552	0.511226
Hecw2	ENSRNOG00000013257.5	112.786	-0.289616	0.0104707	-0.143705	0.505018	-0.507182	0.325345	-0.660935	0.0375328
Helz2	ENSRNOG00000013267.7	4805.77	0.287582	0.0568791	0.00861872	0.984153	0.275765	0.734882	0.472197	0.351833
Pdcl3	ENSRNOG00000013286.6	506.011	-0.218397	0.00633291	-0.0531272	0.75482	-0.0777976	0.895233	-0.379117	0.13541
Tsg101	ENSRNOG00000013381.6	1678.59	-0.128214	0.00918744	-0.0304557	0.770761	-0.0778197	0.794609	-0.200807	0.207008
Tpcn2	ENSRNOG00000013387.8	861.895	0.27614	0.00192749	-0.00919033	0.975048	0.125888	0.831987	0.440826	0.113964
Kbtbd8	ENSRNOG00000013390.7	241.992	-0.321237	0.00422864	-0.330426	0.0647994	-0.402358	0.45794	-0.749906	0.0169726
Foxo1	ENSRNOG00000013397.5	1064.12	-0.393086	0.00489023	-0.149685	0.567812	-0.788543	0.180401	-0.626012	0.160317
Hykk	ENSRNOG00000013419.5	566.79	0.485193	0.0191528	-0.101499	0.8243	0.047187	0.983486	0.314195	0.7339
Nup50	ENSRNOG00000013423.7	974.674	-0.12659	0.020073	-0.00961278	0.949752	-0.248904	0.301703	-0.171039	0.369692
Kcnj8	ENSRNOG00000013463.5	305.912	0.229312	0.0670081	0.0442158	0.876823	0.330557	0.583689	0.257233	0.600499
Cap1	ENSRNOG00000013492.4	3723.51	-0.104274	0.0988377	-0.00318797	0.985132	-0.0623007	0.873719	-0.213901	0.2414
Sh2d4a	ENSRNOG00000013541.5	1411.17	-0.185643	0.00737741	-0.161643	0.199489	-0.32595	0.305642	-0.481658	0.00906126
Lancl1	ENSRNOG00000013557.5	1320.84	-0.327339	2.65786e-06	-0.174848	0.224554	-0.269179	0.463072	-0.553543	0.00735501
Cxcl12	ENSRNOG00000013589.8	9646.23	0.312653	0.0240166	0.126055	0.612391	-0.0424929	0.976874	0.0262115	0.97403
Dffa	ENSRNOG00000013603.7	488.29	-0.118294	0.00290547	-0.0792286	0.323473	-0.213979	0.248677	-0.269273	0.0196986
	ENSRNOG00000013609.7	55.6232	-0.349796	0.0921434	-0.0909696	0.8319	-0.436698	0.658249	-0.73564	0.226813
Cog6	ENSRNOG00000013660.6	863.438	-0.102046	0.0198803	-0.0467625	0.553284	0.00567264	0.99213	-0.0342395	0.876812
Spata13	ENSRNOG00000013707.7	1644.5	0.321544	0.000121802	0.0842947	0.614037	0.385749	0.361367	0.545929	0.0313991
Bcar3	ENSRNOG00000013737.6	661	0.341014	0.00141921	0.230844	0.272686	0.409486	0.440889	0.648472	0.0456801
Sh3bp2	ENSRNOG00000013747.6	499.864	0.232874	0.0018762	0.18649	0.185758	0.44067	0.18009	0.571056	0.0054495
Snrnp48	ENSRNOG00000013756.6	277.038	0.205891	0.00299927	0.025231	0.888375	0.376486	0.206598	0.277423	0.233767
Fam118a	ENSRNOG00000013764.6	110.198	-0.187719	0.0832596	-0.0185099	0.948673	-0.088656	0.907387	-0.320785	0.402601
Kbtbd2	ENSRNOG00000013809.5	742.327	-0.109533	0.0978912	-0.0349041	0.787929	0.0478155	0.915061	-0.14676	0.53847
Fam172a	ENSRNOG00000013844.8	232.35	-0.126906	0.0468146	-0.0476477	0.68234	-0.120487	0.715279	-0.431122	0.00547621
Spry4	ENSRNOG00000013851.3	167.58	-0.29622	0.0372064	0.0220726	0.955886	-0.554368	0.387216	-0.429038	0.384498
Zmym6	ENSRNOG00000013865.6	342.522	0.216304	0.000429158	0.0702718	0.559544	0.256527	0.378701	0.462156	0.00366457
Usp49	ENSRNOG00000013866.5	107.369	0.443521	0.000810473	0.257062	0.347144	0.428237	0.534707	0.745287	0.0659196
Rnf4	ENSRNOG00000013930.7	1226.87	-0.131633	0.00185427	-0.0234502	0.810781	-0.179924	0.369764	-0.148664	0.322759
Alpl	ENSRNOG00000013954.5	463.235	-0.36602	0.0317825	0.0235617	0.961546	0.00749273	0.999738	0.132598	0.87397
Noc3l	ENSRNOG00000013965.5	576.505	-0.194369	0.00419931	-0.0572392	0.667574	-0.257451	0.431903	-0.261895	0.266501
Psat1	ENSRNOG00000013971.7	216.72	-0.490418	0.00365496	0.0544884	0.902093	-0.880792	0.270046	-0.489848	0.468385
Lcn2	ENSRNOG00000013973.5	1256.74	-0.794732	0.0560592	0.013427	0.989328	-0.812257	0.71428	-0.784497	0.637902
Hsd17b2	ENSRNOG00000013982.3	3174.65	0.835804	0.000429158	0.611732	0.171887	0.54503	0.691971	0.966666	0.247437
	ENSRNOG00000013993.7	89.4334	0.412836	0.00117073	0.207641	0.430087	0.368332	0.600773	0.704155	0.078798
Kif2a	ENSRNOG00000014000.8	205.526	-0.117441	0.0983196	-0.029354	0.843251	0.0111755	0.989072	-0.0979293	0.747271
Gfod1	ENSRNOG00000014007.5	50.2925	0.398992	0.000637204	0.169925	0.477752	0.273626	0.704025	0.601362	0.126639
Mfsd2a	ENSRNOG00000014008.7	3506.09	-0.593125	0.0510347	-0.280358	0.597107	-0.83083	0.545286	-0.911448	0.358238
Klhl13	ENSRNOG00000014029.8	198	-0.185912	0.0417762	0.0246231	0.912974	-0.245182	0.597888	-0.250927	0.468385
Dcun1d3	ENSRNOG00000014037.4	239.126	-0.195656	0.0141935	-0.0998027	0.507295	-0.3191	0.389005	-0.239234	0.411037
Ptges2	ENSRNOG00000014050.6	851.096	-0.173753	0.0148343	-0.118551	0.406007	-0.0407818	0.943325	-0.391585	0.0527823
Zfp653	ENSRNOG00000014065.5	71.9265	0.228446	0.0161192	0.0711506	0.699509	0.298882	0.525229	0.523265	0.0568331
Jade1	ENSRNOG00000014066.6	1390.53	0.266978	0.000712326	0.110489	0.488822	0.029814	0.972549	0.37417	0.135085
Ddb2	ENSRNOG00000014071.8	150.866	0.179056	0.0493444	0.0633395	0.711959	0.312842	0.423885	0.238868	0.456018
Mbnl1	ENSRNOG00000014076.7	994.828	0.121383	0.0188967	0.0420631	0.662932	0.17474	0.482362	0.164301	0.395551
Farsb	ENSRNOG00000014119.5	1004.74	-0.198905	0.00202184	-0.0500802	0.707877	-0.164579	0.657007	-0.150653	0.59254
Rab11fip4	ENSRNOG00000014135.4	401.208	0.264547	0.0115518	0.237314	0.214111	0.291639	0.589957	0.650282	0.025692
Ap5m1	ENSRNOG00000014148.5	438.977	0.094219	0.0412735	-0.0390298	0.635066	0.193037	0.348385	0.0167543	0.949095
Xylb	ENSRNOG00000014168.7	8642.9	0.170151	0.0875325	0.110672	0.519087	0.0124745	0.991707	0.262158	0.447667
Prickle4	ENSRNOG00000014180.7	72.6498	0.424462	5.98951e-05	0.0989353	0.648941	0.384472	0.494664	0.725401	0.0235079
Tns1	ENSRNOG00000014182.6	3523.36	-0.289681	0.0189124	-0.0507235	0.860684	-0.446524	0.435685	-0.570837	0.126639
Zfp395	ENSRNOG00000014191.7	830.738	0.222348	0.0372064	0.124489	0.518266	0.207242	0.692961	0.250864	0.508214
Klf9	ENSRNOG00000014215.2	1869.54	-0.404831	0.0202384	-0.203933	0.523233	-0.695635	0.378207	-0.503495	0.425383
Tmem25	ENSRNOG00000014218.5	87.2881	0.352169	0.00535699	0.203752	0.418435	0.191492	0.816881	0.603017	0.133881
Trmt11	ENSRNOG00000014240.6	231.529	-0.131485	0.0389697	0.0138287	0.93368	-0.146033	0.629464	-0.076574	0.771889
Mycl	ENSRNOG00000014259.5	97.924	-0.376385	0.00455669	-0.204891	0.445823	-0.430936	0.531462	-0.618093	0.163852
Arpc2	ENSRNOG00000014289.7	5156.46	-0.0890289	0.06742	-0.00457119	0.97452	-0.0841036	0.741291	-0.165676	0.264823
Sdc4	ENSRNOG00000014297.3	8122.81	-0.860722	1.13448e-08	-0.262501	0.445384	-1.0051	0.154893	-1.36584	0.00194021
Inhba	ENSRNOG00000014320.5	609.769	0.486293	0.00911471	0.20037	0.562085	0.677523	0.436907	0.71871	0.245436
Frs3	ENSRNOG00000014328.4	68.3782	0.318008	0.000826113	0.177754	0.375895	0.54593	0.217545	0.689488	0.013106
	ENSRNOG00000014331.5	879.862	0.111837	0.0891418	-0.0080007	0.964873	0.0884687	0.814149	0.0459441	0.8825
Gne	ENSRNOG00000014365.7	4412.88	0.348465	0.0022461	0.145344	0.515026	0.433035	0.438321	0.612971	0.0819304
Arntl	ENSRNOG00000014448.8	1508.24	-0.249986	0.0403436	-0.134326	0.531081	-0.266879	0.671423	-0.452167	0.243641
Zfhx3	ENSRNOG00000014452.7	546.849	0.355688	0.003387	0.146808	0.529115	0.439325	0.44992	0.829383	0.012903
Coq10b	ENSRNOG00000014456.6	1152.04	-0.450704	0.00480478	-0.27789	0.404351	-0.359146	0.683438	-0.680157	0.191284
Phax	ENSRNOG00000014459.4	508.269	-0.10429	0.0795816	-0.0589753	0.556735	-0.0609666	0.876236	-0.263095	0.116005
Fnta	ENSRNOG00000014462.4	938.558	-0.149498	0.00882621	-0.103052	0.364024	-0.0197035	0.974494	-0.222207	0.235008
Tnfsf13b	ENSRNOG00000014464.8	62.0908	-0.250928	0.0552714	0.061864	0.8223	-0.240321	0.733379	-0.426596	0.33164
Cttnbp2nl	ENSRNOG00000014479.5	525.637	-0.200927	0.0807668	-0.0733743	0.736236	-0.493224	0.290348	-0.536517	0.0759612
Sys1	ENSRNOG00000014480.7	724.752	-0.152171	0.086914	-0.0918773	0.538079	3.85336e-05	1	-0.340175	0.199794
Ube2q2	ENSRNOG00000014529.7	342.596	-0.0899444	0.0665522	-0.0448167	0.594118	-0.160124	0.475566	-0.18396	0.248032
Nav2	ENSRNOG00000014530.7	2241.38	0.359106	0.00151317	0.0542376	0.843251	0.650957	0.182783	0.781463	0.013106
Arhgef26	ENSRNOG00000014549.7	1111.62	-0.271851	0.0788521	-0.185352	0.492747	-0.678396	0.296691	-0.479967	0.340704
Irs1	ENSRNOG00000014597.5	1055.06	0.21578	0.0620328	0.0225238	0.939567	-0.14786	0.814721	0.0293613	0.962041
Lig4	ENSRNOG00000014605.5	425.092	0.266646	4.08985e-05	0.0441906	0.767344	0.304298	0.310058	0.521026	0.00151169
Cbfb	ENSRNOG00000014647.5	783.564	-0.137573	0.019493	-0.0689052	0.523233	-0.087409	0.80875	-0.315284	0.0602695
Efnb2	ENSRNOG00000014648.6	337.801	0.18991	0.0417762	0.0466319	0.81205	0.0477238	0.94894	0.0839161	0.851649
Sema4g	ENSRNOG00000014650.5	7801.68	0.242888	0.0724596	0.054183	0.853303	0.0894204	0.926611	0.328247	0.510138
Dhdds	ENSRNOG00000014665.7	2967.4	-0.2338	0.0249115	-0.136575	0.48268	-0.115256	0.870931	-0.258232	0.51725
Fzd5	ENSRNOG00000014678.4	120.267	0.317689	0.00918744	0.0622363	0.821308	0.522136	0.348451	0.448337	0.272235
Acsl3	ENSRNOG00000014718.2	769.153	-0.250524	0.0451258	-0.205729	0.386264	0.160912	0.824644	-0.297668	0.51327
Raph1	ENSRNOG00000014722.7	1426.08	0.204379	0.0528909	0.0211894	0.937956	0.375787	0.402312	0.458954	0.108008
Fahd1	ENSRNOG00000014727.6	1984.09	0.308613	0.0104707	0.015545	0.965985	0.461306	0.406212	0.454707	0.248032
Wfdc2	ENSRNOG00000014739.8	1037.51	0.478682	0.0614761	-0.359292	0.445823	0.601237	0.635899	-0.10155	0.943237
Tcf7l1	ENSRNOG00000014753.7	778.74	0.259126	0.0320123	0.175398	0.445384	0.445442	0.404868	0.560608	0.100395
Vapa	ENSRNOG00000014765.6	3922.47	-0.121953	0.000841467	-0.0426711	0.548882	-0.12136	0.517289	-0.203766	0.0694518
Galt	ENSRNOG00000014766.5	1168.05	0.209108	0.0480103	0.0487111	0.829895	0.212597	0.708158	0.271352	0.493334
Prpf4	ENSRNOG00000014777.5	644.021	-0.100119	0.0643547	0.0339294	0.745097	-0.160408	0.470799	-0.0946745	0.635808
Ykt6	ENSRNOG00000014785.3	975.605	-0.15753	0.0788521	-0.0667551	0.671054	-0.0883079	0.880432	-0.155058	0.659045
Ccne1	ENSRNOG00000014786.4	63.4125	-0.521725	0.0128417	0.0987772	0.836338	-0.849041	0.406723	-0.723553	0.349063
Nr2f1	ENSRNOG00000014795.8	66.3965	0.291949	0.0670081	0.186619	0.507295	0.0385121	0.981469	0.374786	0.544363
RGD1309540	ENSRNOG00000014798.6	155.285	-0.413214	0.043213	-0.0323017	0.954721	-0.378369	0.742147	-0.594632	0.426706
Srfbp1	ENSRNOG00000014808.6	330.52	-0.288372	9.39383e-06	-0.0267392	0.881569	-0.62263	0.00125597	-0.40757	0.029558
Prmt3	ENSRNOG00000014829.6	447.75	-0.336304	8.85118e-05	-0.0418963	0.847033	-0.424078	0.325131	-0.383245	0.210238
Fbxo30	ENSRNOG00000014852.5	439.96	-0.181527	0.0560923	-0.119148	0.485104	-0.193051	0.683438	-0.17744	0.627259
Fgf11	ENSRNOG00000014882.3	61.7368	0.302934	0.0202876	0.0377168	0.909895	0.466489	0.407822	0.513275	0.182646
Fam107b	ENSRNOG00000014886.5	2506.95	-0.10606	0.0997461	-0.0541299	0.613272	-0.0563601	0.892483	-0.306008	0.0678735
Homez	ENSRNOG00000014887.4	171.98	0.215556	0.0116551	0.0776598	0.623437	0.296073	0.472717	0.4305	0.100395
Osgin1	ENSRNOG00000014948.5	10360.8	0.476409	0.0290499	0.299897	0.465972	1.30003	0.0998556	1.34241	0.0138269
Usp14	ENSRNOG00000014981.7	1337.51	-0.157441	0.0221209	-0.0073566	0.971762	-0.242165	0.438321	-0.115722	0.690834
Arhgef11	ENSRNOG00000015026.7	1521.19	0.145504	0.0630325	0.107806	0.454425	0.14235	0.737063	0.365355	0.0984225
Igfals	ENSRNOG00000015061.5	8871.11	0.277635	0.0866156	0.106243	0.723414	0.130267	0.908207	0.383425	0.522071
Acsf3	ENSRNOG00000015077.7	781.131	-0.195207	0.0183712	0.0352509	0.85366	-0.0844853	0.889237	-0.144491	0.688412
Prune2	ENSRNOG00000015088.7	56.0321	-0.22578	0.0549453	-0.0459515	0.861148	-0.175008	0.784244	-0.607306	0.0555684
Sae1	ENSRNOG00000015128.6	829.942	-0.1474	0.00589583	0.0185931	0.891851	-0.133272	0.636331	-0.211275	0.236062
Smtnl2	ENSRNOG00000015157.6	99.3191	0.215611	0.0957005	0.0850774	0.71905	0.371528	0.543265	0.447944	0.289005
Ppp2cb	ENSRNOG00000015182.6	1541.45	-0.136405	0.0638316	0.0125719	0.949055	-0.142286	0.702656	-0.102827	0.733536
Hdhd3	ENSRNOG00000015195.6	1460.51	0.322139	0.0191528	0.133063	0.594118	0.630781	0.305642	0.433184	0.37694
Tent5c	ENSRNOG00000015222.5	331.837	-0.445641	0.0024014	-0.18571	0.519437	-0.456337	0.538205	-0.761557	0.0883675
Gramd2b	ENSRNOG00000015225.7	583.96	0.175256	0.00343849	0.0860269	0.470408	0.276636	0.348385	0.332329	0.0752603
Hsf4	ENSRNOG00000015253.8	120.239	0.401973	0.00365496	-0.162462	0.535343	0.60428	0.360375	0.665597	0.124972
Ctdsp1	ENSRNOG00000015295.6	8603.6	0.181946	0.0736658	0.0308226	0.896581	0.218881	0.662338	0.100924	0.822735
Jup	ENSRNOG00000015380.6	2624.36	0.20499	0.00267783	0.173086	0.159837	0.178363	0.625931	0.545149	0.00205426
Ssx2ip	ENSRNOG00000015425.8	1134.7	0.35725	0.00117073	-0.0765904	0.750165	0.514264	0.32005	0.0328201	0.962041
Il4r	ENSRNOG00000015441.7	4806.32	0.229108	0.00239336	0.103353	0.488822	0.0550691	0.928008	0.304702	0.246988
Heatr3	ENSRNOG00000015459.7	805.177	-0.169376	0.00236709	-0.0922626	0.412599	-0.236133	0.388375	-0.237545	0.20945
Il17rb	ENSRNOG00000015498.8	388.509	-0.241702	0.04981	-0.158367	0.478762	-0.0459421	0.969227	-0.435227	0.260101
Zswim3	ENSRNOG00000015525.5	143.292	0.128639	0.0502876	0.0269244	0.85326	0.297466	0.301703	0.244795	0.248692
Ppil4	ENSRNOG00000015552.7	441.649	-0.1539	0.0110437	-0.0136374	0.93412	-0.311115	0.240345	-0.163567	0.487002
Cdh17	ENSRNOG00000015562.4	4044.99	-0.644035	0.0598617	0.184907	0.790172	-0.614577	0.733379	-0.207281	0.902781
Hsdl1	ENSRNOG00000015576.5	284.357	-0.108866	0.0650041	-0.0772807	0.467349	-0.0737255	0.830325	-0.171521	0.386003
Lpar6	ENSRNOG00000015577.3	1027.4	0.351108	0.000989119	0.138403	0.515026	0.418058	0.406212	0.464482	0.17217
Cct7	ENSRNOG00000015630.5	4139.12	-0.103925	0.0574096	0.0162592	0.900145	-0.0734627	0.81149	-0.152802	0.400069
Ippk	ENSRNOG00000015631.4	318.284	-0.272721	3.58151e-05	-0.114326	0.41589	-0.384117	0.194977	-0.394285	0.0493468
Exoc3l1	ENSRNOG00000015641.5	117.958	0.275317	0.00343325	0.00332907	0.989328	0.0463236	0.955444	0.46763	0.0889771
Acap1	ENSRNOG00000015674.6	70.5481	0.300957	0.0157071	-0.0353545	0.912382	0.326259	0.622772	0.200006	0.726711
Rreb1	ENSRNOG00000015701.7	2528.02	0.328658	0.000201879	0.100525	0.566185	0.377751	0.402312	0.645097	0.0114834
E2f4	ENSRNOG00000015708.7	976.357	-0.112417	0.0636902	0.0353126	0.764923	-0.186826	0.484332	-0.0154007	0.964284
Loxl4	ENSRNOG00000015727.5	911.296	0.325321	0.0237103	0.182501	0.494016	0.300619	0.6872	0.439564	0.37694
RGD1560341	ENSRNOG00000015772.5	328.347	-0.146751	0.0311053	0.0393432	0.7792	-0.184826	0.589016	-0.153798	0.571473
Mex3c	ENSRNOG00000015777.6	674.2	-0.135911	0.0772649	0.0050555	0.982813	-0.158837	0.672976	-0.151178	0.5984
Neurl2	ENSRNOG00000015797.5	169.116	0.235502	0.0938612	-0.00529305	0.987191	0.332319	0.615505	0.182492	0.753126
Klf13	ENSRNOG00000015822.5	59.5972	-0.63449	0.000237186	-0.318249	0.398626	-0.598699	0.520438	-0.76111	0.22883
Cnnm4	ENSRNOG00000015886.7	653.818	-0.117694	0.078586	-0.0227416	0.881569	-0.186306	0.546708	-0.0531436	0.868217
Dhx35	ENSRNOG00000015928.6	261.488	0.150921	0.031333	0.123353	0.35064	0.116834	0.774388	0.404866	0.0313263
Ccdc25	ENSRNOG00000015939.5	1091.86	-0.106813	0.0460875	-0.0290233	0.792393	-0.0349748	0.928712	-0.09815	0.650656
Cirbp	ENSRNOG00000015999.6	390.494	0.417135	9.92474e-05	0.191487	0.406007	0.438908	0.430311	0.754122	0.0196986
Dcp1a	ENSRNOG00000016015.5	592.441	0.103484	0.0965273	0.104185	0.347144	0.0563492	0.892026	0.2922	0.078798
Lims2	ENSRNOG00000016021.7	1081.89	0.291693	0.00868804	0.131438	0.529674	0.679084	0.0998556	0.810892	0.00264315
Kank1	ENSRNOG00000016023.7	2010.22	0.417714	5.21545e-07	0.13932	0.456174	0.470391	0.240345	0.621573	0.0118879
Rb1	ENSRNOG00000016029.5	601.673	0.326196	0.00146968	0.148294	0.473837	0.389535	0.445038	0.606386	0.0528513
Rprd1a	ENSRNOG00000016036.7	246.105	0.148467	0.0493444	0.0304521	0.857103	0.375093	0.206598	0.377834	0.0614034
Fkrp	ENSRNOG00000016055.4	278.638	-0.126199	0.0662078	-0.042246	0.749575	-0.159244	0.658249	-0.0657838	0.843794
Xrcc5	ENSRNOG00000016105.4	575.837	-0.123424	0.0346275	0.0259251	0.841422	-0.0554322	0.892405	-0.0712968	0.78585
Cd274	ENSRNOG00000016112.7	275.909	0.310879	0.0670897	0.119367	0.700233	0.685543	0.350404	0.700145	0.160349
Hmgcr	ENSRNOG00000016122.4	3346.39	-0.567838	4.02815e-06	-0.140525	0.57807	-0.551543	0.40369	-0.505648	0.291682
Cyp1a2	ENSRNOG00000016173.8	14436.6	-0.485071	0.0364171	0.317631	0.465836	-0.427274	0.709549	-0.215312	0.830119
Ipp	ENSRNOG00000016183.7	249.806	-0.145795	0.00816343	0.00550027	0.975036	-0.0776993	0.828516	-0.250583	0.161654
Agl	ENSRNOG00000016214.5	3075.16	0.204171	0.0573769	0.0575971	0.792393	-0.0218698	0.984277	0.285497	0.453578
Gtpbp4	ENSRNOG00000016217.8	872.816	-0.268268	0.00166113	-0.0614442	0.739583	-0.462576	0.229966	-0.464897	0.0759612
Gtf3c1	ENSRNOG00000016218.7	2641.46	0.174434	0.00703647	0.0572622	0.641054	0.0496699	0.921442	0.281237	0.181033
Tshz1	ENSRNOG00000016246.5	938.613	0.200325	0.0431983	0.0219837	0.93115	0.143952	0.804106	0.222784	0.555948
Polr3g	ENSRNOG00000016260.6	478.817	-0.170515	0.0731337	-0.0774706	0.63789	-0.201931	0.675358	-0.188143	0.611381
Mphosph10	ENSRNOG00000016266.7	702.345	-0.263066	0.000171266	-0.072356	0.604551	-0.374328	0.240345	-0.372012	0.0889536
Marveld3	ENSRNOG00000016291.5	110.668	-0.359885	0.000107025	-0.137172	0.479516	-0.297651	0.56126	-0.26937	0.500976
Cd4	ENSRNOG00000016294.4	1460.15	-0.201664	0.0552714	-0.0151812	0.959605	-0.263112	0.579763	-0.393268	0.1942
Tat	ENSRNOG00000016348.4	33299.4	-0.433105	0.050974	-0.230488	0.549256	-0.558487	0.595896	-0.664709	0.371244
Gba2	ENSRNOG00000016364.8	287.42	0.141368	0.0373037	0.0688205	0.564069	0.052842	0.914277	0.33614	0.0753863
Slc12a7	ENSRNOG00000016372.7	1966.33	0.205441	0.0045301	0.130718	0.377727	0.227652	0.517289	0.587269	0.00119786
LOC100911453;Wdr77	ENSRNOG00000016394.8	823.31	-0.243169	0.00228613	-0.116878	0.467349	-0.430349	0.210273	-0.447307	0.0545061
Klhl36	ENSRNOG00000016422.4	98.541	0.158097	0.0739355	0.13045	0.412599	0.291775	0.472383	0.489023	0.0456801
Tacc1	ENSRNOG00000016423.6	991.847	-0.196488	0.0553542	-0.0154435	0.956409	-0.222557	0.678699	-0.247973	0.530272
Prkd2	ENSRNOG00000016434.5	193.057	0.180223	0.0235533	0.0804282	0.571704	0.285318	0.438502	0.491296	0.0221305
Il33	ENSRNOG00000016456.7	2337.36	0.259162	0.0844296	0.146054	0.562168	-0.0307272	0.983486	-0.0989234	0.887518
Vangl1	ENSRNOG00000016477.7	1066.34	-0.145279	0.0843468	0.00344548	0.986467	-0.247534	0.519027	-0.120934	0.731076
Nop58	ENSRNOG00000016486.6	986.958	-0.28419	0.0134197	-0.0701731	0.770994	-0.338994	0.546163	-0.385636	0.332178
Tmem204	ENSRNOG00000016494.5	504.162	-0.194306	0.0727009	-0.108614	0.553844	-0.237949	0.635106	-0.5908	0.0252583
Ppp1r21	ENSRNOG00000016528.8	639.716	0.0880794	0.085563	0.0792619	0.404351	0.125576	0.583284	0.100045	0.58616
Enc1	ENSRNOG00000016541.5	1537.7	-0.392569	0.0346587	-0.160497	0.628992	-0.265077	0.815555	-0.31092	0.693545
Zfp24	ENSRNOG00000016562.5	372.378	-0.112434	0.0286788	-0.0472608	0.60655	-0.0761605	0.811768	-0.148789	0.444206
Mtpap	ENSRNOG00000016578.6	715.62	-0.131816	0.00993192	0.0251074	0.829799	-0.138887	0.589016	0.0134582	0.965156
Hhex	ENSRNOG00000016595.5	2417.53	-0.32346	0.0680955	-0.0595963	0.883735	0.356192	0.683741	-0.316574	0.64282
Trim36	ENSRNOG00000016612.7	151.447	-0.796565	0.00729048	-0.289319	0.603353	-1.46333	0.240345	-1.31085	0.138534
Lpin3	ENSRNOG00000016636.5	653.088	0.130679	0.0465095	0.0903685	0.462686	0.0214306	0.976347	0.203586	0.37694
Gnb1	ENSRNOG00000016638.5	2883.92	-0.0993299	0.00791964	-0.0281259	0.707877	-0.111259	0.525715	-0.124799	0.317824
Lrrc56	ENSRNOG00000016697.7	61.2063	0.256406	0.0337564	-0.0870115	0.704454	0.40461	0.444949	0.169943	0.742599
Prpf4b	ENSRNOG00000016705.7	1599.23	0.140994	0.0599288	0.0586777	0.657152	0.0462275	0.928008	0.363184	0.0555684
Fgfr4	ENSRNOG00000016763.7	1441.76	0.166172	0.0357391	0.128644	0.404351	0.24295	0.470808	0.476181	0.013106
Cd3eap	ENSRNOG00000016825.5	198.056	-0.303721	0.0045868	-0.0799717	0.71905	-0.465869	0.361367	-0.514361	0.125369
Bace1	ENSRNOG00000016847.7	363.389	0.200128	0.00543325	0.0678907	0.616314	0.123672	0.784244	0.263647	0.308589
Fzd4	ENSRNOG00000016848.6	2448.23	0.24688	0.0472547	0.0812413	0.739246	0.184458	0.79771	0.113475	0.846388
Cbx7	ENSRNOG00000016875.7	193.905	0.22457	0.0897954	0.124521	0.571704	0.11623	0.892778	0.350323	0.434447
Entpd7	ENSRNOG00000016883.6	131.549	-0.238785	0.0317795	-0.0982647	0.61874	-0.400558	0.443385	-0.25857	0.565298
Hmg20a	ENSRNOG00000016905.6	591.199	-0.174388	0.000392673	-0.0987547	0.338224	-0.248737	0.310654	-0.336425	0.0221305
Ube2s	ENSRNOG00000016930.5	793.694	-0.147052	0.0957005	0.036306	0.844907	0.00779087	0.994849	-0.17071	0.575923
Wdr48	ENSRNOG00000016942.7	989.369	-0.0640997	0.0731337	-0.0158594	0.832826	-0.11722	0.459342	-0.065885	0.64781
Nhlrc2	ENSRNOG00000016948.5	1347.51	0.18184	0.00270582	0.121484	0.322747	0.239615	0.40369	0.423167	0.00864171
Slc25a33	ENSRNOG00000016949.6	319.521	-0.216161	0.0769364	-0.214266	0.32884	-0.107937	0.893383	-0.547276	0.101106
Gramd4	ENSRNOG00000016968.8	918.517	0.311379	1.25905e-05	0.151056	0.327085	0.446152	0.167495	0.635728	0.00127363
Pxmp4	ENSRNOG00000016975.5	2224.25	-0.337395	0.0129048	-0.251932	0.34612	-0.548128	0.390116	-0.673291	0.0956644
Atxn1	ENSRNOG00000016998.4	496.073	0.261655	0.0259382	0.0722985	0.763562	0.318697	0.589957	0.44752	0.245823
Zbtb43	ENSRNOG00000017017.5	346.518	0.190967	0.0416165	0.0533223	0.780132	0.099864	0.879094	0.177385	0.647575
Tbc1d22a	ENSRNOG00000017057.7	288.051	-0.106109	0.0403148	-0.0211857	0.855709	-0.187094	0.429941	-0.192243	0.260251
Tubgcp3	ENSRNOG00000017085.7	582.315	0.0749346	0.0653934	0.0978161	0.132265	0.152132	0.376302	0.244556	0.0129052
Cmtr2	ENSRNOG00000017102.5	138.516	-0.228942	0.0330131	0.00245835	0.992756	-0.169333	0.781841	-0.338544	0.348939
Rassf7	ENSRNOG00000017109.5	330.814	0.234357	0.031333	-0.075027	0.724992	0.431534	0.367824	0.373634	0.289606
Snx30	ENSRNOG00000017132.7	315.612	0.148791	0.0156059	0.102259	0.406007	0.143706	0.672906	0.253422	0.218749
Med4	ENSRNOG00000017170.5	523.854	0.168897	0.0410029	0.0875894	0.544818	0.0795558	0.890795	0.0928211	0.804305
LOC108348173;Prmt6	ENSRNOG00000017187.3	143.776	-0.201089	0.00634094	-0.137396	0.347144	-0.45562	0.139136	-0.364351	0.107962
Spsb1	ENSRNOG00000017212.7	346.263	-0.507202	0.00489023	-0.0546766	0.909719	-0.302482	0.788977	-0.643778	0.321753
Ppme1	ENSRNOG00000017227.7	863.137	-0.176247	0.00130815	-0.0408893	0.727854	-0.11491	0.729217	-0.145557	0.531536
Cab39	ENSRNOG00000017297.7	2449.44	-0.107268	0.0281836	-0.0140692	0.909615	-0.141985	0.549846	-0.0924948	0.65024
Rsrp1	ENSRNOG00000017309.7	3944.04	0.28873	0.00185427	-0.014704	0.959605	0.275916	0.556182	0.379481	0.215666
Rnpc3	ENSRNOG00000017310.6	243.219	0.179217	0.0505481	-0.000703597	0.997575	0.0416282	0.955052	0.288566	0.318823
Wdr12	ENSRNOG00000017340.5	685.729	-0.221668	0.00623894	-0.0544461	0.750177	-0.1335	0.788327	-0.323751	0.232368
Tbc1d10b	ENSRNOG00000017349.6	1060.33	0.157153	0.0033074	0.0895337	0.410143	0.11068	0.707053	0.375588	0.00672805
Snx33	ENSRNOG00000017382.4	846.664	0.199615	0.0549426	0.0416442	0.857383	0.183743	0.744605	0.236946	0.546641
Spata5	ENSRNOG00000017462.6	230.898	-0.175732	0.0580786	-0.0791471	0.62168	-0.404907	0.310654	-0.326967	0.26568
Gja5	ENSRNOG00000017484.6	53.0649	-0.386627	0.00898898	-0.0845364	0.794805	-0.762704	0.263875	-0.621696	0.208449
Npepo	ENSRNOG00000017505.6	161.832	0.209159	0.026164	-0.0356626	0.872975	0.368108	0.393437	0.035686	0.947726
Kmt5c	ENSRNOG00000017508.5	274.964	0.347528	2.53809e-06	0.102742	0.51343	0.187408	0.658357	0.593084	0.00324776
Bcl9	ENSRNOG00000017516.7	340.121	0.237888	0.0100286	0.122458	0.488822	0.100724	0.881912	0.437629	0.126639
LOC100362216	ENSRNOG00000017557.3	502.574	0.236044	0.0884003	0.0352688	0.914248	0.450796	0.452176	0.270962	0.610722
Tubb2a	ENSRNOG00000017558.6	2608.71	-0.303484	0.0873167	0.0244967	0.959605	0.158615	0.889349	-0.0884906	0.920397
Toe1	ENSRNOG00000017561.5	265.639	0.10892	0.0748886	0.0149656	0.919476	0.173755	0.5244	0.0573216	0.83705
Ptpn9	ENSRNOG00000017600.6	1207.72	-0.239757	4.67592e-05	-0.0305671	0.835441	-0.280988	0.350133	-0.238231	0.280599
Il34	ENSRNOG00000017602.7	180.583	-0.16753	0.0991915	0.0170308	0.948673	-0.0493058	0.949848	-0.269615	0.449621
Nedd4l	ENSRNOG00000017610.7	2048.76	-0.232942	0.0115518	-0.0759603	0.66566	-0.23943	0.620176	-0.399736	0.178089
Aldh1a1	ENSRNOG00000017619.7	5737.67	-0.400758	0.0860949	-0.0713557	0.894657	-0.782775	0.417693	-0.686002	0.350605
Spns1	ENSRNOG00000017621.6	1167.27	0.146399	0.0642515	0.0643677	0.639814	0.127397	0.772234	0.314339	0.182492
Rnf44	ENSRNOG00000017641.7	1445.23	0.14322	0.0410029	0.0663205	0.592021	0.132504	0.72003	0.363187	0.0530251
Cd14	ENSRNOG00000017819.6	1942.82	-0.264184	0.0953197	-0.139012	0.600362	-0.476367	0.468096	-0.371896	0.493931
Pik3c3	ENSRNOG00000017840.5	1118.09	0.201814	0.0842301	-0.0888895	0.660249	0.139039	0.844572	0.0851534	0.877797
Apbb3	ENSRNOG00000017849.8	674.343	0.215843	0.0253689	0.005333	0.985013	0.255106	0.535456	0.598761	0.00588539
Mutyh	ENSRNOG00000017887.6	91.1007	0.241351	0.0290499	0.23722	0.224554	0.423584	0.402312	0.481043	0.148549
Akr7a3	ENSRNOG00000017899.2	5496.17	-0.408731	0.0237039	-0.10414	0.783713	-0.273124	0.802802	-0.254036	0.752337
Rexo1	ENSRNOG00000017916.7	553.126	0.190766	0.00737741	0.138266	0.326219	0.217168	0.521146	0.556356	0.00142649
Rere	ENSRNOG00000017940.5	1281.45	0.164567	0.0372532	0.0849198	0.542485	0.209265	0.577466	0.453948	0.0265654
Afg3l2	ENSRNOG00000017965.5	2110.71	-0.113962	0.0283836	-0.0451949	0.631233	-0.110639	0.692706	-0.128853	0.529093
Mcm10	ENSRNOG00000017981.6	327.963	-0.612373	0.0015812	-0.26682	0.489009	-0.79285	0.401239	-1.25487	0.0215853
Ranbp10	ENSRNOG00000018000.6	2844.22	0.178438	0.0215242	0.0394862	0.814886	-0.00961726	0.993759	0.232882	0.415646
Brix1	ENSRNOG00000018021.6	545.758	-0.17818	0.0500819	-0.0608407	0.727854	-0.0371702	0.963643	-0.261191	0.40513
Ihh	ENSRNOG00000018059.5	141.096	0.333379	0.0795816	0.139207	0.677878	0.478462	0.590991	0.878705	0.0894075
Tmem80	ENSRNOG00000018061.7	174.802	0.204749	0.013581	0.0161266	0.94502	0.129386	0.798421	0.200321	0.544635
Smn1	ENSRNOG00000018067.6	380.582	-0.134558	0.0723565	-0.0197219	0.912652	-0.082551	0.863691	-0.0777876	0.814091
Neu3	ENSRNOG00000018106.5	145.281	0.160434	0.0430609	0.0475805	0.763604	0.323337	0.345195	0.110495	0.742438
Zfand5	ENSRNOG00000018107.5	1277.28	-0.110872	0.0459436	-0.0437747	0.660305	-0.0814601	0.798421	-0.219713	0.189449
Prkab2	ENSRNOG00000018166.7	157.243	-0.15509	0.0857652	-0.0642851	0.686944	-0.175816	0.701579	-0.41371	0.100395
Zcchc14	ENSRNOG00000018226.8	560.39	0.178672	0.0724596	0.0534283	0.789277	0.0204732	0.983486	0.39796	0.157008
Nacc2	ENSRNOG00000018231.6	749.74	0.268906	0.000412849	0.0757668	0.613272	0.259905	0.483281	0.527798	0.0114834
Ubfd1	ENSRNOG00000018243.7	531.454	-0.143275	0.0252698	-0.0806893	0.494642	-0.251555	0.402312	-0.325219	0.083776
Mgat4a	ENSRNOG00000018276.6	107.16	-0.270431	0.0502876	-0.19329	0.452127	-0.861367	0.0535068	-1.10981	0.000294253
Gda	ENSRNOG00000018282.6	1769.2	-0.133016	0.0862648	-0.0880481	0.513359	-0.148131	0.69206	-0.37306	0.0592246
Kcna2	ENSRNOG00000018285.6	283.775	-0.37292	0.00369521	-0.130615	0.594118	-0.536622	0.401856	-0.618816	0.138189
Ccar2	ENSRNOG00000018295.7	1193.07	0.0714727	0.0974005	0.0704837	0.355344	-0.0567078	0.814666	0.159317	0.19947
Pisd	ENSRNOG00000018319.7	542.056	-0.132677	0.044742	-0.097405	0.429893	-0.0118963	0.987486	-0.315421	0.0835558
Ctu1	ENSRNOG00000018334.4	195.956	-0.255968	0.000517446	-0.181994	0.199489	-0.340879	0.358524	-0.405234	0.0856481
Eps8l2	ENSRNOG00000018336.6	2218.02	0.199134	0.0182518	0.100578	0.520534	0.361854	0.324933	0.516959	0.0169726
Cabp2	ENSRNOG00000018339.8	2823.03	0.448332	0.0115608	0.0662428	0.880607	0.172306	0.892778	0.00360176	0.998161
Polr1b	ENSRNOG00000018349.5	693.875	-0.172127	0.0771119	-0.032074	0.885636	-0.353455	0.402312	-0.1668	0.663042
Shtn1	ENSRNOG00000018350.7	378.565	-0.153648	0.0929853	0.0369562	0.849538	-0.155721	0.740876	-0.112122	0.763115
Thap4	ENSRNOG00000018351.4	355.323	-0.151725	0.013745	-0.0133413	0.936712	-0.18877	0.534707	-0.195888	0.386599
Rad17	ENSRNOG00000018353.4	582.239	-0.164795	0.0132265	-0.0609958	0.616661	-0.160239	0.635085	-0.151479	0.558487
Hectd3	ENSRNOG00000018363.7	419.779	0.155433	0.0114804	0.0612674	0.592021	0.225146	0.414036	0.451292	0.00231414
Cul9	ENSRNOG00000018372.7	647.834	0.170565	0.020073	0.039632	0.802073	0.0716537	0.890954	0.344659	0.108008
Eif2b3	ENSRNOG00000018375.7	420.645	-0.185268	0.0216245	-0.0260507	0.896401	-0.0604839	0.920521	-0.18592	0.563941
Inpp4b	ENSRNOG00000018382.6	75.3094	0.311991	0.0797571	0.0444047	0.918527	0.233264	0.82614	0.197408	0.804915
Per3	ENSRNOG00000018413.7	212.894	0.650894	0.0177645	0.317276	0.528196	0.710569	0.589016	1.63051	0.0199593
Naa35	ENSRNOG00000018417.4	1090.54	-0.0894106	0.00388737	-0.0575962	0.356027	-0.0494803	0.806573	-0.143041	0.163852
Stab1	ENSRNOG00000018434.7	943.867	0.354581	0.00734193	0.0404503	0.906956	0.100696	0.917654	0.677329	0.0721162
Arfip2	ENSRNOG00000018440.4	588.295	0.31077	3.88374e-05	0.0284993	0.890802	0.332743	0.38765	0.498659	0.0267788
Nop2	ENSRNOG00000018453.7	1248.12	-0.163906	0.0974005	0.0539802	0.776267	-0.0988541	0.880044	-0.0751401	0.872466
Ptpa	ENSRNOG00000018457.6	2723.8	-0.106411	0.0489031	0.00866477	0.953198	-0.186624	0.417693	-0.168731	0.327581
Rabep2	ENSRNOG00000018462.7	519.473	0.135096	0.0152867	0.0252923	0.842724	0.105647	0.740558	0.188026	0.330781
Ldb1	ENSRNOG00000018468.7	1198.44	0.190653	0.00734014	0.064289	0.633142	0.0707736	0.892026	0.344516	0.107055
Plk3	ENSRNOG00000018484.5	201.014	-0.486528	0.00437543	-0.157061	0.63164	-0.909864	0.211928	-0.919584	0.0649293
Iffo1	ENSRNOG00000018533.5	300.076	0.295794	0.00110678	0.155834	0.407907	0.342671	0.431903	0.723813	0.00205426
Pprc1	ENSRNOG00000018561.7	695.343	-0.303894	0.032897	-0.0492114	0.885055	-0.59159	0.340578	-0.325192	0.545437
Olr59	ENSRNOG00000018606.5	598.472	0.465118	0.034464	-0.114138	0.806733	0.386702	0.741691	0.648598	0.380871
Leng8	ENSRNOG00000018642.7	2098.82	0.348908	0.000175173	0.167978	0.406007	0.328168	0.458548	0.850726	0.00024768
Mppe1	ENSRNOG00000018648.4	669.339	0.153483	0.0220788	0.0439722	0.746578	0.27592	0.365897	0.187465	0.456018
Atxn2l	ENSRNOG00000018686.7	1789.5	0.215632	0.00858261	0.114866	0.470408	0.248776	0.518322	0.604381	0.00278532
Ccnl2;Aurkaip1	ENSRNOG00000018691.7	3506.61	0.178522	0.00420736	0.0359735	0.798288	0.28091	0.327546	0.362378	0.0390713
Nolc1	ENSRNOG00000018704.5	1624.49	-0.211609	0.0296059	0.0301008	0.899855	-0.392473	0.361367	-0.236024	0.522903
Dennd2c	ENSRNOG00000018716.6	111.256	-0.195842	0.083044	0.0192705	0.948673	-0.116397	0.881938	-0.292275	0.493334
Pnpla2;LOC100911615	ENSRNOG00000018736.7	2283.77	-0.171843	0.0494716	-0.0513462	0.766627	-0.269927	0.503107	-0.104309	0.788036
Slc30a5	ENSRNOG00000018746.6	1943.53	-0.0881435	0.0946406	-0.0709142	0.451704	-0.139714	0.563355	-0.180582	0.266378
Rrp8	ENSRNOG00000018766.6	189.531	-0.254526	0.00810506	-0.181066	0.345919	-0.265824	0.586666	-0.568574	0.0371998
Herpud1	ENSRNOG00000018796.5	7333.91	-0.396067	0.000172526	-0.269851	0.192801	-0.908385	0.0107713	-0.731549	0.0135504
Txnl1	ENSRNOG00000018818.6	2767.7	-0.127593	0.0155734	-0.0787511	0.444488	-0.109135	0.71428	-0.191765	0.291513
Nisch	ENSRNOG00000018823.7	2694.77	0.131254	0.00858261	0.0731243	0.462912	0.0915965	0.749381	0.30542	0.025228
Notch2	ENSRNOG00000018835.6	3193.59	0.328913	0.000716373	0.119001	0.531854	0.333164	0.509562	0.581639	0.0511376
Paox	ENSRNOG00000018838.7	1024.4	-0.15638	0.0382911	-0.131403	0.353252	-0.00729045	0.994849	-0.207992	0.437743
Abcc10	ENSRNOG00000018863.7	242.606	0.37583	9.77101e-05	0.0559609	0.809534	0.331547	0.458591	0.66745	0.00805835
Klhdc7a	ENSRNOG00000018867.5	165.706	0.419764	0.00623894	0.100093	0.760006	0.602366	0.417693	0.876921	0.0534775
Zfp629;Zfp689	ENSRNOG00000018877.7	568.307	0.109301	0.0868595	0.0754194	0.494642	0.209494	0.436102	0.324932	0.0471811
Ssh3	ENSRNOG00000018878.6	365.71	0.187721	0.00188211	0.109742	0.386006	0.181017	0.56777	0.484128	0.00235572
Gss	ENSRNOG00000018964.2	2061.43	-0.188226	0.025959	0.0240805	0.910684	-0.139887	0.782988	-0.100786	0.79841
Gpatch4	ENSRNOG00000018969.5	184.524	-0.46804	0.000281409	-0.172113	0.51343	-0.556788	0.395648	-0.864418	0.0244186
Grk2	ENSRNOG00000018985.7	1349.57	-0.0779277	0.0748886	-0.016236	0.86742	-0.126212	0.518322	-0.0952478	0.556312
Crebzf	ENSRNOG00000018987.5	247.007	0.132975	0.0236353	0.0812246	0.465972	0.0480236	0.913076	0.245071	0.190621
Ndst1	ENSRNOG00000019014.5	2465.15	0.199958	0.0965818	-0.0494867	0.844907	0.188901	0.779519	0.141121	0.784624
Ankzf1	ENSRNOG00000019052.5	759.141	0.18964	0.000245344	0.0589912	0.564069	0.216492	0.398191	0.364534	0.011931
Gstm3l	ENSRNOG00000019058.2	501.917	-0.425544	0.0316686	-0.280984	0.456174	0.0568051	0.978335	-0.0839782	0.938018
Zfp385b	ENSRNOG00000019065.6	551.788	0.466799	0.00014657	0.342026	0.132265	0.763333	0.159912	0.885221	0.013106
Nxf1	ENSRNOG00000019069.4	1995.46	0.253033	4.66556e-06	0.0792031	0.496878	0.203051	0.429897	0.571408	6.53711e-06
Cln3	ENSRNOG00000019103.5	476.898	-0.128977	0.0255505	-0.0257885	0.842911	-0.180018	0.516343	-0.163826	0.448309
Rmi1	ENSRNOG00000019108.6	545.334	0.198201	0.0141935	-0.0447189	0.800021	0.271876	0.482362	0.167431	0.626703
Sec16a	ENSRNOG00000019122.7	7475.9	0.176361	0.0370702	0.0522904	0.757658	0.0257327	0.976874	0.348162	0.17217
Zfp606	ENSRNOG00000019127.8	109.741	0.523893	0.0264263	-0.179257	0.686944	0.715682	0.530354	0.0468575	0.973563
Banp	ENSRNOG00000019140.6	194.458	-0.264743	0.0652858	-0.195903	0.458026	-0.151003	0.867369	-0.427417	0.360351
Zmynd8	ENSRNOG00000019154.7	983.906	0.188388	0.0283253	0.150167	0.357085	0.257918	0.517289	0.415455	0.0871132
Gnpat	ENSRNOG00000019205.6	910.939	-0.0880299	0.03526	-0.0403696	0.586108	-0.0797405	0.736564	-0.109137	0.498286
P2rx5	ENSRNOG00000019208.7	58.8092	-0.954773	0.0771119	0.0777812	0.958805	0.646128	0.839053	-0.262947	0.926894
Adrb2	ENSRNOG00000019217.3	75.8057	-0.324525	0.0346322	-0.0602275	0.86437	-0.469842	0.547329	-0.600443	0.261323
Vamp1	ENSRNOG00000019219.7	115.773	0.375072	0.000425814	0.154042	0.480056	0.299653	0.593343	0.894247	0.000985239
Dyrk1b	ENSRNOG00000019254.7	256.752	0.295175	0.00375104	0.167265	0.412599	0.379596	0.435032	0.670696	0.0169726
P2ry2	ENSRNOG00000019283.5	1803.42	0.234829	0.0177645	0.0532415	0.804749	0.509607	0.171759	0.542924	0.0309396
Ogfod1	ENSRNOG00000019288.7	271.414	-0.168328	0.0968059	-0.00344436	0.988335	-0.168574	0.758689	-0.156282	0.707989
Notch1	ENSRNOG00000019322.7	853.903	0.305011	0.000820341	0.143741	0.451151	0.140889	0.79781	0.724889	0.00119786
Rnf185	ENSRNOG00000019325.5	1342.8	-0.108124	0.00485763	-0.125082	0.0312893	-0.100152	0.625119	-0.203653	0.078798
Cep250	ENSRNOG00000019340.8	497.078	0.20188	0.0164226	0.108794	0.491553	0.100106	0.863202	0.429368	0.0830222
Emc6	ENSRNOG00000019352.8	660.346	-0.154031	0.0771119	-0.115554	0.465097	0.0515052	0.937132	-0.207442	0.519057
Ablim3	ENSRNOG00000019365.6	812.344	-0.652806	1.83285e-09	-0.289084	0.207785	-0.764489	0.139136	-0.948132	0.00383206
Dclre1b	ENSRNOG00000019367.7	303.375	-0.244133	0.00092667	0.00991981	0.965985	-0.341234	0.327546	-0.367082	0.106777
Csk	ENSRNOG00000019374.6	2179.55	0.139054	0.00519607	0.0422435	0.661965	0.123461	0.636077	0.226631	0.139976
Afap1l1	ENSRNOG00000019403.6	247.145	-0.143985	0.035093	-0.0178898	0.917355	-0.229354	0.453479	-0.305629	0.12769
Rhbg	ENSRNOG00000019412.5	344.971	-0.414108	0.0469613	-0.130648	0.749575	-0.466313	0.653673	-0.291212	0.73682
Egr1	ENSRNOG00000019422.4	782.847	-0.79531	0.00681752	-0.116702	0.872571	-0.852355	0.565789	-1.62051	0.0568331
Dvl1	ENSRNOG00000019423.5	3232.69	0.212794	0.000130144	0.0308228	0.819273	0.226295	0.418117	0.369117	0.0249152
Etf1	ENSRNOG00000019450.5	4167.96	-0.105338	0.00589583	-0.0329577	0.655024	-0.139079	0.406837	-0.175002	0.102069
Smtn	ENSRNOG00000019451.6	488.62	0.311449	0.000676943	0.287594	0.0490886	0.296236	0.513825	0.701791	0.00324776
Ap4b1	ENSRNOG00000019455.6	549.28	-0.127307	0.0014715	-0.0620858	0.45393	-0.125307	0.56126	-0.201968	0.125418
Kars	ENSRNOG00000019456.6	3016.71	-0.0874604	0.0382911	-0.00399347	0.975036	-0.0872956	0.678699	-0.18499	0.116767
Cyp1a1	ENSRNOG00000019500.4	188.021	-1.98896	0.000340498	0.602783	0.582723	0.13879	0.979921	0.346374	0.901312
Plekhg6	ENSRNOG00000019528.6	170.223	0.296751	0.00729048	0.0793107	0.728614	0.370407	0.481116	0.635391	0.042332
Zbtb2	ENSRNOG00000019544.7	212.065	-0.174338	0.0205463	-0.0422818	0.792323	-0.218546	0.565789	-0.252916	0.350171
Edc3	ENSRNOG00000019579.7	352.9	-0.177374	0.0177419	-0.114213	0.429893	-0.342463	0.299756	-0.357794	0.0984225
Vegfa	ENSRNOG00000019598.8	4912.89	0.388976	1.07459e-07	0.0874723	0.569974	0.453611	0.144634	0.700612	0.000181517
	ENSRNOG00000019623.8	188.424	-0.337871	0.00458065	-0.168274	0.474944	-0.543596	0.334973	-0.379243	0.400069
Gdf15	ENSRNOG00000019661.3	59.3718	0.476082	0.0502386	-0.0151102	0.984062	1.35533	0.155178	1.02674	0.170661
Ppfibp2	ENSRNOG00000019667.7	1274.73	0.370897	7.51221e-05	0.124071	0.519131	0.466664	0.317044	0.434422	0.180861
Wdr3	ENSRNOG00000019670.7	1031.39	-0.186773	0.0141956	-0.0513042	0.743019	-0.28836	0.40369	-0.0979909	0.771007
Tm9sf1	ENSRNOG00000019710.6	2182.04	-0.082579	0.0426464	-0.0296846	0.695234	-0.137611	0.451874	-0.152367	0.239544
Wdr24	ENSRNOG00000019713.5	631.592	0.0851785	0.0689664	0.0562493	0.494642	0.0545555	0.854419	0.215996	0.0984225
Ntf3	ENSRNOG00000019716.5	83.2636	0.452481	0.0253219	-0.00347993	0.994934	0.330711	0.761555	-0.127294	0.899646
	ENSRNOG00000019744.4	947.797	0.188043	0.0911981	0.073942	0.716689	-0.0546782	0.948596	0.141991	0.758417
Gdap2	ENSRNOG00000019754.7	474.372	-0.120648	0.0278435	-0.0782864	0.456174	-0.110949	0.716094	-0.248349	0.138534
Oxnad1	ENSRNOG00000019760.6	1051.08	-0.105489	0.079664	-0.100703	0.35299	-0.0166813	0.978877	-0.226524	0.211335
Exoc8	ENSRNOG00000019766.3	347.384	-0.205919	7.51221e-05	-0.0797697	0.467349	-0.352866	0.121023	-0.221903	0.23275
Sipa1l2	ENSRNOG00000019791.7	352.162	-0.231462	0.0473815	0.0359684	0.897237	-0.369532	0.487204	-0.316173	0.459593
Rhot2	ENSRNOG00000019930.6	780.391	0.0958796	0.0403135	0.0746524	0.406007	0.116479	0.583689	0.296469	0.00683793
Armc5	ENSRNOG00000019935.5	622.461	0.133117	0.0203884	0.0880032	0.425051	0.103388	0.743641	0.40699	0.00384119
Phf20	ENSRNOG00000019948.6	658.039	-0.14873	0.0462622	-0.0160768	0.93368	-0.323651	0.331303	-0.181766	0.528834
Peli3	ENSRNOG00000019950.4	190.104	0.175194	0.0895889	-0.126068	0.483424	0.225041	0.641559	-0.0603547	0.902832
Kdm4a	ENSRNOG00000019956.7	1533.87	0.146578	0.0471583	0.0733678	0.566275	0.147201	0.678469	0.452644	0.00893939
Taok2	ENSRNOG00000019964.6	1568.76	0.136166	0.0462296	0.0827682	0.49771	0.03947	0.935376	0.425767	0.00813259
Rbm34	ENSRNOG00000020004.6	444.653	-0.145142	0.0241711	-0.0315178	0.822734	-0.201596	0.481955	-0.331603	0.0574594
Tut1	ENSRNOG00000020047.6	575.146	-0.172508	0.0186451	-0.00941919	0.965487	-0.330295	0.321732	-0.194517	0.486486
Brms1;LOC108348098	ENSRNOG00000020117.4	1195.95	-0.0869165	0.0788521	-0.0288129	0.762463	-0.107384	0.654067	-0.255051	0.0465765
Khdc4	ENSRNOG00000020139.8	1019.64	0.128719	0.0264263	0.0237014	0.859902	0.0811064	0.805475	0.284126	0.0636844
Tbc1d17	ENSRNOG00000020191.6	1051.75	0.184527	0.00505595	0.0811305	0.523032	0.185741	0.560593	0.515578	0.00119786
Hes6	ENSRNOG00000020194.7	962.115	0.416872	0.00300827	0.110314	0.699128	0.541929	0.429813	0.514898	0.308589
Agrn	ENSRNOG00000020205.8	1640.79	0.197706	0.0827855	0.144018	0.473837	0.040373	0.969963	0.468826	0.135362
Ctsd	ENSRNOG00000020206.7	13339.9	-0.123544	0.0552714	0.021451	0.887342	-0.0767763	0.851683	-0.0786766	0.77813
Plekhh3	ENSRNOG00000020238.6	124.597	0.172658	0.0825343	0.187327	0.27389	0.253066	0.600157	0.621571	0.012829
Pcgf6	ENSRNOG00000020250.4	305.051	-0.142689	0.0073929	-0.0865946	0.412599	-0.192732	0.458208	-0.285497	0.0833315
Cntnap1	ENSRNOG00000020277.6	60.0105	0.302745	0.0536517	0.204412	0.471627	0.472166	0.539742	0.598247	0.247598
Klhl17	ENSRNOG00000020302.6	115.352	0.275449	0.00281555	0.197996	0.269807	0.252474	0.606634	0.724752	0.00220735
Gfra3	ENSRNOG00000020309.5	164.865	-0.551552	0.000953532	-0.181864	0.573278	-0.63836	0.444862	-1.09095	0.029392
Utp4	ENSRNOG00000020333.6	778.132	-0.202647	0.000281409	-0.0256399	0.857103	-0.312719	0.217545	-0.199869	0.34204
Samd11	ENSRNOG00000020342.6	459.661	0.325032	0.00735974	0.208862	0.404351	0.341283	0.583583	0.666266	0.0590856
Slc25a42	ENSRNOG00000020345.6	2005.18	0.273773	0.0045301	0.0403941	0.864916	0.277812	0.583284	0.469323	0.121833
Vps4a	ENSRNOG00000020351.8	1269.35	-0.0949867	0.0226769	-0.0162525	0.869155	-0.102641	0.635106	-0.144477	0.311742
Sh3pxd2a	ENSRNOG00000020353.5	410.919	0.266753	0.00595171	0.0753513	0.697685	0.482592	0.296401	0.476506	0.122652
Msto1	ENSRNOG00000020357.5	278.155	-0.1249	0.0798272	0.018652	0.912652	-0.14307	0.68543	-0.246743	0.260318
Ip6k2	ENSRNOG00000020361.7	768.673	-0.427853	0.00259564	-0.289731	0.302106	-0.80411	0.197244	-0.916673	0.0235079
Inpp5f	ENSRNOG00000020388.6	854.498	0.189183	0.00882621	0.101165	0.470408	0.305458	0.365688	0.506188	0.00830373
Mcmbp	ENSRNOG00000020394.5	850.095	-0.143375	0.0032594	-0.0146715	0.910716	-0.211975	0.376609	-0.140098	0.472916
Slc26a6	ENSRNOG00000020450.7	193.267	0.24228	0.000978356	0.0745231	0.603353	0.116352	0.812485	0.576256	0.00362053
Plekha1	ENSRNOG00000020497.7	738.531	-0.155107	0.00810506	-0.0821083	0.470408	-0.0946373	0.797182	-0.0754393	0.784715
Cbln3	ENSRNOG00000020503.4	682.673	0.798897	0.00012497	0.139525	0.769603	0.67823	0.546452	0.684287	0.421423
Khnyn	ENSRNOG00000020506.6	1594.41	0.312107	0.000192771	0.0993735	0.55128	0.263061	0.560593	0.431958	0.111928
Sox6	ENSRNOG00000020514.7	182.535	0.22847	0.0656496	0.119295	0.571704	0.169357	0.817193	0.37127	0.385762
Prrg2	ENSRNOG00000020517.7	247.057	-0.174023	0.0719533	-0.0720856	0.672124	-0.210592	0.669903	-0.351816	0.251575
Mau2	ENSRNOG00000020526.7	1204.12	0.143521	0.0107261	0.0451702	0.67639	0.166794	0.536449	0.328915	0.0309391
Efna1	ENSRNOG00000020573.5	1813.32	0.303259	0.00277332	0.0344707	0.896581	0.481607	0.309675	0.421268	0.213003
LOC100909725;Kcnk6	ENSRNOG00000020598.7	161.489	-0.195234	0.0566386	0.0357191	0.880782	-0.252626	0.629464	-0.250338	0.530481
Ppan	ENSRNOG00000020608.5	593.422	-0.309021	0.00130815	-0.0890387	0.63789	-0.381815	0.416044	-0.187911	0.660865
Dcst1	ENSRNOG00000020621.8	87.9872	0.332786	0.0216245	0.137269	0.601694	0.19843	0.82892	0.490988	0.328462
Cars	ENSRNOG00000020651.7	1199.92	-0.146465	0.0424475	0.0427944	0.766069	-0.144105	0.700219	0.0164126	0.967376
Cpsf7	ENSRNOG00000020668.5	1539.65	0.105213	0.0319168	0.00616722	0.965487	0.0424285	0.90249	0.180359	0.251792
Icam1	ENSRNOG00000020679.6	1438.55	0.219358	0.0972658	0.0914298	0.69597	0.276428	0.657568	0.584066	0.0897854
Ccdc51	ENSRNOG00000020688.6	316.009	-0.127296	0.0073335	-0.00709451	0.960344	-0.0294255	0.941942	-0.0993022	0.635964
Cpeb3	ENSRNOG00000020689.8	167.346	0.307807	0.00436842	0.127556	0.533123	0.300002	0.607093	0.585432	0.0767197
Raver1	ENSRNOG00000020710.6	604.489	0.151722	0.0350812	0.131859	0.32884	0.147657	0.69206	0.418253	0.0256339
Cdc25a	ENSRNOG00000020737.7	395.476	-0.125858	0.0723981	-0.00345729	0.985597	-0.174135	0.59684	-0.198988	0.402105
Pcnx3	ENSRNOG00000020742.7	1659.37	0.130572	0.0604819	0.0640975	0.594118	0.021772	0.976005	0.280805	0.161878
Snrnp70	ENSRNOG00000020763.8	2749.24	0.325892	0.000122443	0.174712	0.331076	0.31336	0.429941	0.8516	1.78883e-05
Il6r	ENSRNOG00000020811.7	4322.64	-0.684396	4.0357e-07	-0.228888	0.451151	-1.01567	0.0968038	-1.12264	0.00521124
Nphs1	ENSRNOG00000020873.7	62.4876	0.296811	0.0164703	0.112774	0.616314	0.226343	0.754377	0.452323	0.288827
Prpf19	ENSRNOG00000020897.6	4278.21	-0.126209	0.0731337	-0.00380549	0.984245	-0.148198	0.675358	-0.024001	0.950018
Ccdc86	ENSRNOG00000020925.6	674.81	-0.196511	0.065809	-0.055934	0.7969	-0.248111	0.63245	-0.381723	0.24565
Cgn	ENSRNOG00000020952.8	1729.22	0.254271	0.0128417	0.125449	0.515026	0.261149	0.624048	0.447476	0.163716
	ENSRNOG00000020996.8	574.144	0.130992	0.039227	0.0661723	0.552868	0.153284	0.631203	0.193705	0.382986
Snx15	ENSRNOG00000021007.7	334.129	-0.128021	0.00416595	-0.0459986	0.590057	-0.157623	0.474769	-0.174928	0.27213
Dbp	ENSRNOG00000021027.6	275.822	1.08959	0.000109249	0.705322	0.199489	0.954915	0.490352	2.08074	0.00590251
Sphk2	ENSRNOG00000021032.5	1664.22	0.233571	0.000534792	0.0909521	0.505423	0.278131	0.398191	0.558407	0.00143362
Lsr	ENSRNOG00000021053.8	3347.28	-0.13585	0.0202432	-0.0420948	0.715167	0.00526056	0.9957	-0.151811	0.468571
Map4k2	ENSRNOG00000021061.6	544.543	0.132914	0.0252985	0.0831927	0.465836	0.0755201	0.841733	0.323509	0.0487296
Sema6c	ENSRNOG00000021101.7	72.2234	0.331497	0.0209388	0.19513	0.471627	0.231647	0.783606	0.576014	0.197732
Uba2	ENSRNOG00000021113.7	627.176	-0.103401	0.0685434	0.00903163	0.952494	-0.10672	0.700219	-0.16001	0.386692
Setdb1	ENSRNOG00000021143.7	1315.8	0.0851942	0.0629435	0.0803204	0.334786	0.0761061	0.770972	0.211813	0.110197
Gpr137	ENSRNOG00000021145.6	149.498	0.172367	0.0282777	0.000130137	0.999266	0.408519	0.201033	0.264197	0.31679
Ctss	ENSRNOG00000021157.7	2173.25	-0.192769	0.0643547	-0.118834	0.515026	-0.205241	0.679745	-0.595224	0.0169726
Hjv	ENSRNOG00000021200.6	3534.96	0.197368	0.0866242	0.114878	0.552868	0.141796	0.837734	0.263321	0.533518
Txnip	ENSRNOG00000021201.7	3501.98	-0.345914	0.0177645	0.00389082	0.991279	-0.343197	0.641761	-0.396101	0.459232
Pced1a	ENSRNOG00000021221.7	575.627	0.20328	0.000809536	0.0537848	0.657152	0.181986	0.577466	0.354632	0.0555684
Lzts3	ENSRNOG00000021231.5	298.779	0.254082	0.0151849	0.0517464	0.823788	0.129151	0.856199	0.327848	0.392694
Bmp2	ENSRNOG00000021276.5	450.584	0.19746	0.0542045	0.139501	0.465097	0.0566498	0.94375	0.255477	0.508214
	ENSRNOG00000021292.2	510.634	-0.195285	0.048681	-0.154984	0.406007	-0.0715874	0.920521	-0.459456	0.105209
Rhob	ENSRNOG00000021403.2	1033.27	-0.19054	0.094538	-0.165336	0.412599	-0.159725	0.800883	-0.261808	0.522071
	ENSRNOG00000021437.7	717.804	0.296269	0.0800676	0.145269	0.611539	-0.115512	0.918747	0.722584	0.105902
Pptc7	ENSRNOG00000021440.4	736.796	-0.195675	0.0858024	-0.0810203	0.687353	-0.260178	0.635837	-0.349202	0.350173
Ldah	ENSRNOG00000021475.6	712.052	-0.0735639	0.0730595	0.0336686	0.635066	-0.00598345	0.990172	0.000371848	0.999068
Rtn4rl2	ENSRNOG00000021513.1	320.483	-0.355498	0.0431983	-0.0951232	0.793319	-0.560778	0.472446	-0.2591	0.724596
Zmynd10	ENSRNOG00000021602.3	76.9784	0.381911	0.00186512	0.126058	0.5947	0.352521	0.572912	0.762255	0.0245147
Setdb2	ENSRNOG00000021680.7	284.297	0.207103	0.00202184	0.0824846	0.527348	0.138964	0.705864	0.366896	0.0527823
LOC102556092	ENSRNOG00000021705.3	285.966	-0.203988	0.006803	-0.0874255	0.533547	-0.320757	0.391633	-0.301982	0.255672
Rcbtb1	ENSRNOG00000021712.6	1406.42	0.230483	0.0296722	0.137337	0.483515	0.271626	0.618361	0.35884	0.328581
Cspp1	ENSRNOG00000021718.5	502.964	0.129093	0.0592026	0.0724583	0.538079	0.258706	0.393437	0.385015	0.0313263
Id1	ENSRNOG00000021750.5	114.533	-0.545495	0.00221323	-0.117389	0.762803	-0.645112	0.46356	-0.81129	0.178802
Tnpo3	ENSRNOG00000021758.6	1470.83	-0.119759	0.00324918	-0.00781756	0.948673	-0.129439	0.536121	-0.127738	0.42208
Bop1	ENSRNOG00000021773.5	1280.03	-0.155045	0.0417932	0.0165423	0.93368	-0.154973	0.693747	0.000425777	0.999581
Rad51d	ENSRNOG00000021780.5	799.616	0.404507	3.56836e-05	0.103111	0.603353	0.594652	0.182783	0.423286	0.23275
Rft1	ENSRNOG00000021805.5	409.77	-0.111783	0.0305352	-0.0624392	0.510887	-0.082728	0.784244	-0.273359	0.0602695
Metap2	ENSRNOG00000021881.7	1651.89	-0.124699	0.000109249	0.00639897	0.94925	-0.121823	0.457483	-0.130842	0.265808
Nob1	ENSRNOG00000021890.5	926.499	-0.129426	0.0372513	-0.0754403	0.503299	-0.0404983	0.932987	-0.19143	0.395851
Tmem115	ENSRNOG00000021899.5	1061.7	-0.116735	0.0289894	-0.0729734	0.467349	-0.0722497	0.829605	-0.100477	0.654338
Camlg	ENSRNOG00000021911.5	312.095	-0.096497	0.0768683	-0.0600398	0.523032	0.0107495	0.985167	-0.179774	0.31722
Rab35	ENSRNOG00000022014.4	706.157	-0.118023	0.0026836	-0.0236183	0.789802	-0.19203	0.310058	-0.162957	0.233581
Cntrl	ENSRNOG00000022015.7	576.171	0.214912	0.065809	0.202198	0.345919	0.213984	0.733379	0.549577	0.0918912
Zbtb40	ENSRNOG00000022039.6	301.898	0.178386	0.0366062	0.0952588	0.530561	0.10938	0.833119	0.482418	0.0304708
Paqr7	ENSRNOG00000022054.2	3866.39	0.428709	0.00623128	0.158786	0.592021	0.407605	0.629464	0.58496	0.285686
Tmem134	ENSRNOG00000022153.6	1136.66	-0.119408	0.097183	-0.0925117	0.465972	-0.0700982	0.879094	-0.312579	0.104018
Cxcl11	ENSRNOG00000022298.4	540.596	0.196254	0.0502386	-0.12107	0.496878	0.257365	0.58971	0.042667	0.936841
Acap3	ENSRNOG00000022307.6	573.269	0.248582	4.95515e-05	0.0942095	0.46772	0.196484	0.517289	0.509428	0.00104357
Alms1	ENSRNOG00000022343.6	413.889	0.141648	0.0715489	0.0163592	0.933989	0.108347	0.816628	0.20572	0.468385
Kdm1a	ENSRNOG00000022372.6	908.474	-0.112736	0.0523578	-0.0301182	0.801976	-0.153282	0.585697	-0.117299	0.609402
Dennd4b	ENSRNOG00000022373.7	398.366	0.210334	0.00710687	0.0352949	0.849538	0.227846	0.56777	0.319405	0.219144
Crtc1	ENSRNOG00000022421.5	137.854	0.184297	0.0768683	0.124091	0.494642	0.421305	0.32375	0.688684	0.00383206
Fkbp5	ENSRNOG00000022523.5	1752.94	-0.825567	1.61841e-08	-0.256424	0.44349	-0.778699	0.32375	-1.11285	0.0169726
Tp53i13	ENSRNOG00000022615.5	447.916	0.298037	0.0237103	0.0636278	0.826601	0.3293	0.629464	0.32616	0.52892
Slc38a6	ENSRNOG00000022622.4	205.47	-0.127499	0.0394711	-0.00411954	0.983247	-0.0490204	0.917116	-0.174734	0.468304
Ttll12	ENSRNOG00000022623.4	279.53	-0.138639	0.089305	0.0583196	0.685002	-0.0235866	0.978229	-0.0020834	0.997019
Plekhg5	ENSRNOG00000022694.6	575.482	0.339552	0.000156829	0.179887	0.347144	0.29519	0.535456	0.724155	0.00354217
Ccser2	ENSRNOG00000022781.6	388.825	0.197021	0.0320915	0.0775909	0.639513	0.176126	0.733498	0.413563	0.136372
LOC691170	ENSRNOG00000022871.6	445.588	0.193951	0.00440964	0.0992179	0.465972	0.0173109	0.980889	0.159411	0.566222
Rrp7a	ENSRNOG00000022896.4	954.825	-0.107863	0.0344477	-0.0621083	0.503479	-0.00486659	0.994938	-0.24042	0.0933973
Dgka	ENSRNOG00000022943.5	709.5	0.146384	0.0369334	0.0209117	0.90296	0.0236665	0.974653	0.132477	0.64603
Cd5l	ENSRNOG00000023068.5	4083.92	-0.338822	0.0748886	-0.0337815	0.94643	-0.426553	0.644194	-0.688076	0.233581
Mfsd9	ENSRNOG00000023129.4	343.793	0.152583	0.0185571	0.0618658	0.599607	0.290095	0.305642	0.236069	0.260143
Zfp608	ENSRNOG00000023197.5	362.846	0.325383	0.0236353	0.30522	0.233374	0.519539	0.429813	0.842848	0.0304708
Myorg	ENSRNOG00000023208.5	875.366	0.262881	0.0807586	0.112015	0.670667	0.380172	0.589016	0.674448	0.102069
Ccdc17	ENSRNOG00000023216.5	211.624	0.205013	0.00882621	0.0362637	0.842724	0.0995798	0.850004	0.331795	0.181386
Colgalt1	ENSRNOG00000023317.4	2268.77	-0.0965859	0.095181	0.0146567	0.914096	-0.153051	0.568617	-0.110163	0.62451
Tbc1d2	ENSRNOG00000023348.7	931.569	-0.190965	0.0276035	-0.0483054	0.791742	-0.031372	0.971437	0.0521062	0.907752
Nup214	ENSRNOG00000023393.7	651.373	0.152402	0.064194	0.116476	0.439845	-0.00705209	0.995839	0.409474	0.0614112
Btbd8	ENSRNOG00000023446.5	109.543	0.227954	0.00994415	0.175729	0.299961	0.231538	0.633888	0.498539	0.0592767
Pomgnt1	ENSRNOG00000023455.5	878.228	-0.121949	0.00944426	-0.049795	0.565515	-0.0851039	0.761555	-0.115476	0.552113
Ushbp1	ENSRNOG00000023485.5	163.157	0.180213	0.0393411	0.0499283	0.779923	0.185259	0.683944	0.275078	0.358238
Sned1	ENSRNOG00000023548.6	310.709	0.363786	0.00417995	0.198962	0.439533	0.260184	0.728038	0.689951	0.0733686
Tet2	ENSRNOG00000023579.7	582.341	0.192653	0.0472047	0.104749	0.535118	0.11717	0.85602	0.308363	0.366282
Tmem39b	ENSRNOG00000023746.6	354.294	0.105526	0.0751824	0.0384044	0.732455	0.186344	0.462949	0.311762	0.0421229
Cmya5	ENSRNOG00000023803.7	717.28	0.474043	0.000523609	0.164713	0.539326	0.701001	0.284271	0.673581	0.129347
LOC680875	ENSRNOG00000023828.6	1420.97	0.242066	0.0665522	0.00824589	0.983547	0.163032	0.836933	0.122974	0.837808
Nipsnap2	ENSRNOG00000023919.4	321.872	0.2042	0.00856183	0.137403	0.378379	0.337209	0.350133	0.506837	0.0164893
Ankrd39	ENSRNOG00000023995.3	114.625	0.298632	0.039381	0.0393181	0.912669	0.645049	0.321732	0.589226	0.199476
Ccdc6	ENSRNOG00000024019.6	200.71	-0.328074	0.00365496	-0.0505001	0.853303	-0.468499	0.40369	-0.358275	0.421423
Fam98c	ENSRNOG00000024036.5	159.428	0.232339	0.00842876	0.0883889	0.592021	0.279832	0.500506	0.42673	0.0984225
Zfp17	ENSRNOG00000024056.7	285.493	0.137093	0.0635502	-0.0283769	0.86233	0.201795	0.566948	0.105803	0.73682
Mbd1	ENSRNOG00000024104.4	464.616	-0.17532	0.0209388	0.0102838	0.964436	-0.254284	0.47358	-0.0742513	0.84286
Dgkq	ENSRNOG00000024112.5	2067.14	0.360185	5.09978e-08	0.025457	0.89489	0.294041	0.368803	0.616654	0.000365729
Arglu1	ENSRNOG00000024142.6	819.746	0.287842	0.0233102	0.0318743	0.921876	0.327231	0.614738	0.408054	0.366282
Fer1l5	ENSRNOG00000024201.6	233.496	0.510721	0.0104707	0.226446	0.539503	0.753327	0.40369	1.48578	0.00231414
Tars3	ENSRNOG00000024460.6	175.998	-0.21814	0.000429158	0.0443737	0.746578	-0.298769	0.337033	-0.190717	0.45875
Tnrc18	ENSRNOG00000024482.6	1369.51	0.425963	1.09772e-06	0.18926	0.326219	0.464351	0.261145	0.803348	0.000425217
Mfsd4b	ENSRNOG00000024543.6	365.024	-0.175468	0.0138011	-0.079073	0.543555	-0.168921	0.667676	-0.174324	0.555348
Ccdc18	ENSRNOG00000024545.7	107.401	0.218158	0.0166385	0.0791709	0.638522	0.398417	0.335766	0.352061	0.237466
Cers6	ENSRNOG00000024595.6	759.164	0.282884	0.0339113	0.259444	0.276982	0.15142	0.86678	0.668237	0.078798
Fam220a	ENSRNOG00000024605.6	291.283	-0.231984	0.000820341	-0.167217	0.206998	-0.0582089	0.918076	-0.305163	0.21587
Proser3	ENSRNOG00000024625.4	486.531	0.16302	0.0181785	0.0478679	0.730734	0.253542	0.418117	0.384433	0.042332
Arhgap33	ENSRNOG00000024677.4	114.845	0.51203	0.000183092	0.285367	0.32378	0.878687	0.132938	1.53387	2.75422e-06
Insc	ENSRNOG00000024712.5	650.284	-0.509206	0.000729066	-0.44948	0.0713796	-0.0549525	0.973881	-0.710374	0.13718
MGC95210	ENSRNOG00000024780.4	153.12	0.129591	0.0202384	0.0240476	0.851324	0.104719	0.734464	0.335666	0.0206565
Eme2	ENSRNOG00000024867.6	330.177	0.32455	0.000162988	0.0409342	0.851059	0.549925	0.144634	0.461318	0.0973614
Polrmt	ENSRNOG00000024879.5	660.497	0.223851	0.0099712	0.107116	0.515026	0.230186	0.577193	0.602663	0.00404275
Tnrc6b	ENSRNOG00000024907.6	2649.72	0.236507	0.022247	0.0808508	0.676625	0.17113	0.780332	0.444409	0.16365
Atp8b1	ENSRNOG00000024952.5	1657.79	0.195834	0.0371516	0.0580243	0.757871	0.0382134	0.965629	0.299475	0.347531
Dnttip2	ENSRNOG00000025025.6	1038.12	-0.142945	0.00856183	-0.0094965	0.951713	-0.21086	0.412252	-0.192284	0.308589
Dffb	ENSRNOG00000025030.5	186.607	0.250665	0.000281409	0.132008	0.372404	0.378133	0.239421	0.511588	0.00864171
Lrp1	ENSRNOG00000025053.5	40302.9	0.32324	0.00706611	0.0255597	0.939474	-0.116843	0.890795	0.540627	0.126639
Tmc3	ENSRNOG00000025088.5	353.22	0.336133	0.0445578	0.00114128	0.997951	0.0552809	0.974817	0.138353	0.866226
Pigu	ENSRNOG00000025181.6	1172.57	-0.270131	0.0536517	-0.112458	0.649533	-0.198935	0.800302	-0.627495	0.100905
Plxnd1	ENSRNOG00000025209.6	1149.05	0.260275	0.00625827	0.113297	0.529885	0.164064	0.780332	0.46016	0.116396
RGD1311946	ENSRNOG00000025245.5	73.5578	-0.368448	0.0493444	0.100882	0.792648	-0.545102	0.560593	-0.0990678	0.924317
Tert	ENSRNOG00000025327.7	575.918	0.231571	0.0183712	0.123764	0.496878	0.151892	0.805306	0.361382	0.284832
Armc9	ENSRNOG00000025418.6	332.254	0.20999	0.0181227	0.0143567	0.95541	0.447666	0.215605	0.0766732	0.861055
Ddx18	ENSRNOG00000025430.4	825.472	-0.274509	4.67592e-05	-0.00337652	0.986367	-0.331205	0.334416	-0.304292	0.210342
Lipo1	ENSRNOG00000025444.4	628.094	0.36418	0.0735708	-0.123623	0.75129	0.359609	0.725718	-0.258397	0.753004
Mars1	ENSRNOG00000025459.4	3222.59	-0.117046	0.06742	-0.029222	0.828209	-0.157879	0.607093	-0.0568595	0.849091
Mettl17	ENSRNOG00000025512.6	259.252	0.173067	0.0100173	0.0186781	0.91514	0.202398	0.545286	0.253976	0.263898
Tcf23	ENSRNOG00000025736.5	228.337	0.258674	0.00860267	0.0189997	0.946898	0.455695	0.301703	0.362597	0.26775
	ENSRNOG00000025764.5	59.4785	1.46274	7.369e-06	0.289982	0.676936	0.695043	0.725445	1.93722	0.0511376
Clk1	ENSRNOG00000025768.6	1767.65	0.296721	0.00109326	0.0245714	0.921938	0.229677	0.635899	0.486568	0.0723185
Sec31b	ENSRNOG00000025781.6	70.0104	0.305712	0.0102868	0.0998113	0.658558	0.043178	0.97293	0.593397	0.0889771
Prr3	ENSRNOG00000025806.4	623.481	-0.0979324	0.0908941	-0.0494784	0.610073	-0.236466	0.321732	-0.116784	0.577836
Set;Pkn3	ENSRNOG00000025892.6	1676.83	-0.142202	0.0544467	-0.0105796	0.959605	-0.0399363	0.943967	-0.123811	0.682726
Zmiz2;LOC103693776	ENSRNOG00000025923.5	1968.58	0.203338	0.0456052	0.112789	0.529773	0.321432	0.458208	0.570029	0.0249152
Ints5	ENSRNOG00000026005.4	749.068	-0.118632	0.0643547	-0.0672047	0.540269	-0.195457	0.494664	-0.192033	0.377102
Gtf2e1	ENSRNOG00000026008.5	336.73	-0.216521	0.0014715	-0.0180062	0.923757	-0.33012	0.32375	-0.203367	0.46356
Taf4b	ENSRNOG00000026023.6	186.845	-0.21328	0.0502876	-0.117545	0.533243	-0.343007	0.462429	-0.472096	0.122111
Prss53	ENSRNOG00000026040.5	101.796	0.373662	0.00756672	-0.0195803	0.964436	0.547755	0.358711	0.888613	0.00824066
Cpt1c	ENSRNOG00000026163.4	50.9661	0.226823	0.0629827	0.016955	0.959793	0.269814	0.69206	0.302806	0.54581
Adpgk	ENSRNOG00000026178.5	925.722	-0.189826	0.000523609	-0.0973392	0.406007	-0.284882	0.284449	-0.385925	0.0162354
Nhlrc1	ENSRNOG00000026286.2	111.419	0.26622	0.0510347	0.0968846	0.703424	0.0593095	0.957998	0.0602708	0.93275
Wdr43	ENSRNOG00000026316.4	1138.65	-0.287013	0.000461686	-0.11146	0.499999	-0.356347	0.367837	-0.44963	0.0700981
Togaram2	ENSRNOG00000026344.3	72.4618	0.641523	0.0140859	0.137406	0.810908	0.378687	0.816881	0.54999	0.612434
Naf1	ENSRNOG00000026403.6	126.025	-0.225261	0.00353218	-0.0603096	0.699992	-0.115337	0.823166	-0.140038	0.694684
Nt5dc3	ENSRNOG00000026793.5	174.625	-0.30689	0.00146968	-0.18262	0.355344	-0.317521	0.515215	-0.261055	0.506116
Tex36	ENSRNOG00000026848.4	141.066	-0.485616	0.0144007	-0.190001	0.602214	0.171627	0.907987	-0.0544983	0.964284
Ppm1g	ENSRNOG00000026905.6	1766.58	-0.124421	0.0304062	0.0329554	0.78164	-0.171644	0.495134	-0.141309	0.486682
Gpr88	ENSRNOG00000026953.3	126.831	0.436941	0.042352	-0.0226205	0.971193	0.543716	0.604432	0.137627	0.899817
Usp54	ENSRNOG00000027012.6	404.196	0.158856	0.0857652	0.10508	0.512971	0.165825	0.733844	0.302535	0.303869
Rgs16	ENSRNOG00000027024.5	160.399	-0.932815	0.0298813	-1.19779	0.0604013	-1.23425	0.501797	-2.64134	0.00936413
Sgo2	ENSRNOG00000027035.6	77.7572	0.312365	0.0281836	0.193644	0.46772	0.719691	0.240345	0.650573	0.13504
Gga3	ENSRNOG00000027057.6	364.566	0.175974	0.0683404	0.181853	0.276982	0.176098	0.735805	0.60655	0.0122724
Stk32a	ENSRNOG00000027066.6	59.3645	0.346247	0.0445578	-0.0405074	0.925849	1.111	0.0483486	0.868605	0.0549267
Ell2	ENSRNOG00000027089.6	2215.96	-0.327353	0.000107025	-0.244579	0.109539	-0.318199	0.444178	-0.757681	0.00059099
Wdr36	ENSRNOG00000027355.7	760.458	-0.153425	0.0244054	0.00800753	0.967462	-0.204374	0.511481	-0.1179	0.669593
Fastkd3	ENSRNOG00000027422.6	649.218	-0.0999075	0.0426464	-0.0801364	0.39866	-0.138614	0.559115	-0.126313	0.489846
Trim28	ENSRNOG00000027487.2	3091.83	-0.130218	0.0331503	0.00048217	0.997575	-0.276102	0.299563	-0.145091	0.530862
Ube2m	ENSRNOG00000027514.6	1885.87	-0.0898362	0.0505481	-0.0357644	0.663478	-0.0315545	0.924614	-0.154309	0.309063
Ttc26	ENSRNOG00000027617.5	81.5312	-0.234204	0.0872795	0.0762615	0.772291	-0.349233	0.614076	-0.342784	0.51539
Slc35e3	ENSRNOG00000027622.6	750.214	-0.175377	0.0191658	-0.0629729	0.648941	-0.156235	0.69206	-0.0463584	0.904873
Appbp2	ENSRNOG00000027654.4	1660.36	-0.0788289	0.0446282	-0.0723048	0.316907	-0.102195	0.595588	-0.117373	0.395851
Cndp1	ENSRNOG00000027739.6	221.867	-0.309325	0.0376615	-0.0683383	0.832826	-0.440337	0.521146	-0.637355	0.145335
Tsku	ENSRNOG00000027784.4	8092.55	-1.29527	1.51915e-08	-0.438588	0.406007	-1.54569	0.195653	-1.71656	0.0283279
Fnip2	ENSRNOG00000027833.6	2144.16	0.236542	0.0132597	0.0502409	0.810908	0.230597	0.638868	0.169578	0.675877
Ptk2b	ENSRNOG00000027839.6	511.497	-0.265741	0.0225808	-0.0789883	0.737112	-0.341062	0.541954	-0.367928	0.367392
Pigw	ENSRNOG00000027857.3	131.939	0.167838	0.0256376	0.0616044	0.656636	0.272396	0.449225	0.312817	0.214594
Sox5	ENSRNOG00000027869.6	309.299	0.414921	0.000785163	0.26757	0.27681	0.45512	0.463072	0.656536	0.0984225
Nbeal2	ENSRNOG00000027880.7	495.614	0.165515	0.0835359	0.154892	0.375895	-0.0349668	0.969227	0.357488	0.20826
Mrm1	ENSRNOG00000027901.3	273.848	-0.17808	0.0549426	-0.188262	0.238813	-0.206602	0.643495	-0.348122	0.208449
Ankrd11	ENSRNOG00000027906.7	2952.28	0.18303	0.0282777	0.115117	0.465972	0.161461	0.725445	0.465041	0.0420492
Zhx3	ENSRNOG00000027988.5	1184.48	-0.258034	0.0177299	-0.170973	0.412599	-0.600328	0.176093	-0.402189	0.263209
Adamts7	ENSRNOG00000028036.7	662.215	0.572116	1.61056e-05	0.320702	0.23271	0.582712	0.406639	0.862169	0.0417825
Arhgef18	ENSRNOG00000028090.4	973.878	0.121548	0.0493284	0.0959019	0.406007	0.0406811	0.928008	0.294706	0.0880377
Hars1	ENSRNOG00000028105.5	1544.43	-0.115649	0.0719946	-0.0221095	0.880782	-0.138126	0.676303	-0.125403	0.626164
Dnaaf2	ENSRNOG00000028155.6	213.552	-0.229144	0.00270086	-0.0773094	0.597107	-0.306663	0.40369	-0.52351	0.012903
Tepsin	ENSRNOG00000028161.6	536.111	0.118381	0.0535366	0.0280822	0.829895	0.0334008	0.941821	0.283481	0.0835558
RGD1560795	ENSRNOG00000028235.6	237.16	-0.328094	0.0404123	-0.0140686	0.976669	-0.337408	0.671671	-0.534598	0.291682
Usp36	ENSRNOG00000028255.6	863.269	-0.15931	0.0932149	-0.0835821	0.599607	-0.265631	0.536449	-0.172646	0.640772
Gart	ENSRNOG00000028292.4	851.067	-0.129709	0.0492135	0.0164902	0.919476	-0.283972	0.310058	-0.0612571	0.839226
Fat4	ENSRNOG00000028335.7	211.891	0.347832	0.0521027	0.0757998	0.847765	0.204828	0.861591	0.583234	0.325522
LOC257650	ENSRNOG00000028430.4	112.077	0.158004	0.0845337	0.0156662	0.948673	0.0223136	0.980706	0.181468	0.6087
Wdr1	ENSRNOG00000028498.5	3188.31	-0.117877	0.0842301	0.00663563	0.973145	-0.0581637	0.893383	-0.131413	0.591478
Edar	ENSRNOG00000028598.6	325.851	0.756666	0.00185427	0.19434	0.695718	0.354612	0.817193	0.218179	0.862909
Ksr2	ENSRNOG00000028630.6	657.05	0.257967	0.0957005	0.168266	0.523032	0.282391	0.725445	0.28279	0.636464
Szt2	ENSRNOG00000028659.6	958.101	0.249238	0.00103886	0.0905898	0.539535	0.16051	0.709807	0.540374	0.00805835
	ENSRNOG00000028662.5	328.12	0.333911	0.0336204	0.158526	0.566275	0.216255	0.816535	0.503731	0.3325
Slc39a6	ENSRNOG00000028703.5	292.605	-0.160953	0.0831789	-0.0585387	0.739583	-0.243478	0.577466	-0.324813	0.266209
Lcn12	ENSRNOG00000028730.5	528.006	0.414464	0.00324918	0.131029	0.627704	0.286494	0.716094	0.759519	0.0592767
Abcc6	ENSRNOG00000028781.1	8894	0.421789	0.000989119	0.146675	0.553983	0.195252	0.815763	0.695713	0.0753863
RGD1565498	ENSRNOG00000028782.5	294.331	-0.15105	0.0103709	-0.0999774	0.404351	-0.299601	0.225977	-0.2496	0.170142
Gsap	ENSRNOG00000028801.4	2635.92	0.121247	0.0377744	-0.00516854	0.976507	0.046688	0.913076	0.0724518	0.782741
Rtp4	ENSRNOG00000028895.4	1325.29	0.451646	0.0199156	0.029943	0.958668	0.368785	0.722088	-0.136146	0.887101
Ccdc9b	ENSRNOG00000028910.4	94.7081	0.343861	0.00304312	0.226789	0.331172	0.477034	0.384681	1.04024	0.00018231
Cdc42ep4	ENSRNOG00000028946.4	1663.5	-0.404298	1.61056e-05	-0.218068	0.260698	-0.741367	0.0420827	-0.741345	0.00478982
RT1-S2	ENSRNOG00000029001.3	214.317	-0.351979	0.0272536	-0.0974893	0.763604	-0.0704043	0.960452	-0.569866	0.275284
Mknk2	ENSRNOG00000029028.5	2773.22	-0.330262	0.00608367	-0.109649	0.632948	-0.389	0.522303	-0.545406	0.164372
Unc5c	ENSRNOG00000029071.5	64.4343	0.67632	0.000111876	0.271973	0.465972	0.890724	0.330528	1.43727	0.00478982
Adgrl1	ENSRNOG00000029134.6	2555.71	0.167903	0.0900545	0.0722534	0.675419	0.00992471	0.994552	0.226963	0.52892
Abcc5	ENSRNOG00000029178.6	389.6	0.288823	0.054543	0.150365	0.562168	0.306019	0.695505	0.753143	0.069539
LOC685619	ENSRNOG00000029470.4	261.558	-0.140567	0.0689664	0.0505649	0.730078	-0.134973	0.742507	-0.126895	0.680989
Cyp4f39	ENSRNOG00000029478.6	536.178	0.321312	0.0322505	0.0650176	0.847162	0.246409	0.783423	0.401582	0.478563
Nrbp2	ENSRNOG00000029535.4	1718.96	0.26079	0.0446762	0.0679397	0.801976	0.120975	0.890336	0.549882	0.133876
Coq10a	ENSRNOG00000029571.5	309.274	0.235646	0.00868142	-0.00774048	0.979419	0.130834	0.816881	0.321784	0.29885
Pid1	ENSRNOG00000029735.5	7449.3	0.160671	0.0406705	0.0382951	0.817817	0.135783	0.754377	0.168115	0.581871
Acr	ENSRNOG00000029762.4	50.2039	0.242156	0.0989688	-0.0621143	0.837975	0.488721	0.438321	0.520148	0.247268
Ogn;NEWGENE_1308171	ENSRNOG00000029792.5	486.602	-0.326566	0.0378396	0.0842774	0.798288	-0.711664	0.301703	-0.35349	0.561061
Gypc	ENSRNOG00000029939.3	1050.62	-0.123423	0.0558952	-0.0635775	0.566275	-0.159705	0.59161	-0.348493	0.0325159
Zbtb16	ENSRNOG00000029980.3	645.166	-2.40198	2.57946e-15	-0.774944	0.262644	-2.16341	0.150754	-3.25287	0.000365729
Rps10l1	ENSRNOG00000030106.4	143.346	-0.383895	0.0995435	-0.198918	0.608516	-0.230584	0.879942	-0.889549	0.198204
Atp2b2	ENSRNOG00000030269.6	419.881	0.387303	0.062903	0.26899	0.470687	0.424346	0.69206	0.576769	0.433422
Zfp958	ENSRNOG00000030410.3	317.745	0.237941	0.0193885	0.085276	0.650243	0.480843	0.280916	0.47522	0.112574
Rgs12	ENSRNOG00000030568.6	143.683	0.309817	0.00369521	0.0839058	0.697869	0.360486	0.473873	0.475191	0.155022
Lrrc2	ENSRNOG00000030688.5	74.1049	0.253026	0.0992991	0.14305	0.572736	0.261272	0.742973	0.831123	0.0272569
Fbrsl1	ENSRNOG00000030721.6	195.668	0.228825	0.0148042	0.12139	0.492702	0.1514	0.764179	0.665152	0.00220182
Zfp2	ENSRNOG00000030750.3	171.454	-0.234116	0.0782063	-0.131778	0.556804	-0.323135	0.607093	-0.543206	0.15387
Olr35	ENSRNOG00000030788.3	52.9825	0.67214	0.0107167	0.163195	0.769186	0.649169	0.635106	0.821616	0.389477
Zfp764	ENSRNOG00000031003.5	196.268	-0.196201	0.0121803	-0.219404	0.0713796	-0.203381	0.623512	-0.451757	0.049019
Zfp292	ENSRNOG00000031031.3	932.505	0.220993	0.00268038	0.0582591	0.696681	0.186643	0.647551	0.32577	0.186342
Stat2	ENSRNOG00000031081.4	3551.13	0.106034	0.0843105	0.0454901	0.671295	-0.0417556	0.922984	0.126353	0.580249
Smarcc2	ENSRNOG00000031135.6	1698.15	0.172492	0.011194	0.115173	0.404351	0.0833445	0.856382	0.434459	0.0170623
F8	ENSRNOG00000031197.4	467.465	0.186535	0.0655747	0.0549095	0.787977	-0.0704821	0.920469	0.357266	0.241228
LOC499235	ENSRNOG00000031368.2	4086.07	-0.129783	0.034464	-0.0638949	0.553983	-0.196827	0.478792	-0.166571	0.458803
Hyal2	ENSRNOG00000031420.2	545.421	-0.274412	0.00180509	-0.118502	0.494918	-0.245947	0.607093	-0.499611	0.0629858
Dchs1	ENSRNOG00000031643.5	407.41	0.220482	0.0446282	0.0884784	0.651878	-0.0362455	0.975445	0.342535	0.366896
Pdia5	ENSRNOG00000032327.4	1990.74	-0.480557	0.00319935	0.129723	0.691457	-0.764088	0.331974	-0.363513	0.6087
Tymp	ENSRNOG00000032394.5	5543.51	0.368439	0.0505481	0.152098	0.648941	0.305059	0.775326	0.491641	0.468961
Tfcp2	ENSRNOG00000032395.5	915.093	0.143708	0.0732977	0.0949343	0.496878	0.0661808	0.903315	0.320507	0.174029
Pan2	ENSRNOG00000032441.4	1040.26	0.162149	0.0164226	0.0328811	0.827397	0.117308	0.759019	0.314671	0.113673
Sts	ENSRNOG00000032487.4	1776.6	0.359451	0.0214232	0.0068554	0.986467	0.348724	0.658357	0.821926	0.0511376
	ENSRNOG00000032625.5	125.078	-0.135489	0.0272536	-0.0965993	0.410143	-0.206287	0.474374	-0.243089	0.233852
Adgrl2	ENSRNOG00000032660.7	3076.6	0.184577	0.0992991	0.0917775	0.623169	0.0868453	0.908401	0.455422	0.143346
	ENSRNOG00000032668.4	164.242	0.237017	0.0877883	0.00508709	0.987643	0.743489	0.139136	0.285754	0.570177
Cxxc5	ENSRNOG00000032878.3	1420.62	0.209548	0.0103709	0.0568812	0.737445	0.279395	0.456354	0.341498	0.180547
Tyk2	ENSRNOG00000032948.5	1726.1	0.11786	0.0107167	-0.01166	0.924026	0.193093	0.358711	0.0525958	0.806339
Skida1	ENSRNOG00000033330.5	68.7913	0.393499	0.00608367	0.0577767	0.870807	0.32025	0.686484	0.308259	0.610128
Prss36	ENSRNOG00000033343.5	129.901	0.372435	0.0406705	0.00786424	0.986467	0.258929	0.81432	0.0510978	0.962122
Rnf123	ENSRNOG00000033378.5	1588.71	0.116629	0.0416627	0.0668566	0.515026	0.0629005	0.854729	0.374193	0.00384921
Csrnp1	ENSRNOG00000033433.4	412.246	0.280782	0.0578861	0.252344	0.355344	0.568237	0.37097	0.456093	0.348545
Mapk8ip3	ENSRNOG00000033568.4	460.195	0.263489	0.00781238	0.170103	0.404351	0.32298	0.489329	0.691954	0.00717363
Sgk2	ENSRNOG00000033573.5	360.63	0.234154	0.0957005	0.0886738	0.735699	0.392941	0.535456	0.60283	0.124657
Lurap1l	ENSRNOG00000033740.3	444.121	-0.403945	0.00461067	-0.268497	0.347144	-0.0610347	0.96626	-0.615961	0.187316
	ENSRNOG00000033916.4	1779.61	0.414631	0.0858618	-0.146237	0.748834	1.26772	0.146062	0.324874	0.736291
Capn2	ENSRNOG00000034015.3	1415.11	-0.126941	0.0427075	0.0100601	0.953644	-0.0249799	0.96626	-0.124445	0.616645
Efna5	ENSRNOG00000034177.4	331.5	0.309267	0.0526448	0.108184	0.72262	0.151667	0.891872	0.424689	0.464757
Mt-co1	ENSRNOG00000034234.3	781065	0.141852	0.097183	-0.00465608	0.984153	0.126988	0.783972	0.148971	0.646009
Foxk2	ENSRNOG00000036663.3	737.82	-0.138324	0.0537005	-0.0379262	0.797339	-0.206504	0.525715	-0.200338	0.421943
Cybc1	ENSRNOG00000036666.2	962.895	-0.0971337	0.0788903	-0.0548395	0.556804	-0.110813	0.69206	-0.278094	0.0614034
Hexd	ENSRNOG00000036667.3	366.978	0.530044	1.51915e-08	0.131589	0.520173	0.377886	0.436312	0.893814	0.000442636
Ogfod3	ENSRNOG00000036668.2	308.294	-0.162016	0.0231789	-0.0321753	0.84163	-0.0535372	0.917116	-0.180071	0.500481
Csnk1d	ENSRNOG00000036676.5	3054.52	-0.253398	8.03425e-05	-0.100505	0.465836	-0.489386	0.0490671	-0.444895	0.0170623
Gcgr	ENSRNOG00000036692.4	3692.58	0.174358	0.0438876	-0.0553024	0.746039	0.229274	0.588988	0.216237	0.508852
Mafg	ENSRNOG00000036697.3	459.005	0.177952	0.0181785	0.0870773	0.528196	0.110131	0.818312	0.168785	0.588575
Abhd12	ENSRNOG00000036934.2	955.621	-0.142006	0.0267952	-0.00294726	0.985746	-0.207061	0.471488	-0.28511	0.127773
Mrm3	ENSRNOG00000037238.3	207.608	-0.289013	0.00237051	-0.117193	0.525187	-0.206866	0.703118	-0.390267	0.231137
Pgam5	ENSRNOG00000037443.1	780.234	-0.23848	0.00202184	-0.0702536	0.641133	-0.170018	0.699892	-0.300852	0.265808
Ddx51	ENSRNOG00000037480.4	347.645	-0.0862408	0.0516409	0.0426904	0.577342	-0.117327	0.593343	-0.00286725	0.990561
Pus1	ENSRNOG00000037500.3	467.027	-0.12369	0.0665522	0.0192497	0.90546	-0.0837982	0.836933	-0.0577628	0.856575
Kdm6b	ENSRNOG00000037613.4	897.911	0.265006	0.00459949	0.155512	0.410584	0.371189	0.40369	0.696395	0.00433979
Trappc1	ENSRNOG00000037627.4	782.667	-0.138347	0.0424475	0.0083026	0.965985	-0.0595035	0.895285	-0.190291	0.421943
LOC100912937;RGD1566159	ENSRNOG00000037684.3	996.233	0.334727	0.00202184	0.0449939	0.869702	0.639501	0.154893	0.533442	0.109236
Sertad3	ENSRNOG00000037690.2	167.701	0.243903	0.0749753	-0.0305017	0.927301	0.677786	0.188819	0.199237	0.715211
Slc10a2	ENSRNOG00000037753.3	92.6936	0.455923	0.0074658	0.161796	0.610666	0.960959	0.176191	1.12487	0.0152256
Rab43	ENSRNOG00000037768.2	933.803	0.135623	0.0717812	0.0287812	0.86233	0.168907	0.649573	0.168143	0.550713
Ppm1f	ENSRNOG00000037909.2	1203.2	-0.0829893	0.0649367	-0.0138668	0.895986	-0.126884	0.543701	-0.139837	0.354543
Rpp38	ENSRNOG00000038025.2	121.731	-0.365551	0.0329489	-0.154737	0.610488	-0.285062	0.775584	-0.234405	0.756833
	ENSRNOG00000038483.5	243.781	-0.27499	0.041895	0.0440131	0.891304	-0.409965	0.510894	0.0894304	0.895463
Zfp628	ENSRNOG00000038622.3	148.373	0.128572	0.0877883	0.117208	0.40001	0.0872283	0.852588	0.407986	0.0326612
MGC105567	ENSRNOG00000038955.4	141.163	0.297596	0.0993077	0.0337703	0.940219	0.34741	0.702498	0.0888864	0.925008
Mcart1;Slc25a51	ENSRNOG00000039278.5	1511.05	0.131707	0.0650041	0.00546036	0.980454	-0.0714165	0.880079	-0.0140161	0.971939
Fam219a	ENSRNOG00000039559.3	211.837	0.183396	0.026925	0.16246	0.276982	0.152209	0.742147	0.545972	0.00936413
LOC103690116;Omd	ENSRNOG00000039560.4	395.728	-0.282817	0.097183	-0.0949976	0.769708	-0.0105169	0.997747	-0.316295	0.618375
Wdr13	ENSRNOG00000039587.4	328.837	0.148671	0.0120406	0.0714436	0.521615	0.197232	0.457661	0.253518	0.149226
G4	ENSRNOG00000039658.4	376.791	-0.124914	0.0243825	-0.0494292	0.621092	-0.0335174	0.941068	-0.0810573	0.745511
Exoc3	ENSRNOG00000039776.3	864.833	-0.0758651	0.0515594	0.00462236	0.966569	-0.151454	0.387537	-0.0981828	0.496835
Fam193b	ENSRNOG00000039807.4	525.441	0.398558	7.32921e-05	0.230158	0.258281	0.493671	0.265793	0.996815	1.78883e-05
Zcchc24	ENSRNOG00000040205.2	3049.75	0.229076	0.00086196	0.100076	0.474944	0.199454	0.606435	0.327694	0.163716
Stard3	ENSRNOG00000042044.3	1216.11	-0.0701358	0.0840303	0.00107505	0.99074	-0.0707739	0.746126	-0.110589	0.442005
Prr13	ENSRNOG00000042094.3	924.308	-0.169754	0.0115277	-0.00413322	0.984153	-0.17215	0.621932	-0.251281	0.266501
Cfap20	ENSRNOG00000042179.3	657.111	-0.322618	0.00351382	-0.270366	0.190916	-0.191517	0.780084	-0.828482	0.00480026
Pabpn1	ENSRNOG00000042195.3	1559.88	0.219536	3.97668e-05	0.132709	0.211581	0.146144	0.606634	0.57575	5.37993e-06
Hdgf	ENSRNOG00000042261.3	2802.13	-0.11963	0.0606579	0.00528642	0.978041	-0.227924	0.403619	-0.200896	0.316521
Zfp267	ENSRNOG00000042283.1	130.257	0.207026	0.0166385	0.105	0.515026	0.141	0.800883	0.291267	0.37544
Kctd7	ENSRNOG00000042384.1	82.3419	0.303506	0.0416918	0.0516784	0.883603	0.946181	0.0886046	0.645845	0.140751
Bcl10	ENSRNOG00000042389.3	760.312	-0.108748	0.0813127	-0.0240082	0.859902	-0.218436	0.407822	-0.152331	0.48187
Peak1	ENSRNOG00000042519.1	771.256	-0.233805	0.0665522	-0.092352	0.686944	-0.27615	0.675274	-0.314906	0.512207
Trim34	ENSRNOG00000042686.3	411.596	0.178568	0.0229137	0.0493081	0.759245	0.0613603	0.913076	0.0878542	0.804582
Fbrs	ENSRNOG00000042728.2	329.583	0.198117	0.0254585	0.109552	0.503946	0.241996	0.546163	0.663925	0.000985239
Tmem243	ENSRNOG00000042758.1	707.84	-0.180618	0.00553665	-0.0855253	0.496878	-0.268947	0.393636	-0.208591	0.395851
Ahdc1	ENSRNOG00000042855.1	650.855	0.224877	0.044493	0.124755	0.528196	0.159384	0.798531	0.625534	0.0252583
Nudt21	ENSRNOG00000042983.2	672.781	-0.103448	0.0209272	-0.010851	0.925852	-0.06404	0.811794	-0.229922	0.0678735
Epm2aip1	ENSRNOG00000043006.3	1503.05	0.319656	6.05062e-06	0.0746782	0.607897	0.131684	0.758689	0.603219	0.0011016
Zfpm1	ENSRNOG00000043077.3	1574.65	0.260082	0.000978356	0.0929101	0.544162	0.404463	0.270046	0.466286	0.0462295
Ddx21	ENSRNOG00000043099.1	2916.63	-0.24064	0.0241698	0.00358938	0.989328	-0.456787	0.330528	-0.229597	0.577836
Bahcc1	ENSRNOG00000043102.3	253.184	0.441477	3.56836e-05	0.290162	0.157267	0.442056	0.401239	1.01284	0.000181517
Ppp3r1	ENSRNOG00000043210.4	2429.38	-0.105665	0.00589583	-0.0286911	0.714961	-0.192513	0.25333	-0.192014	0.0914404
Zfp949	ENSRNOG00000043223.2	403.044	-0.234014	0.00166158	-0.113451	0.460828	-0.382313	0.252038	-0.377316	0.0958203
Irf3	ENSRNOG00000043388.3	2165.68	0.327219	1.913e-08	0.0632491	0.610666	0.302483	0.240345	0.644118	2.36991e-06
Dusp11;LOC103690006	ENSRNOG00000045539.2	605.124	0.21726	0.0477707	0.0112898	0.971845	0.656193	0.0981489	0.494468	0.102793
Proser2	ENSRNOG00000045553.3	542.576	-0.268872	0.0140985	-0.127627	0.528341	-0.502674	0.321732	-0.537456	0.103941
LOC100910944;Romo1	ENSRNOG00000045555.2	663.103	0.376267	0.09095	-0.082492	0.864916	1.18563	0.139136	0.569518	0.447863
Gvin1	ENSRNOG00000045560.2	239.384	0.206503	0.0892739	-0.053026	0.833469	-0.1228	0.875419	-0.185262	0.698789
Nol8;NEWGENE_1309551	ENSRNOG00000045569.3	362.18	-0.256913	0.0325904	-0.17709	0.435215	-0.346969	0.536383	-0.42895	0.264823
LOC100911545;A2m	ENSRNOG00000045772.2	533.453	2.05031	0.0281836	-0.435044	0.832826	0.197236	0.981678	0.523756	0.903146
Rnpepl1	ENSRNOG00000045775.2	3030.1	0.136113	0.0385797	0.0677802	0.557133	0.117143	0.740558	0.377253	0.0249152
LOC100911365;Gatd1	ENSRNOG00000045795.2	894.264	-0.178927	0.0169508	-0.107782	0.460828	-0.144619	0.737063	-0.334799	0.153957
Rusc2	ENSRNOG00000045843.2	785.858	0.387546	0.000350261	0.217373	0.341248	0.17665	0.800883	0.567046	0.0953279
U2af1	ENSRNOG00000045860.2	1053.44	-0.185655	0.000819234	-0.00553722	0.975808	-0.252103	0.334973	-0.244999	0.174029
	ENSRNOG00000045884.1	319.503	0.316091	0.0201438	0.0402545	0.907328	0.052341	0.964364	0.535989	0.156861
Prdm16	ENSRNOG00000045913.3	202.512	0.240242	0.0246436	0.0830307	0.678702	0.602781	0.144634	0.57251	0.0511376
Jarid2	ENSRNOG00000045918.3	541.328	0.220582	0.00397056	0.0875767	0.546769	0.117598	0.816628	0.314011	0.239907
Clasrp	ENSRNOG00000046000.2	239.503	0.217483	0.00365496	0.178127	0.199489	0.209615	0.593343	0.643104	0.000649538
Scd2	ENSRNOG00000046005.1	1010.84	0.196072	0.0819281	0.126595	0.515026	0.149039	0.819089	0.256695	0.536278
Itprip	ENSRNOG00000046036.3	87.2649	-0.294385	0.041895	-0.0670074	0.830194	-0.817968	0.128995	-0.801056	0.029558
Knop1	ENSRNOG00000046147.2	177.333	-0.14639	0.0842301	-0.0174079	0.93412	-0.231024	0.560593	-0.325096	0.209877
	ENSRNOG00000046171.3	3208.94	0.453545	0.000176985	0.146004	0.544354	0.39825	0.518322	0.827985	0.0161396
Anks4b	ENSRNOG00000046181.2	2007.18	0.232219	0.0446762	0.0826003	0.703424	0.232067	0.69557	0.22535	0.620125
Cbx4	ENSRNOG00000046207.1	272.147	0.234159	0.0199359	0.0852576	0.645333	0.352756	0.407822	0.580238	0.0186678
Adgre1	ENSRNOG00000046254.2	929.466	-0.280774	0.0187166	-0.0693615	0.783713	-0.495873	0.356743	-0.642235	0.0521604
LOC100911685;Gspt1	ENSRNOG00000046271.2	3378.96	-0.123374	0.0300554	0.0023416	0.986877	-0.25081	0.321732	-0.166947	0.415646
LOC103690114;LOC103690163	ENSRNOG00000046305.2	173.027	0.266013	0.0506328	-0.103484	0.672488	0.654867	0.220373	0.237299	0.660101
Glyctk	ENSRNOG00000046307.1	7058.17	0.19217	0.0566386	0.0318994	0.892947	0.214881	0.67789	0.236425	0.535173
LOC100912604;Srm	ENSRNOG00000046379.2	1769.11	-0.172223	0.0715077	-0.097332	0.549256	-0.208431	0.667255	-0.210032	0.564661
Olr1353	ENSRNOG00000046386.1	128.021	0.693528	0.00450513	0.0725877	0.911494	0.602299	0.64067	0.386233	0.721846
	ENSRNOG00000046707.1	1193.16	0.597326	0.0663998	-0.0836197	0.91514	1.68799	0.15467	0.80219	0.468976
Mms19	ENSRNOG00000046769.2	451.739	0.109655	0.0825343	0.0509035	0.638427	-0.0548429	0.892778	0.152041	0.48048
Kdr	ENSRNOG00000046829.2	2885.29	0.220931	0.0769364	0.0806776	0.732455	-0.137352	0.855826	0.112885	0.83705
Nr1d2	ENSRNOG00000046912.2	1536.89	0.430565	0.00319935	0.119465	0.680702	0.241058	0.793177	0.704291	0.124348
Tmco3;LOC103693999	ENSRNOG00000046973.2	101.211	-0.556924	0.00867619	-0.189014	0.637545	-0.681136	0.483685	-0.683279	0.349256
Rab10	ENSRNOG00000047088.2	3394.21	-0.124621	0.0186451	-0.0573851	0.549256	-0.227916	0.349253	-0.206959	0.233767
Tstd1	ENSRNOG00000047123.1	354.631	0.494889	0.0957005	-0.22208	0.663477	0.895322	0.483649	-0.00440916	0.998618
Rnf8	ENSRNOG00000047171.2	1000.9	-0.254301	0.022247	-0.152347	0.468065	-0.259767	0.661802	-0.53443	0.109313
Trim68	ENSRNOG00000047229.3	293.503	0.238064	0.0340261	0.102009	0.608679	0.0975297	0.895285	-0.0350822	0.954473
Chtf8	ENSRNOG00000047246.1	2277.49	-0.0745989	0.0635502	-0.043462	0.530836	-0.00169322	0.999738	-0.173446	0.129347
Tmem185b	ENSRNOG00000047257.2	269.279	-0.222105	0.000453158	-0.0710815	0.565852	-0.202577	0.551275	-0.194547	0.457658
Cttn	ENSRNOG00000047280.3	1063.06	-0.298112	0.0515033	0.204421	0.465972	-0.313549	0.69206	-0.132002	0.859258
Nucks1	ENSRNOG00000047287.2	1497.6	-0.170901	0.00781781	-0.0252311	0.872975	-0.378908	0.106915	-0.446335	0.00366457
	ENSRNOG00000047309.2	90.0044	0.349228	0.0451528	0.071732	0.853416	1.00212	0.121023	0.891551	0.053546
Caprin2	ENSRNOG00000047319.3	206.886	0.226562	0.016054	0.105627	0.536356	0.259496	0.56126	0.551458	0.0235079
Crb3	ENSRNOG00000047322.2	526.236	0.219389	0.0349155	-0.0134793	0.964873	0.638939	0.0965146	0.50272	0.078798
Cdan1	ENSRNOG00000047427.2	262.053	0.123336	0.0462622	0.0801847	0.477752	-0.118292	0.724057	0.148435	0.52305
LOC108348069;Heatr1;Heatr1l1	ENSRNOG00000047594.2	1214.94	-0.27655	0.00868133	-0.123032	0.531081	-0.475758	0.328967	-0.391315	0.27404
Top1	ENSRNOG00000047611.2	1556.68	-0.139959	0.0926324	-0.0126964	0.953995	-0.200279	0.614738	-0.0562857	0.888388
LOC100911660;Hells	ENSRNOG00000047692.2	675.738	0.467971	0.000107025	0.378596	0.0604013	0.887951	0.0659886	0.753782	0.0368084
Ggt1	ENSRNOG00000047697.3	98.2668	-0.578648	0.0803327	0.106733	0.888375	-0.645602	0.704224	-0.0598252	0.97409
	ENSRNOG00000047884.2	160.092	0.217868	0.0786235	0.0107667	0.975717	0.602138	0.217545	0.354352	0.404503
Mettl1	ENSRNOG00000047895.2	350.115	-0.229668	0.0198803	-0.142907	0.455218	-0.132924	0.835863	-0.4143	0.196108
Hist2h2aa3;Hist2h2aa2	ENSRNOG00000047898.1	80.9067	0.635417	0.0366641	0.0282641	0.975084	2.21313	0.0107713	1.58974	0.0370706
RGD1566359	ENSRNOG00000047934.2	229.995	0.0984342	0.0521233	-0.00740846	0.959278	0.221093	0.32375	0.126917	0.514899
Arhgef19	ENSRNOG00000047967.2	1283.02	0.495824	0.00314445	0.123804	0.725347	0.697346	0.39225	0.852606	0.0985448
Lyrm4	ENSRNOG00000047970.2	225.714	-0.141406	0.0862648	-0.130816	0.386006	0.0155196	0.985167	-0.339167	0.140643
Tcim;LOC684871	ENSRNOG00000047977.1	578.876	-0.500751	0.041895	-0.387262	0.406007	-1.03132	0.330528	-1.1665	0.08875
Zfp397	ENSRNOG00000048101.2	127.635	0.168046	0.0324346	0.00063426	0.997575	0.20382	0.607461	0.317106	0.20363
	ENSRNOG00000048176.1	51.6449	-0.184195	0.0451258	-0.0935145	0.557813	-0.409092	0.330528	-0.293368	0.369429
	ENSRNOG00000048277.2	980.075	0.131856	0.019961	0.127582	0.201884	0.0976084	0.762123	0.413811	0.0035272
RGD1308750	ENSRNOG00000048356.2	306.038	-0.304004	0.0416918	0.0205321	0.961188	-0.180996	0.837968	-0.278093	0.626703
Inpp5b	ENSRNOG00000048506.1	2148.38	0.238187	4.57598e-05	0.0161042	0.923757	0.212201	0.482362	0.327834	0.0812207
Ccdc9	ENSRNOG00000048848.2	611.776	0.126987	0.0614761	0.072213	0.535118	0.0956837	0.797428	0.388343	0.017027
LOC100912282;Calcoco1	ENSRNOG00000048982.2	61.5351	0.750871	0.0416072	0.588991	0.406007	1.22272	0.458094	2.24682	0.0173973
	ENSRNOG00000049077.1	53.2625	0.42337	0.00185427	0.121346	0.649657	0.652583	0.305642	0.894742	0.0171205
Bysl	ENSRNOG00000049121.2	539.6	-0.209415	0.0205982	-0.00402468	0.986467	-0.310107	0.461653	-0.128603	0.752912
Smap1	ENSRNOG00000049127.2	1482.19	-0.193125	4.57285e-06	-0.0454136	0.602214	-0.271591	0.172549	-0.202444	0.191461
Zfp35	ENSRNOG00000049137.3	272.81	-0.10994	0.0670081	-0.088366	0.412599	-0.190363	0.463072	-0.155966	0.462518
Kdm4b	ENSRNOG00000049221.2	807.213	0.181327	0.0320123	0.0488562	0.778744	0.105254	0.829092	0.353308	0.130877
Tcf7l2	ENSRNOG00000049232.2	554.116	0.430822	3.50414e-06	0.18293	0.376963	0.42336	0.384681	0.848026	0.000985239
Ppp2r3b	ENSRNOG00000049270.1	53.5884	0.253843	0.0569196	0.258778	0.269807	0.513174	0.423982	1.05891	0.00185695
Lime1	ENSRNOG00000049336.1	156.293	0.302365	0.00504852	0.0876672	0.679994	0.331368	0.522303	0.668667	0.0202243
	ENSRNOG00000049442.2	310.197	0.332789	0.0862235	-0.0754321	0.857396	0.48318	0.599355	0.180744	0.838814
	ENSRNOG00000049511.3	736.26	0.144467	0.0715077	0.0671737	0.624364	0.0261598	0.972435	0.392916	0.0535155
Usp19	ENSRNOG00000049531.2	2341.23	0.130833	0.0556059	0.0603882	0.609784	0.064536	0.886279	0.376247	0.0283279
Glul	ENSRNOG00000049560.2	9870.44	-0.342836	0.000399155	0.00630203	0.984153	-0.469422	0.330528	-0.328744	0.393649
LOC100912163;Arid4b	ENSRNOG00000049751.2	315.461	0.211838	0.041895	0.073939	0.70762	0.236027	0.660235	0.350627	0.311757
Prkar1a	ENSRNOG00000049876.1	3243.23	-0.0681217	0.0507925	-0.0279687	0.651341	-0.0104994	0.976874	-0.132398	0.209877
Mars2;LOC100911305	ENSRNOG00000050002.1	228.854	-0.199437	0.000834176	-0.109348	0.386264	-0.276248	0.330528	-0.461366	0.00406182
Ptp4a2	ENSRNOG00000050044.2	2427.6	-0.0754886	0.0423201	-0.0375482	0.563407	-0.0965563	0.592045	-0.173796	0.100395
Dus3l	ENSRNOG00000050381.1	493.702	0.123165	0.0423201	0.054554	0.608712	0.156716	0.614287	0.232866	0.240215
Hiatl3;Mfsd14a	ENSRNOG00000050407.2	1108.17	-0.153903	0.0430609	-0.133546	0.347144	-0.200146	0.589016	-0.345498	0.117173
Mir3064	ENSRNOG00000050490.1	82.5086	0.290235	0.0472047	0.0888292	0.759512	-0.11106	0.908572	0.440978	0.322504
Ebi3	ENSRNOG00000050509.1	66.68	-0.340575	0.0752049	-0.114082	0.757574	-0.277549	0.814721	-0.476811	0.529347
Rab1b;LOC100363782;LOC102555167	ENSRNOG00000050510.2	2635.22	-0.0877299	0.0407721	-0.00779846	0.946927	-0.111738	0.593735	-0.176125	0.178537
Lysmd4	ENSRNOG00000050624.2	246.381	0.207612	0.00402022	0.0464253	0.765456	0.348516	0.309386	0.387519	0.0790046
Arhgef10l	ENSRNOG00000050636.3	1008.49	0.290718	0.000186373	0.164497	0.309445	0.4604	0.159912	0.760505	9.10103e-05
Fem1a	ENSRNOG00000050646.2	972.447	-0.182692	0.000571621	-0.118534	0.261705	-0.42817	0.0254437	-0.360226	0.0169726
Ctsz	ENSRNOG00000050697.1	1561.73	-0.186569	0.0327022	0.0156382	0.948673	-0.203514	0.633881	-0.456363	0.0503708
Dnmbp	ENSRNOG00000050742.3	1315.57	0.268948	0.00241876	0.100445	0.552868	0.200971	0.690493	0.436207	0.118618
Dcaf12	ENSRNOG00000050790.2	633.81	-0.158636	1.46974e-06	-0.0442646	0.523032	-0.239058	0.0998556	-0.199115	0.0645912
Ifrd1	ENSRNOG00000050997.1	1616.05	-0.371302	0.0068089	-0.210421	0.444037	-0.461635	0.473278	-0.560248	0.208962
Sap25	ENSRNOG00000051023.2	54.4079	0.44378	0.00369521	0.0985573	0.765456	0.175734	0.877565	0.845636	0.0614034
Fam122a	ENSRNOG00000051051.1	247.644	-0.14183	0.0204093	-0.0195837	0.897158	-0.123598	0.719577	-0.156439	0.518885
	ENSRNOG00000051118.1	900.491	-2.06808	0.000428286	-1.05712	0.404351	-3.05577	0.206598	-3.62581	0.0196986
Gmps	ENSRNOG00000051151.2	1602.1	-0.0967128	0.0897954	-0.0454578	0.639546	-0.172772	0.484746	-0.221881	0.1832
Ddx17	ENSRNOG00000051170.2	4815.71	0.250535	0.00114951	0.0499521	0.769884	0.297051	0.40787	0.51911	0.0113684
	ENSRNOG00000051299.1	71.5842	0.280523	0.0706213	0.227884	0.412599	0.168738	0.867588	0.653336	0.140539
	ENSRNOG00000051339.1	251.306	0.250186	0.0955882	0.172161	0.504089	0.505181	0.396018	0.826728	0.0149519
Psme3	ENSRNOG00000051344.2	2122.27	-0.137092	0.0277258	-0.0115786	0.946871	-0.138311	0.665273	-0.132921	0.581052
Tcf3	ENSRNOG00000051499.1	454.242	0.225405	0.00634094	0.169557	0.276982	0.348792	0.345195	0.733226	0.000162986
Giot1	ENSRNOG00000051563.1	178.597	0.246899	0.0535345	-0.0103521	0.979359	0.671665	0.18009	0.329348	0.478831
	ENSRNOG00000051570.1	308.205	0.250753	0.0900545	0.125126	0.613938	0.581254	0.348385	0.316114	0.55839
	ENSRNOG00000051598.1	147.539	0.449657	0.0500819	0.271962	0.509144	0.517992	0.648165	0.879377	0.206367
Sdr42e1	ENSRNOG00000051819.1	2934	0.450805	0.00039848	0.231338	0.404351	0.341958	0.638542	0.622466	0.148289
	ENSRNOG00000051825.1	81.6113	0.266687	0.0431094	0.0687494	0.803074	0.271018	0.688512	0.36749	0.428669
Zfp758;Zfp600	ENSRNOG00000051867.1	375.913	0.336554	3.56836e-05	0.0573866	0.759245	0.539793	0.139136	0.490653	0.056007
RGD1561277	ENSRNOG00000051868.1	140.125	0.32232	0.00340467	0.0479847	0.858496	0.231089	0.718631	0.461239	0.212005
	ENSRNOG00000051958.1	141.497	0.167669	0.0649367	0.104951	0.51343	0.292483	0.47038	0.357217	0.199957
LOC108348190	ENSRNOG00000051964.2	231.889	0.261961	0.0670081	-0.0819404	0.769603	0.144639	0.874369	-0.118626	0.856575
	ENSRNOG00000052264.1	261.597	0.458419	0.0616174	0.18658	0.669502	0.245356	0.877139	0.53057	0.552195
Ptdss1	ENSRNOG00000052289.1	1199.2	-0.0971397	0.0346885	-0.0143908	0.897204	-0.180844	0.387537	-0.157232	0.305476
Shank3	ENSRNOG00000052296.2	581.28	0.18718	0.0542045	0.110991	0.520173	0.33745	0.390116	0.628556	0.00322311
	ENSRNOG00000052347.1	100.834	-0.236782	0.0311053	-0.0607114	0.79198	-0.406265	0.418117	-0.327041	0.411372
LOC103694879	ENSRNOG00000052360.1	107.964	0.541946	0.0109823	0.037299	0.95119	0.392199	0.744579	0.995123	0.113603
Sh3bp5	ENSRNOG00000052391.1	1721.26	-0.204844	0.0505938	-0.0314974	0.899899	-0.145226	0.818312	-0.34544	0.328462
Cpsf3	ENSRNOG00000052418.1	914.285	-0.0716198	0.07282	-0.00958479	0.920882	-0.0237093	0.938831	-0.0882733	0.566766
	ENSRNOG00000052421.1	194.983	0.500373	0.000107025	0.221941	0.41589	0.366808	0.601716	0.984383	0.00521124
RGD1306556	ENSRNOG00000052424.1	3650.25	0.189983	0.0416165	-0.00047372	0.998438	0.300912	0.463554	0.437686	0.0954089
Prpf40b	ENSRNOG00000052539.1	379.156	0.127122	0.0946406	0.0872628	0.504456	0.0387207	0.942864	0.414495	0.0202243
Tnks2;LOC100910717	ENSRNOG00000052664.1	4063.62	-0.162603	0.0155563	-0.0741573	0.543555	-0.322493	0.288239	-0.283656	0.188158
Onecut2	ENSRNOG00000052665.1	561.186	0.368325	0.000628564	0.111537	0.599169	0.333513	0.54447	0.6273	0.0479219
Megf8	ENSRNOG00000052687.1	1029.89	0.223614	0.00395015	0.0305139	0.876132	0.0377555	0.955488	0.35347	0.133611
Kdm6a	ENSRNOG00000052721.2	1156.33	0.100845	0.0594279	-0.0112379	0.93412	0.107552	0.707629	0.0548899	0.826379
Fam49a	ENSRNOG00000052758.1	1142.38	-0.307981	0.00336228	-0.0771934	0.726618	-0.229893	0.707952	-0.341322	0.402105
Rsl24d1	ENSRNOG00000052787.1	826.675	-0.150349	0.0716853	-0.104086	0.480699	-0.00512252	0.997747	-0.354215	0.134455
Aldoa	ENSRNOG00000052802.1	3164.47	-0.166552	0.0658004	-0.000478155	0.998438	-0.179953	0.703118	-0.251925	0.433966
Nol11	ENSRNOG00000052934.1	763.104	-0.170129	0.00128454	0.0153086	0.915496	-0.286566	0.229966	-0.175128	0.384641
Zfc3h1	ENSRNOG00000053060.1	1213.42	0.244855	0.00436842	0.0466513	0.810908	0.162093	0.733878	0.512239	0.0252583
Slc48a1	ENSRNOG00000053196.1	1197.09	-0.14857	0.00453594	-0.0245193	0.843938	-0.15361	0.5455	-0.287045	0.0511376
Mical3	ENSRNOG00000053203.1	904.209	0.219112	0.00953774	0.140074	0.406007	0.201595	0.658249	0.562781	0.0134818
Zc3h11a	ENSRNOG00000053210.1	2563.25	0.142576	0.00249672	0.0504684	0.573278	0.188487	0.392686	0.343604	0.00433979
Tmem106c	ENSRNOG00000053269.1	250.945	-0.145631	0.0983164	-0.0865414	0.553117	-0.00308957	1	-0.365755	0.140751
	ENSRNOG00000053270.1	385.952	-0.161628	0.0237103	-0.0511603	0.714569	-0.24743	0.438502	-0.264744	0.244854
Rpap3	ENSRNOG00000053405.1	617.817	0.0619342	0.094742	0.0322604	0.603353	0.12861	0.40369	0.187908	0.042332
	ENSRNOG00000053448.1	240.403	0.854214	0.0012956	0.141871	0.819542	0.27054	0.891322	1.01344	0.266209
Zscan26	ENSRNOG00000053518.1	2326.06	0.227759	0.000477308	0.046825	0.745825	0.256005	0.407822	0.407799	0.0249152
Pogz	ENSRNOG00000053599.1	806.757	0.139086	0.0444052	0.076347	0.530836	0.0430845	0.934524	0.320919	0.103432
Zkscan8	ENSRNOG00000053635.1	201.346	0.386259	0.00293595	0.0450381	0.894213	0.34357	0.60597	0.673309	0.0730116
Lonrf1	ENSRNOG00000053706.1	172.874	-0.228683	0.036451	-0.033712	0.899021	-0.233751	0.688512	-0.243595	0.573789
Thap12	ENSRNOG00000053923.1	1193.41	-0.109258	0.0434571	-0.0679681	0.488822	-0.225	0.32645	-0.228814	0.136034
	ENSRNOG00000053955.1	330.468	0.274809	0.064534	0.071734	0.814886	0.520944	0.414036	0.52147	0.248032
	ENSRNOG00000053968.1	163.014	0.203348	0.0574096	0.0837424	0.658237	0.100421	0.89234	0.278235	0.475553
	ENSRNOG00000054016.1	203.823	0.405949	0.0566707	0.0414937	0.94011	0.76884	0.414036	0.505431	0.5275
	ENSRNOG00000054077.1	8821.89	0.241041	0.0902735	0.0332285	0.921876	0.0547344	0.966528	0.364885	0.46457
Pus10	ENSRNOG00000054151.1	635.213	0.109006	0.0862648	0.0464171	0.67639	0.193598	0.458548	0.294666	0.0699342
Atp6ap1	ENSRNOG00000054352.1	3582.56	-0.0912498	0.0186451	0.0308938	0.671295	-0.0913262	0.660235	-0.0197461	0.928132
	ENSRNOG00000054453.1	517.573	1.26616	0.00863998	0.125492	0.92161	0.0779575	0.988999	0.0925472	0.973167
LOC100910854	ENSRNOG00000054467.1	118.923	-0.294395	0.00185427	-0.0929079	0.609784	-0.27367	0.583284	-0.350435	0.303595
Cldn2	ENSRNOG00000054495.1	6146.78	0.21737	0.00859359	0.0662335	0.679994	0.442481	0.206598	0.466216	0.0483495
Mkln1	ENSRNOG00000054514.1	1461.94	-0.09208	0.0408283	-0.0473494	0.548267	-0.0699591	0.786007	-0.122883	0.448491
Unkl	ENSRNOG00000054605.1	187.127	0.196001	0.0109823	0.0943335	0.518266	0.235577	0.553256	0.452872	0.045212
Ppp3cb	ENSRNOG00000054782.1	805.427	-0.106779	0.0026281	-0.00835659	0.93368	-0.160967	0.32375	-0.174964	0.100395
Mcrs1	ENSRNOG00000054838.1	439.436	0.0996594	0.0860812	0.0950137	0.361668	0.217964	0.374554	0.331231	0.0202929
	ENSRNOG00000054946.1	305.881	0.385131	0.00889912	0.16623	0.543555	0.558906	0.418117	0.707506	0.11341
Fgfr1op	ENSRNOG00000055093.1	390.554	-0.228065	0.0045301	-0.152138	0.347144	-0.069548	0.911994	-0.361751	0.172602
Dab2ip	ENSRNOG00000055226.1	2018.37	0.36964	0.000122941	0.125563	0.523032	0.434808	0.384681	0.5294	0.0929186
Drg2	ENSRNOG00000055309.1	530.403	-0.105456	0.022675	-0.033984	0.703424	-0.0952686	0.716262	-0.160755	0.325522
Mrfap1	ENSRNOG00000055319.1	3449.56	-0.0979194	0.0410274	-0.0324665	0.727142	-0.203356	0.26926	-0.336257	0.0011016
Ski	ENSRNOG00000055340.1	638.482	0.297644	4.86602e-05	0.138981	0.386264	0.436461	0.165774	0.55475	0.00543606
Edem1	ENSRNOG00000055365.1	14672.6	-0.457252	0.000607646	-0.116046	0.668161	-0.777398	0.188819	-0.720175	0.0840298
	ENSRNOG00000055518.1	557.059	0.405865	0.00276747	0.152268	0.553983	0.235945	0.782198	0.59343	0.188116
Kmt2b	ENSRNOG00000055525.1	1249.35	0.160741	0.0275987	0.0738227	0.569109	0.0532257	0.920521	0.378895	0.0592935
Arap3	ENSRNOG00000055527.1	339.413	0.160549	0.0965273	0.0339495	0.872975	-0.0859393	0.892405	0.18653	0.605031
Gpx2	ENSRNOG00000055672.1	160.257	-0.985939	0.0169722	-0.204181	0.822734	-1.08245	0.60597	-0.932337	0.566766
	ENSRNOG00000055687.1	182.948	0.279122	0.0186433	0.0643982	0.801959	0.413275	0.436907	0.639642	0.0481781
Rasl10b;LOC103694863	ENSRNOG00000055765.1	90.8303	-0.408557	0.0357902	-0.082052	0.85097	-0.192388	0.891481	-0.349912	0.676656
Arl8b	ENSRNOG00000055860.1	2426.24	-0.300568	1.97854e-05	-0.127818	0.40628	-0.332864	0.330528	-0.651892	0.000371359
Trim27	ENSRNOG00000055917.1	842.186	-0.227663	0.000568734	-0.105722	0.446613	-0.346626	0.266682	-0.385423	0.0545061
Bcl7a	ENSRNOG00000056017.1	82.6119	0.212629	0.0656496	0.17775	0.406007	0.174276	0.786945	0.556228	0.0703682
Cic	ENSRNOG00000056118.1	1228.25	0.158633	0.054142	0.0575906	0.708426	0.141725	0.745265	0.430978	0.0457297
Tsc22d3	ENSRNOG00000056135.1	1320.18	-0.787185	0.00173851	-0.414089	0.418076	-0.960755	0.436056	-1.33827	0.0870968
	ENSRNOG00000056172.1	2066.92	0.616926	0.0579754	-0.384776	0.506975	0.0430788	0.990172	0.228048	0.878263
Lrp2	ENSRNOG00000056184.1	712.098	0.283259	0.0387613	-0.0920405	0.731973	0.337692	0.622687	0.420381	0.38142
Flt3lg	ENSRNOG00000056212.2	99.0669	0.206797	0.0233102	0.0920031	0.571704	0.323362	0.457661	0.172989	0.67334
LOC103694903;Ppp2ca	ENSRNOG00000056485.1	1877.66	-0.243486	0.00014657	-0.15988	0.199489	-0.230981	0.429941	-0.264946	0.187367
Acnat1	ENSRNOG00000056688.1	189.281	1.58067	0.0120406	1.24014	0.302106	1.68187	0.59536	2.09717	0.3355
	ENSRNOG00000056768.1	424.834	0.153742	0.0130477	0.0918272	0.451702	0.057121	0.892284	0.437776	0.00277758
Gtf3c2	ENSRNOG00000056904.1	1417.07	0.133286	0.0173964	0.0759386	0.474944	0.157344	0.565625	0.345778	0.0196986
Baz2b	ENSRNOG00000056984.1	653.885	0.146706	0.0787742	0.0768638	0.589344	0.0289786	0.971615	0.327606	0.187626
Slfn4	ENSRNOG00000057092.1	1304.86	0.288885	0.0500819	0.195908	0.467349	0.330396	0.652701	0.323993	0.55839
Gnai1	ENSRNOG00000057096.1	197.701	-0.268407	0.037426	-0.0287166	0.93115	-0.142129	0.873664	0.00466936	0.995025
Ddr1	ENSRNOG00000057125.1	273.634	0.651123	0.0724676	0.340409	0.581204	-0.141463	0.956718	2.16228	0.00372574
Pla1a	ENSRNOG00000057153.1	520.016	-0.321574	0.0382378	-0.104589	0.730248	-0.534043	0.448139	-0.570694	0.260251
	ENSRNOG00000057175.1	84.4479	0.482124	0.0300187	-0.0628877	0.910614	0.312661	0.81149	-0.0657007	0.95822
Ddx3	ENSRNOG00000057231.2	2698.94	0.136871	0.00918744	0.0532666	0.587377	0.0933593	0.754377	0.228986	0.157157
Itga5	ENSRNOG00000057451.1	2056.01	0.224504	0.0552991	0.104686	0.605585	0.261193	0.660235	0.434498	0.235589
Pla2g12a	ENSRNOG00000057470.1	1180.06	-0.304179	0.0389009	-0.0990104	0.731372	-0.434886	0.53497	-0.595172	0.195522
	ENSRNOG00000057499.1	186.896	0.299046	0.0783644	0.0796965	0.819201	0.0249924	0.989827	0.316246	0.632826
Pdzrn3	ENSRNOG00000057556.1	475.705	0.403473	0.0180239	0.148183	0.637741	0.521318	0.531	0.49847	0.433556
NEWGENE_1304700;Ndst2	ENSRNOG00000057755.1	1156.75	0.169956	0.0243453	0.0743895	0.58523	0.0715521	0.894718	0.22065	0.43424
Trpm7	ENSRNOG00000057806.1	2586.94	0.106005	0.0819281	0.0216448	0.873279	0.0766406	0.83718	0.100313	0.687102
	ENSRNOG00000057811.1	339.448	0.792893	0.0152867	-0.107454	0.895757	1.6388	0.233677	1.11911	0.308884
Ccdc191	ENSRNOG00000057815.2	81.6109	0.323735	0.0689664	-0.157723	0.604551	1.07077	0.0947592	0.364514	0.582088
Sppl2b	ENSRNOG00000057881.1	571.64	0.217368	0.0013562	0.140395	0.302087	0.174232	0.635304	0.487026	0.00826617
	ENSRNOG00000057903.1	402.026	0.359197	8.71443e-06	0.230741	0.132265	0.572291	0.106633	0.721688	0.00143362
	ENSRNOG00000058081.1	179.119	0.596007	0.00671324	0.239608	0.557813	0.667437	0.518187	0.375109	0.684951
	ENSRNOG00000058083.1	381.015	1.30015	0.000183092	-0.406861	0.556089	0.80568	0.574143	0.997317	0.311144
	ENSRNOG00000058094.1	1324.5	0.387154	0.000580959	0.162974	0.479516	0.113975	0.892778	0.759259	0.0169726
	ENSRNOG00000058251.1	785.867	0.397707	0.0825343	0.0298645	0.961958	0.512964	0.633546	0.557239	0.478016
LOC102550026	ENSRNOG00000058323.1	1355.99	0.225507	0.0254983	0.14607	0.451704	0.16853	0.782099	0.401694	0.221366
Pirb	ENSRNOG00000058422.1	234.1	-0.286996	0.0382442	0.108262	0.667822	-0.376231	0.560593	-0.275918	0.603072
LOC108348215	ENSRNOG00000058436.1	94.7311	0.325127	0.0246571	0.0421964	0.90875	0.895241	0.0965146	0.290034	0.61295
	ENSRNOG00000058555.1	135.768	0.994339	0.000414675	-0.0267016	0.978041	1.49117	0.171759	1.25871	0.116095
Srrm2	ENSRNOG00000058561.1	13729.1	0.258958	0.0128726	0.0867189	0.657689	0.136383	0.832241	0.607087	0.029091
Zfp36l1	ENSRNOG00000058646.1	8463.53	0.230754	0.0183987	0.050457	0.812533	0.444156	0.303969	0.353105	0.268093
Ano8	ENSRNOG00000058662.1	174.588	0.181207	0.0186451	0.0558268	0.711963	0.15051	0.726801	0.469424	0.0221305
	ENSRNOG00000058726.1	71.1986	0.727034	0.000571621	0.322551	0.465836	0.442865	0.718742	0.952613	0.163213
Ccdc142;LOC103692170	ENSRNOG00000058785.1	78.1756	0.669889	0.0665522	-0.133094	0.871955	1.13882	0.470808	1.40865	0.192314
LOC100912478;LOC103689964;Vma21	ENSRNOG00000058793.1	277.697	0.194106	0.0946406	0.0527183	0.822764	0.333822	0.503094	0.366217	0.306325
Bag5;Bag5l1	ENSRNOG00000058841.1	351.996	-0.289153	0.00453594	-0.112753	0.557334	-0.261076	0.636331	-0.482278	0.139462
Sptbn2	ENSRNOG00000058842.1	2531.75	0.259843	0.00868806	0.147235	0.456174	0.188663	0.736195	0.687934	0.00717363
Shld2	ENSRNOG00000059057.1	1677.47	-0.243812	0.0216753	-0.250442	0.171887	-0.256283	0.635106	-0.596625	0.0396265
	ENSRNOG00000059133.1	55.5739	0.43709	0.058202	0.159736	0.711611	1.01525	0.283184	0.560586	0.493452
	ENSRNOG00000059163.1	52.8032	0.216638	0.0868137	0.0692401	0.7792	0.389097	0.489328	0.541175	0.135085
	ENSRNOG00000059212.1	61.2371	0.517404	0.0858024	0.134875	0.829156	0.31818	0.868183	0.425845	0.728072
Sfxn2	ENSRNOG00000059312.1	328.245	0.183489	0.0403148	-0.00347535	0.987618	0.00924774	0.994552	0.119156	0.761579
N4bp2l1	ENSRNOG00000059322.1	377.43	-0.316715	0.034464	-0.249051	0.386264	-0.130476	0.900217	-0.53827	0.262804
Abca9	ENSRNOG00000059326.1	477.862	0.260912	0.0842301	0.172619	0.512192	0.282175	0.715279	0.605901	0.159244
Prr12	ENSRNOG00000059408.1	437.409	0.22522	0.0128417	0.145761	0.410584	0.219358	0.635304	0.645541	0.0043891
Pde12	ENSRNOG00000059442.1	342.828	-0.183679	0.00166113	-0.0514202	0.656568	-0.351045	0.142952	-0.203293	0.317824
	ENSRNOG00000059476.1	63.8472	0.266349	0.0680026	0.114469	0.654782	0.000109759	1	0.0731863	0.924142
Supt20h	ENSRNOG00000059480.1	721.313	0.156978	0.00882621	0.0632991	0.567038	0.255311	0.361367	0.39013	0.0169726
LOC100365363	ENSRNOG00000059492.1	154.442	0.213537	0.0689664	0.103694	0.605413	0.273806	0.641761	0.154909	0.762415
Scarf1	ENSRNOG00000059618.1	170.376	0.179955	0.0255966	0.149466	0.33005	0.252431	0.521146	0.453089	0.0488711
Lima1	ENSRNOG00000059801.1	1852.61	0.268117	0.0010707	0.128104	0.453382	0.243317	0.587691	0.495315	0.0490866
Zfyve26	ENSRNOG00000059875.1	1540.28	0.217307	0.0186451	0.0797543	0.638966	0.11662	0.850965	0.415363	0.143102
Mrgbp;NEWGENE_1308612	ENSRNOG00000059891.1	293.042	0.142833	0.0827376	0.042143	0.798514	0.286573	0.417693	0.353496	0.124683
Dll1	ENSRNOG00000059984.1	295.416	0.323997	0.0142327	0.228832	0.386006	0.099556	0.914963	0.623052	0.0856481
Prkx	ENSRNOG00000060168.2	557.165	-0.190678	0.00439865	-0.0157682	0.933008	-0.22856	0.475767	-0.206498	0.416791
Tsen2	ENSRNOG00000060175.1	152.913	-0.18058	0.0131841	-0.024879	0.890977	-0.2502	0.481152	-0.139691	0.663042
Arf1	ENSRNOG00000060229.1	7560.96	-0.0828847	0.0940142	-0.0696911	0.429753	-0.0218823	0.956305	-0.189573	0.190077
Vwce	ENSRNOG00000060269.1	320.641	0.44283	0.00413745	0.115139	0.719512	0.305379	0.736564	0.602431	0.253728
Iqsec1	ENSRNOG00000060350.1	801.121	0.169243	0.0560923	0.115048	0.472371	0.246367	0.540462	0.510148	0.0215853
Rfx7	ENSRNOG00000060367.1	715.534	0.154448	0.0827072	0.036891	0.846365	0.0591806	0.924583	0.288038	0.309651
Pcdh1	ENSRNOG00000060410.1	2894.3	0.23293	0.0210339	0.0687346	0.736895	0.20228	0.702638	0.572593	0.0324353
	ENSRNOG00000060429.1	236.025	-0.297042	0.00984445	-0.147416	0.499999	-0.508594	0.337943	-0.335009	0.440045
	ENSRNOG00000060438.1	84.7066	0.407509	0.0915644	0.0192148	0.978747	0.434224	0.721638	0.388243	0.678412
Clec1a	ENSRNOG00000060460.1	109.706	-0.259335	0.00237051	-0.150003	0.404351	-0.289922	0.489328	-0.650074	0.00526261
Kdm5d	ENSRNOG00000060496.2	828.897	0.204992	0.00185427	0.0665268	0.601694	0.158436	0.667676	0.450397	0.0149519
	ENSRNOG00000060518.1	83.2235	0.405326	0.0120967	-0.0429259	0.919476	1.18238	0.0260799	0.508489	0.369193
Nhsl1	ENSRNOG00000060603.1	436.658	0.348921	0.000628564	0.227639	0.261705	0.489642	0.332567	0.531083	0.108008
Qtrt2	ENSRNOG00000060729.2	152.478	-0.289246	0.00557554	-0.0811108	0.698059	-0.337082	0.491112	-0.332039	0.374564
	ENSRNOG00000060735.1	153.762	0.259102	0.0670081	0.088436	0.745825	0.286354	0.684005	0.230516	0.681524
Ccm2	ENSRNOG00000060825.1	1271.32	-0.131032	0.0282777	-0.0631797	0.552868	0.0209998	0.973251	-0.151259	0.51539
	ENSRNOG00000060899.1	68.7244	-0.702275	0.00185427	-0.50147	0.247339	-0.156357	0.932585	-1.17095	0.0991617
	ENSRNOG00000060974.1	52.5201	0.331297	0.0638316	0.183249	0.549256	0.480493	0.56126	0.96871	0.0335212
	ENSRNOG00000060998.1	308.237	0.221291	0.0725156	0.135699	0.523227	0.313017	0.566536	0.612835	0.0482003
	ENSRNOG00000061041.1	127.877	0.40165	0.0706213	0.308764	0.446613	0.454898	0.67701	0.989426	0.100395
Kmt2c	ENSRNOG00000061080.2	1793.93	0.155009	0.0892356	-0.0131325	0.958246	-0.0139614	0.989009	0.280347	0.326083
Taf1a	ENSRNOG00000061139.1	100.28	-0.201223	0.0620328	-0.0778019	0.689083	-0.268767	0.588452	-0.448569	0.139741
Gar1	ENSRNOG00000061146.2	183.453	-0.533428	1.52738e-05	-0.163204	0.523032	-0.849014	0.106601	-0.869886	0.0162334
Nudt3	ENSRNOG00000061176.1	1412.72	-0.290064	1.93927e-10	-0.0590316	0.547346	-0.335064	0.121023	-0.452514	0.000694181
	ENSRNOG00000061256.1	82.8571	0.321948	0.0169722	0.0895225	0.745825	0.407637	0.492466	0.674065	0.0585412
Pag1	ENSRNOG00000061328.1	85.7804	0.244393	0.0416918	0.0358947	0.901536	0.275115	0.658357	0.347922	0.424431
Gck	ENSRNOG00000061527.1	1442.86	-0.952462	0.00365496	-0.297473	0.638407	-0.648382	0.733379	-0.258004	0.881409
	ENSRNOG00000061602.1	143.02	0.28236	0.0251123	-0.00852325	0.983413	0.347131	0.583284	0.154862	0.78977
	ENSRNOG00000061778.1	87.845	0.342614	0.0156059	0.174895	0.512192	0.372723	0.583583	0.859588	0.0169726
	ENSRNOG00000062027.1	1753.44	0.42896	0.0670081	0.147916	0.741977	0.280609	0.837695	0.399497	0.655911
	ENSRNOG00000062029.1	198.777	0.652557	0.0194754	0.0719698	0.920247	0.549655	0.712001	0.571136	0.602064
	ENSRNOG00000062127.1	1063.21	0.438445	0.0240166	0.184235	0.599607	0.928155	0.20542	1.38005	0.00143597
	ENSRNOG00000062155.1	293.685	0.567084	0.00918744	0.143116	0.754923	1.16184	0.155178	1.48155	0.00436871

## Sheet: 1523 genes GO F0_SuppFig5
ONTOLOGY	ID	Description	GeneRatio	BgRatio	pvalue	p.adjust	qvalue	geneID	Count
BP	GO:0042254	ribosome biogenesis	58/1288	265/12373	2.64817e-08	7.82569e-05	7.62169e-05	Rpf2/ Rrp1b/ Rrp1/ Pwp2/ Lsg1/ Rrp15/ Aatf/ Tsr1/ Rrn3/ Utp3/ Dcaf13/ Utp23/ Pes1/ Utp25/ Pa2g4/ Surf6/ Nol10/ Shq1/ Nop56/ Rrs1/ Nmd3/ Ftsj3/ Nol9/ Mrps2/ Nop14/ Ddx10/ Srfbp1/ Heatr3/ Xrcc5/ Gtpbp4/ Mphosph10/ Nop58/ Wdr12/ Brix1/ Nop2/ Rrp8/ Wdr3/ Utp4/ Ppan/ Bop1/ Nob1/ Rrp7a/ Ddx18/ Mettl17/ Wdr43/ Naf1/ Wdr36/ Mrm1/ Usp36/ Mrm3/ Ddx21/ Nol8;NEWGENE_1309551/ LOC108348069;Heatr1;Heatr1l1/ Bys…	58
BP	GO:0022613	ribonucleoprotein complex biogenesis	76/1288	387/12373	2.88931e-08	7.82569e-05	7.62169e-05	Prmt7/ Srpk1/ Rpf2/ Ddx39b/ Sfswap/ Nufip1/ Rrp1b/ Rrp1/ Pwp2/ Eif3b/ Lsg1/ Rrp15/ Aatf/ Luc7l3/ Tsr1/ Rrn3/ Utp3/ Dcaf13/ Utp23/ Pes1/ Prpf39/ Utp25/ Pa2g4/ Surf6/ Nol10/ Shq1/ Srsf6/ Nop56/ Strap/ Rrs1/ Nmd3/ Ftsj3/ Nol9/ Mrps2/ Prmt5/ Nop14/ Ddx10/ Ruvbl1/ Mbnl1/ Srfbp1/ Heatr3/ Xrcc5/ Gtpbp4/ Mphosph10/ Nop58/ Wdr12/ Brix1/ Smn1/ Nop2/ Rrp8/ Wdr3/ Khdc4/ Utp4/ Ppan/ Cpsf7/ Prpf19/ Bop1/ Nob1/…	76
BP	GO:0006364	rRNA processing	43/1288	186/12373	3.44129e-07	0.000621383	0.000605185	Rpf2/ Rrp1b/ Rrp1/ Pwp2/ Rrp15/ Tsr1/ Utp3/ Dcaf13/ Utp23/ Pes1/ Utp25/ Pa2g4/ Nol10/ Shq1/ Rrs1/ Ftsj3/ Nol9/ Nop14/ Ddx10/ Srfbp1/ Gtpbp4/ Mphosph10/ Wdr12/ Nop2/ Rrp8/ Wdr3/ Utp4/ Bop1/ Nob1/ Rrp7a/ Ddx18/ Wdr43/ Naf1/ Wdr36/ Mrm1/ Usp36/ Mrm3/ Ddx21/ Nol8;NEWGENE_1309551/ LOC108348069;Heatr1;Heatr1l1/ Bysl/ Nol11/ Gar1	43
BP	GO:0016072	rRNA metabolic process	43/1288	195/12373	1.34377e-06	0.0018198	0.00177236	Rpf2/ Rrp1b/ Rrp1/ Pwp2/ Rrp15/ Tsr1/ Utp3/ Dcaf13/ Utp23/ Pes1/ Utp25/ Pa2g4/ Nol10/ Shq1/ Rrs1/ Ftsj3/ Nol9/ Nop14/ Ddx10/ Srfbp1/ Gtpbp4/ Mphosph10/ Wdr12/ Nop2/ Rrp8/ Wdr3/ Utp4/ Bop1/ Nob1/ Rrp7a/ Ddx18/ Wdr43/ Naf1/ Wdr36/ Mrm1/ Usp36/ Mrm3/ Ddx21/ Nol8;NEWGENE_1309551/ LOC108348069;Heatr1;Heatr1l1/ Bysl/ Nol11/ Gar1	43
BP	GO:0032922	circadian regulation of gene expression	21/1288	67/12373	2.3216e-06	0.00251522	0.00244965	Hnf1b/ Ogt/ Ahr/ Ppargc1a/ Ppp1cb/ Cry1/ Usp2/ Per1/ Cry2/ Ncoa2/ Nr1d1/ Nampt/ Noct/ Prmt5/ Arntl/ Zfhx3/ Per3/ Egr1/ Id1/ Csnk1d/ Top1	21
BP	GO:0034660	ncRNA metabolic process	72/1288	408/12373	4.49745e-06	0.00406045	0.0039546	Rpf2/ Rrp1b/ Rrp1/ Pwp2/ Rrp15/ Tsr1/ Utp3/ Dcaf13/ Utp23/ Pes1/ Utp25/ Rtcb/ Pa2g4/ Nol10/ Shq1/ Yars1/ Rrs1/ Rars1/ Dus4l/ Thumpd2/ Ftsj3/ Nol9/ Trmt61a;LOC103692719/ Nop14/ Ddx10/ Pus3/ Farsb/ Trmt11/ Srfbp1/ Gtpbp4/ Mphosph10/ Wdr12/ Toe1/ Ctu1/ Nop2/ Nolc1/ Rrp8/ Kars/ Wdr3/ Tut1/ Utp4/ Cars/ Bop1/ Nob1/ Rrp7a/ Tars3/ Ddx18/ Mars1/ Ints5/ Wdr43/ Naf1/ Wdr36/ Mrm1/ Hars1/ Usp36/ LOC685619/ Mr…	72
BP	GO:0034470	ncRNA processing	61/1288	331/12373	5.98456e-06	0.00463119	0.00451047	Rpf2/ Rrp1b/ Rrp1/ Pwp2/ Rrp15/ Tsr1/ Utp3/ Dcaf13/ Utp23/ Pes1/ Utp25/ Rtcb/ Pa2g4/ Nol10/ Shq1/ Rrs1/ Dus4l/ Thumpd2/ Ftsj3/ Nol9/ Trmt61a;LOC103692719/ Nop14/ Ddx10/ Pus3/ Trmt11/ Srfbp1/ Gtpbp4/ Mphosph10/ Wdr12/ Toe1/ Ctu1/ Nop2/ Rrp8/ Wdr3/ Tut1/ Utp4/ Bop1/ Nob1/ Rrp7a/ Ddx18/ Ints5/ Wdr43/ Naf1/ Wdr36/ Mrm1/ Usp36/ LOC685619/ Mrm3/ Pus1/ Rpp38/ Ddx21/ Nol8;NEWGENE_1309551/ LOC108348069;He…	61
BP	GO:0048641	regulation of skeletal muscle tissue development	11/1288	24/12373	1.03103e-05	0.00638371	0.0062173	Acvr1/ Usp2/ Cdon/ Prkaa1/ / Hmgcr/ Adrb2/ Tcf7l2/ Usp19/ Tsc22d3/ Dll1	11
BP	GO:0030490	maturation of SSU-rRNA	16/1288	47/12373	1.13529e-05	0.00638371	0.0062173	Pwp2/ Tsr1/ Utp3/ Dcaf13/ Utp23/ Utp25/ Nol10/ Rrs1/ Nop14/ Srfbp1/ Wdr3/ Utp4/ Nob1/ LOC108348069;Heatr1;Heatr1l1/ Bysl/ Nol11	16
BP	GO:0003174	mitral valve development	7/1288	10/12373	1.17846e-05	0.00638371	0.0062173	Acvr1/ Smad6/ Gja5/ Notch1/ Efna1/ Dchs1/ Zfpm1	7
BP	GO:0070988	demethylation	18/1288	58/12373	1.41438e-05	0.00696517	0.0067836	Jmjd6/ Kdm4c/ Apex1/ Riox1/ Tet3/ Hsf4/ Cyp1a2/ Ppme1/ Cyp1a1/ Kdm4a/ Kdm1a/ Tet2/ Trim28/ Kdm6b/ Jarid2/ Kdm4b/ Kdm6a/ Kdm5d	18
BP	GO:0006482	protein demethylation	12/1288	30/12373	2.22666e-05	0.00927832	0.00903645	Jmjd6/ Kdm4c/ Riox1/ Hsf4/ Ppme1/ Kdm4a/ Kdm1a/ Kdm6b/ Jarid2/ Kdm4b/ Kdm6a/ Kdm5d	12
BP	GO:0008214	protein dealkylation	12/1288	30/12373	2.22666e-05	0.00927832	0.00903645	Jmjd6/ Kdm4c/ Riox1/ Hsf4/ Ppme1/ Kdm4a/ Kdm1a/ Kdm6b/ Jarid2/ Kdm4b/ Kdm6a/ Kdm5d	12
BP	GO:0042274	ribosomal small subunit biogenesis	20/1288	72/12373	2.98853e-05	0.0115635	0.011262	Pwp2/ Tsr1/ Utp3/ Dcaf13/ Utp23/ Utp25/ Surf6/ Nol10/ Rrs1/ Nop14/ Srfbp1/ Xrcc5/ Wdr3/ Utp4/ Nob1/ Rrp7a/ Mettl17/ LOC108348069;Heatr1;Heatr1l1/ Bysl/ Nol11	20
BP	GO:0016577	histone demethylation	11/1288	28/12373	5.98454e-05	0.0216122	0.0210488	Jmjd6/ Kdm4c/ Riox1/ Hsf4/ Kdm4a/ Kdm1a/ Kdm6b/ Jarid2/ Kdm4b/ Kdm6a/ Kdm5d	11
BP	GO:0000463	maturation of LSU-rRNA from tricistronic rRNA transcript (SSU-rRNA, 5.8S rRNA, LSU-rRNA)	8/1288	16/12373	8.06823e-05	0.027316	0.0266039	Rpf2/ Pes1/ Ftsj3/ Nol9/ Gtpbp4/ Wdr12/ Bop1/ Ddx18	8
BP	GO:0070076	histone lysine demethylation	10/1288	25/12373	0.000108711	0.0346403	0.0337373	Kdm4c/ Riox1/ Hsf4/ Kdm4a/ Kdm1a/ Kdm6b/ Jarid2/ Kdm4b/ Kdm6a/ Kdm5d	10
BP	GO:0031061	negative regulation of histone methylation	9/1288	21/12373	0.000128238	0.0368424	0.0358819	Phf1/ Kdm4c/ Wdr5/ Dnmt3b/ LOC108348173;Prmt6/ Kdm4a/ Kdm1a/ Jarid2/ Kdm4b	9
BP	GO:1901861	regulation of muscle tissue development	13/1288	40/12373	0.000129224	0.0368424	0.0358819	Ppargc1a/ Erbb3/ Acvr1/ Usp2/ Cdon/ Prkaa1/ / Hmgcr/ Adrb2/ Tcf7l2/ Usp19/ Tsc22d3/ Dll1	13
BP	GO:0031057	negative regulation of histone modification	13/1288	42/12373	0.000224805	0.0588399	0.057306	Atg5/ Phf1/ Hdac8/ Kdm4c/ Wdr5/ Dnmt3b/ LOC108348173;Prmt6/ Kdm4a/ Sphk2/ Kdm1a/ Jarid2/ Kdm4b/ Ski	13
BP	GO:0000470	maturation of LSU-rRNA	10/1288	27/12373	0.000230974	0.0588399	0.057306	Rpf2/ Rrp15/ Pes1/ Ftsj3/ Nol9/ Gtpbp4/ Wdr12/ Nop2/ Bop1/ Ddx18	10
BP	GO:0016202	regulation of striated muscle tissue development	12/1288	37/12373	0.000238966	0.0588399	0.057306	Erbb3/ Acvr1/ Usp2/ Cdon/ Prkaa1/ / Hmgcr/ Adrb2/ Tcf7l2/ Usp19/ Tsc22d3/ Dll1	12
BP	GO:0000462	maturation of SSU-rRNA from tricistronic rRNA transcript (SSU-rRNA, 5.8S rRNA, LSU-rRNA)	11/1288	33/12373	0.000330469	0.0778325	0.0758036	Pwp2/ Tsr1/ Utp3/ Dcaf13/ Utp23/ Utp25/ Nol10/ Rrs1/ Utp4/ LOC108348069;Heatr1;Heatr1l1/ Bysl	11
BP	GO:1901863	positive regulation of muscle tissue development	8/1288	19/12373	0.000355938	0.0781892	0.076151	Ppargc1a/ Erbb3/ Usp2/ Cdon/ Prkaa1/ Hmgcr/ Adrb2/ Dll1	8
BP	GO:0007519	skeletal muscle tissue development	30/1288	151/12373	0.000367015	0.0781892	0.076151	Tgfb2/ Xk/ Erbb3/ Acvr1/ Meox2/ Usp2/ Nr2f2/ Cdon/ Bcl9l/ Prkaa1/ / Mbnl1/ Arntl/ Rb1/ Hmgcr/ Bcl9/ Zfp629;Zfp689/ P2rx5/ Adrb2/ Notch1/ Egr1/ Nphs1/ Myorg/ Nr1d2/ Tcf7l2/ Usp19/ Ddx17/ Ski/ Tsc22d3/ Dll1	30
BP	GO:0061647	histone H3-K9 modification	13/1288	44/12373	0.000375285	0.0781892	0.076151	Hdac8/ Kdm4c/ Dnmt3b/ Mecom/ Kdm4a/ Sphk2/ Setdb1/ Setdb2/ Kdm1a/ Prdm16/ Jarid2/ Kdm4b/ LOC100912163;Arid4b	13
BP	GO:0048634	regulation of muscle organ development	12/1288	39/12373	0.000414404	0.0826699	0.0805149	Erbb3/ Acvr1/ Usp2/ Cdon/ Prkaa1/ / Hmgcr/ Adrb2/ Tcf7l2/ Usp19/ Tsc22d3/ Dll1	12
BP	GO:0003171	atrioventricular valve development	9/1288	24/12373	0.000427313	0.0826699	0.0805149	Tgfb2/ Acvr1/ Smad6/ Gja5/ Notch1/ Efna1/ Bmp2/ Dchs1/ Zfpm1	9
BP	GO:0051567	histone H3-K9 methylation	11/1288	34/12373	0.00044305	0.0827587	0.0806014	Kdm4c/ Dnmt3b/ Mecom/ Kdm4a/ Setdb1/ Setdb2/ Kdm1a/ Prdm16/ Jarid2/ Kdm4b/ LOC100912163;Arid4b	11
BP	GO:0045685	regulation of glial cell differentiation	17/1288	68/12373	0.000460988	0.0831445	0.0809771	Dab1/ Slc45a3/ Nr1d1/ Ldlr/ Prmt5/ Epha4/ / Il33/ Il34/ Notch1/ Ntf3/ Kdm4a/ Prpf19/ Bmp2/ Mbd1/ Wdr1/ Tcf7l2	17
BP	GO:0034968	histone lysine methylation	23/1288	106/12373	0.000475813	0.0831445	0.0809771	Phf1/ Wdr5b/ Ogt/ Kdm4c/ Wdr5/ Dnmt3b/ Tet3/ Setd6/ Mecom/ LOC108348173;Prmt6/ Kmt5c/ Kdm4a/ Setdb1/ Setdb2/ Kdm1a/ Ttll12/ Tet2/ Prdm16/ Jarid2/ Kdm4b/ LOC100912163;Arid4b/ Kmt2b/ Kmt2c	23
BP	GO:0060538	skeletal muscle organ development	31/1288	161/12373	0.000521131	0.0882177	0.085918	Tgfb2/ Disp1/ Xk/ Erbb3/ Acvr1/ Meox2/ Usp2/ Nr2f2/ Cdon/ Bcl9l/ Prkaa1/ / Mbnl1/ Arntl/ Rb1/ Hmgcr/ Bcl9/ Zfp629;Zfp689/ P2rx5/ Adrb2/ Notch1/ Egr1/ Nphs1/ Myorg/ Nr1d2/ Tcf7l2/ Usp19/ Ddx17/ Ski/ Tsc22d3/ Dll1	31
BP	GO:0006338	chromatin remodeling	28/1288	141/12373	0.000571838	0.093868	0.091421	Nrde2/ Arid1a/ Kdm4c/ Chd7/ Baz1a/ Gatad1/ Atf7ip/ Chd3/ Smarcd2/ Dnmt3b/ Smarca2/ Ruvbl1/ Fam172a/ Rere/ Rrp8/ Kdm4a/ Setdb1/ Setdb2/ Trim28/ Smarcc2/ Kdm6b/ Jarid2/ Rnf8/ Top1/ LOC100911660;Hells/ Kdm4b/ Kdm6a/ Kdm5d	28
BP	GO:0016571	histone methylation	26/1288	128/12373	0.000619957	0.0987738	0.096199	Prmt7/ Phf1/ Paxbp1/ Wdr5b/ Ogt/ Kdm4c/ Wdr5/ Dnmt3b/ Tet3/ Prmt5/ Setd6/ Mecom/ LOC108348173;Prmt6/ Kmt5c/ Kdm4a/ Setdb1/ Setdb2/ Kdm1a/ Ttll12/ Tet2/ Prdm16/ Jarid2/ Kdm4b/ LOC100912163;Arid4b/ Kmt2b/ Kmt2c	26
BP	GO:1902570	protein localization to nucleolus	7/1288	16/12373	0.000638598	0.0988367	0.0962602	Rpf2/ Rrs1/ Nmd3/ Tert/ Nol8;NEWGENE_1309551/ Glul/ Mcrs1	7
CC	GO:0030684	preribosome	30/1297	75/12674	1.17702e-11	7.00325e-09	6.90104e-09	Fbxw8/ Rrp1b/ Rrp1/ Pwp2/ Rrp15/ Tsr1/ Utp3/ Dcaf13/ Utp23/ Pes1/ Utp25/ Nol10/ Nop56/ Rrs1/ Ftsj3/ Nop14/ Srfbp1/ Xrcc5/ Mphosph10/ Nop58/ Wdr12/ Wdr3/ Utp4/ Ppan/ Bop1/ Nob1/ Rrp7a/ Wdr36/ LOC108348069;Heatr1;Heatr1l1/ Bysl	30
CC	GO:0032040	small-subunit processome	15/1297	36/12674	9.08077e-07	0.000270153	0.00026621	Pwp2/ Utp3/ Dcaf13/ Utp23/ Utp25/ Nol10/ Nop56/ Nop14/ Xrcc5/ Mphosph10/ Nop58/ Wdr3/ Utp4/ Wdr36/ LOC108348069;Heatr1;Heatr1l1	15
CC	GO:0030686	90S preribosome	12/1297	26/12674	3.08739e-06	0.000612331	0.000603394	Pwp2/ Pes1/ Nop14/ Srfbp1/ Mphosph10/ Wdr12/ Wdr3/ Utp4/ Bop1/ Rrp7a/ Wdr36/ LOC108348069;Heatr1;Heatr1l1	12
CC	GO:1990907	beta-catenin-TCF complex	8/1297	14/12674	2.00926e-05	0.00298878	0.00294516	Tle1/ Bcl9l/ Tle4/ / Tcf7l1/ Bcl9/ Ldb1/ Tcf7l2	8
CC	GO:0030687	preribosome, large subunit precursor	10/1297	25/12674	9.40693e-05	0.0111943	0.0110309	Fbxw8/ Rrp1b/ Rrp1/ Rrp15/ Pes1/ Rrs1/ Ftsj3/ Wdr12/ Ppan/ Bop1	10
CC	GO:0030688	preribosome, small subunit precursor	7/1297	14/12674	0.000207507	0.0205778	0.0202775	Rrp1b/ Rrp1/ Tsr1/ Ftsj3/ Nop14/ Nob1/ Bysl	7
CC	GO:0005667	transcription regulator complex	56/1297	342/12674	0.000253364	0.021536	0.0212216	Pbx2/ Arntl2/ Hnf1b/ Aatf/ Pou2f1/ LOC103689931;Hnrnpab/ Usf1/ Lpin1/ E2f6/ Limd1/ Tle2/ Tle1/ Xrcc6/ Prdm10/ Max/ Atf7ip/ Smad6/ Phf12/ Apex1/ Chd3/ Nfyb/ E2f5/ Ywhab/ Adnp/ Bcl9l/ Ajuba/ Rbbp8/ Tle4/ / Arntl/ Zfhx3/ Cbfb/ Tcf7l1/ E2f4/ Rb1/ Gtf3c1/ Med4/ Bcl9/ Ldb1/ Hes6/ Gtf2e1/ Taf4b/ Trim28/ Sox5/ Zbtb16/ Hyal2/ Pus1/ Hdgf/ Zfpm1/ Prdm16/ / Tcf7l2/ Tcf3/ Ski/ Gtf3c2/ Taf1a	56
CC	GO:0001650	fibrillar center	27/1297	131/12674	0.000294306	0.021889	0.0215695	Apex2/ Prmt7/ Nufip1/ Kit/ Mbd6/ Cc2d1a/ Nop56/ Arhgap32/ Nfib/ E2f5/ Eif3l/ Rreb1/ Nop58/ Cd3eap/ Nolc1/ Kdm4a/ Utp4/ Ip6k2/ Taf4b/ Wdr43/ Rpp38/ Dusp11;LOC103690006/ LOC108348069;Heatr1;Heatr1l1/ Top1/ Trim27/ Kdm5d/ Gar1	27
CC	GO:0035097	histone methyltransferase complex	16/1297	62/12674	0.000378638	0.0250322	0.0246669	Phf1/ Wdr5b/ Rnf2/ E2f6/ Trim37/ Max/ Wdr5/ Prmt5/ Ruvbl1/ Phf20/ Kdm6b/ Jarid2/ Kdm6a/ Mcrs1/ Kmt2b/ Kmt2c	16
CC	GO:0034708	methyltransferase complex	19/1297	90/12674	0.00164559	0.0979126	0.0964836	Phf1/ Wdr5b/ Rnf2/ E2f6/ Trim37/ Max/ Wdr5/ Trmt61a;LOC103692719/ Prmt5/ Ruvbl1/ LOC100911453;Wdr77/ Phf20/ Kdm6b/ Jarid2/ Mettl1/ Kdm6a/ Mcrs1/ Kmt2b/ Kmt2c	19
MF	GO:0030515	snoRNA binding	13/1229	31/11567	6.78841e-06	0.00613672	0.00608099	Nufip1/ Tsr1/ Utp25/ Nop56/ Nudt4/ Xrcc5/ Nop58/ Nolc1/ Wdr3/ Ddx21/ LOC108348069;Heatr1;Heatr1l1/ Bysl/ Gar1	13
MF	GO:0032452	histone demethylase activity	10/1229	26/11567	0.000189958	0.056541	0.0560274	Jmjd6/ Kdm4c/ Riox1/ Kdm4a/ Kdm1a/ Kdm6b/ Jarid2/ Kdm4b/ Kdm6a/ Kdm5d	10
MF	GO:0140457	protein demethylase activity	10/1229	26/11567	0.000189958	0.056541	0.0560274	Jmjd6/ Kdm4c/ Riox1/ Kdm4a/ Kdm1a/ Kdm6b/ Jarid2/ Kdm4b/ Kdm6a/ Kdm5d	10
MF	GO:0032451	demethylase activity	12/1229	37/11567	0.00028923	0.056541	0.0560274	Jmjd6/ Kdm4c/ Riox1/ Cyp1a2/ Cyp1a1/ Kdm4a/ Kdm1a/ Kdm6b/ Jarid2/ Kdm4b/ Kdm6a/ Kdm5d	12
MF	GO:0003713	transcription coactivator activity	41/1229	223/11567	0.000312727	0.056541	0.0560274	Rrp1b/ Med13/ Lpin1/ Ppargc1a/ Cebpz/ Sertad2/ Trim37/ Ncoa2/ Wwc1/ Trim14/ Apex1/ Trim32/ Smarca2/ Bcl9l/ Ruvbl1/ Helz2/ Tsg101/ Jade1/ Cbfb/ Jup/ LOC100911453;Wdr77/ Tacc1/ Lpin3/ Med4/ Bcl9/ Rere/ Ccar2/ Pprc1/ Dyrk1b/ Notch1/ Kdm1a/ Trim28/ Hyal2/ Pus1/ Bcl10/ Prdm16/ Mms19/ Nucks1/ LOC100912282;Calcoco1/ Ddx17/ Trim27	41
MF	GO:0140098	catalytic activity, acting on RNA	53/1229	316/11567	0.000491867	0.074108	0.0734349	Jmjd6/ Ddx39b/ Ddx55/ Angel2/ Dhx15/ Ddx56/ Rtcb/ Yars1/ Rars1/ Dus4l/ Thumpd2/ Apex1/ Ftsj3/ Polr3d/ Noct/ Trmt61a;LOC103692719/ Ddx10/ G3bp1/ Helz2/ Farsb/ Trmt11/ Dhx35/ Cmtr2/ Toe1/ Polr1b/ Nop2/ Kars/ Edc3/ Tut1/ Khnyn/ Cars/ Nob1/ Tars3/ Polrmt/ Tert/ Ddx18/ Mars1/ Mrm1/ Hars1/ Pan2/ Mrm3/ Pus1/ Rpp38/ Ddx21/ Mettl1/ Mars2;LOC100911305/ Dus3l/ Ddx17/ Cpsf3/ Pus10/ Pde12/ Tsen2/ Qtrt2	53

## Sheet: 69 genes F0_F1
Gene	EnsEMBL Identifier	baseMean	F0_log2FC	F0_FDR	F1_log2FC	F1_FDR	AvsC_log2FC	AvsC_FDR	AvsD_log2FC	AvsD_FDR	gene card		RGD entry
Apex2	ENSRNOG00000000166.7	244.533	-0.280043	1.48863e-05	-0.017394	0.926552	-0.493588	0.0457818	-0.347385	0.0887203	APEX2 Gene - GeneCards | APEX2 Protein | APEX2 Antibody
Dse	ENSRNOG00000000824.6	605.242	-0.221982	0.00128454	-0.0320448	0.850455	-0.383724	0.195653	-0.544389	0.00231414	DSE Gene - GeneCards | DSE Protein | DSE Antibody
RGD1562310	ENSRNOG00000001123.4	300.172	-0.622836	4.66556e-06	-0.210716	0.471627	-0.983194	0.0998556	-0.774422	0.0878276			https://rgd.mcw.edu/rgdweb/report/gene/main.html?id=1562310
Sik1	ENSRNOG00000001189.6	1691.5	0.315335	9.71711e-05	0.103972	0.525644	0.550694	0.0998556	0.496303	0.0393689	SIK1 Gene - GeneCards | SIK1 Protein | SIK1 Antibody
Rapgef4	ENSRNOG00000001516.7	2078.01	-0.211014	0.0485317	-0.120607	0.523032	-0.588648	0.128995	-0.598412	0.0220845	RAPGEF4 Gene - GeneCards | RPGF4 Protein | RPGF4 Antibody
Pcyt1a	ENSRNOG00000001762.3	2457.71	-0.3794	2.65044e-10	-0.13681	0.316907	-0.591671	0.00451832	-0.594462	0.000400257	PCYT1A Gene - GeneCards | PCY1A Protein | PCY1A Antibody
Phldb2	ENSRNOG00000002171.9	706.959	0.375922	2.21006e-05	0.212607	0.233374	0.54734	0.180401	0.662609	0.0118879	PHLDB2 Gene - GeneCards | PHLB2 Protein | PHLB2 Antibody
Shroom3	ENSRNOG00000002208.6	538.83	0.404192	0.00143171	0.281058	0.255006	0.800335	0.122358	1.00972	0.00194021	SHROOM3 Gene - GeneCards | SHRM3 Protein | SHRM3 Antibody
Kit	ENSRNOG00000002227.3	198.222	-0.349777	0.000425814	-0.113269	0.560201	-0.787071	0.0249909	-0.846801	0.000892972	KIT Gene - GeneCards | KIT Protein | KIT Antibody
Vps4b	ENSRNOG00000002705.4	2285.99	-0.0929603	0.0073335	-0.0171137	0.829895	-0.214326	0.0947592	-0.191589	0.0344687	VPS4B Gene - GeneCards | VPS4B Protein | VPS4B Antibody
Zfp354a	ENSRNOG00000003634.7	1302.72	-1.59559	1.60093e-07	-0.574706	0.406007	-2.60911	0.0192358	-2.47421	0.00351544	ZNF354A Gene - GeneCards | Z354A Protein | Z354A Antibody
Zfp386	ENSRNOG00000004268.7	630.666	0.323868	4.57285e-06	0.052192	0.750053	0.501865	0.0998556	0.516012	0.013106			https://rgd.mcw.edu/rgdweb/report/gene/main.html?id=2985
Dcaf13	ENSRNOG00000004301.6	1156.89	-0.286699	0.00161481	-0.0991201	0.569109	-0.528136	0.177499	-0.551988	0.0378762	DCAF13 Gene - GeneCards | DCA13 Protein | DCA13 Antibody
Ahr	ENSRNOG00000004342.7	1675.41	-0.476073	0.000186373	-0.0800015	0.789795	-0.921971	0.091689	-0.885653	0.0173973	AHR Gene - GeneCards | AHR Protein | AHR Antibody
Lpin1	ENSRNOG00000004377.6	2801.76	-1.21151	9.98597e-10	-0.468364	0.276982	-1.37736	0.144634	-1.55038	0.013106	LPIN1 Gene - GeneCards | LPIN1 Protein | LPIN1 Antibody
LOC100912042;Surf2	ENSRNOG00000005167.7	486.773	0.0867712	0.0531647	0.014131	0.894647	0.223668	0.188819	0.276665	0.0105549			https://rgd.mcw.edu/rgdweb/report/gene/main.html?id=1565817
Rapgef5	ENSRNOG00000005271.5	627.809	-0.652808	6.16621e-10	-0.222917	0.356828	-1.02052	0.00979884	-1.12177	0.00018231	RAPGEF5 Gene - GeneCards | RPGF5 Protein | RPGF5 Antibody
Fbxo33	ENSRNOG00000005285.6	642.601	-0.187998	0.000172526	-0.146381	0.097762	-0.316303	0.145835	-0.476322	0.000354061	FBXO33 Gene - GeneCards | FBX33 Protein | FBX33 Antibody
Usp2	ENSRNOG00000006663.8	468.512	-1.10113	7.75864e-06	-0.355959	0.494106	-1.66159	0.13351	-1.80514	0.0135504	USP2 Gene - GeneCards | UBP2 Protein | UBP2 Antibody
Wasl	ENSRNOG00000006975.6	2589.26	-0.276599	8.41406e-05	-0.118082	0.430087	-0.426808	0.180107	-0.388959	0.0871132	WASL Gene - GeneCards | WASL Protein | WASL Antibody
Acer2	ENSRNOG00000007637.6	848.433	-0.757629	8.55411e-12	-0.302484	0.199769	-0.991056	0.0260799	-1.12108	0.000512906	ACER2 Gene - GeneCards | ACER2 Protein | ACER2 Antibody
St3gal1	ENSRNOG00000008209.6	9435.26	-0.304251	0.0051336	-0.178307	0.412599	-0.645689	0.139136	-0.694744	0.0169726	ST3GAL1 Gene - GeneCards | SIA4A Protein | SIA4A Antibody
Jdp2	ENSRNOG00000008224.6	110.332	-0.735722	3.71205e-08	-0.237249	0.432082	-0.922185	0.144634	-1.33402	0.000671251	JDP2 Gene - GeneCards | JDP2 Protein | JDP2 Antibody
Ttpal	ENSRNOG00000009076.6	1193.63	-0.425357	2.63173e-05	-0.138253	0.51343	-0.841674	0.0193953	-0.730339	0.0103326	TTPAL Gene - GeneCards | TTPAL Protein | TTPAL Antibody
Prkag2	ENSRNOG00000009085.7	446.887	0.340283	0.00017599	0.173366	0.375895	0.628106	0.0947592	0.702519	0.00384921	PRKAG2 Gene - GeneCards | AAKG2 Protein | AAKG2 Antibody
Dync1i2	ENSRNOG00000009781.8	1626.01	-0.173639	2.54723e-05	-0.00938509	0.94048	-0.269896	0.140448	-0.232362	0.0807791	DYNC1I2 Gene - GeneCards | DC1I2 Protein | DC1I2 Antibody
Riox1	ENSRNOG00000010126.5	297.657	-0.424094	2.96304e-07	-0.140627	0.449796	-0.647922	0.0535068	-0.568216	0.025039	RIOX1 Gene - GeneCards | RIOX1 Protein | RIOX1 Antibody
Ube3c	ENSRNOG00000010702.8	3762.87	-0.147419	0.000998628	-0.0979653	0.269807	-0.271747	0.154893	-0.260168	0.05379	UBE3C Gene - GeneCards | UBE3C Protein | UBE3C Antibody
Il17ra	ENSRNOG00000011153.6	1958.79	0.204301	1.57125e-06	0.0476772	0.591804	0.289395	0.121023	0.347592	0.00347338	IL17RA Gene - GeneCards | I17RA Protein | I17RA Antibody
LOC100365697;LOC103693189;Ptp4a1	ENSRNOG00000011771.3	6808.87	-0.316758	0.000160801	-0.109993	0.520534	-0.511178	0.177499	-0.510991	0.0511376
Sh3bp2	ENSRNOG00000013747.6	499.864	0.232874	0.0018762	0.18649	0.185758	0.44067	0.18009	0.571056	0.0054495	SH3BP2 Gene - GeneCards | 3BP2 Protein | 3BP2 Antibody
Sdc4	ENSRNOG00000014297.3	8122.81	-0.860722	1.13448e-08	-0.262501	0.445384	-1.0051	0.154893	-1.36584	0.00194021	SDC4 Gene - GeneCards | SDC4 Protein | SDC4 Antibody
Nav2	ENSRNOG00000014530.7	2241.38	0.359106	0.00151317	0.0542376	0.843251	0.650957	0.182783	0.781463	0.013106	NAV2 Gene - GeneCards | NAV2 Protein | NAV2 Antibody
Srfbp1	ENSRNOG00000014808.6	330.52	-0.288372	9.39383e-06	-0.0267392	0.881569	-0.62263	0.00125597	-0.40757	0.029558	SRFBP1 Gene - GeneCards | SRFB1 Protein | SRFB1 Antibody
Osgin1	ENSRNOG00000014948.5	10360.8	0.476409	0.0290499	0.299897	0.465972	1.30003	0.0998556	1.34241	0.0138269	OSGIN1 Gene - GeneCards | OSGI1 Protein | OSGI1 Antibody
Ippk	ENSRNOG00000015631.4	318.284	-0.272721	3.58151e-05	-0.114326	0.41589	-0.384117	0.194977	-0.394285	0.0493468	IPPK Gene - GeneCards | IPPK Protein | IPPK Antibody
Lims2	ENSRNOG00000016021.7	1081.89	0.291693	0.00868804	0.131438	0.529674	0.679084	0.0998556	0.810892	0.00264315	LIMS2 Gene - GeneCards | LIMS2 Protein | LIMS2 Antibody
Gramd4	ENSRNOG00000016968.8	918.517	0.311379	1.25905e-05	0.151056	0.327085	0.446152	0.167495	0.635728	0.00127363	GRAMD4 Gene - GeneCards | GRAM4 Protein | GRAM4 Antibody
Mgat4a	ENSRNOG00000018276.6	107.16	-0.270431	0.0502876	-0.19329	0.452127	-0.861367	0.0535068	-1.10981	0.000294253	MGAT4A Gene - GeneCards | MGT4A Protein | MGT4A Antibody
Herpud1	ENSRNOG00000018796.5	7333.91	-0.396067	0.000172526	-0.269851	0.192801	-0.908385	0.0107713	-0.731549	0.0135504	HERPUD1 Gene - GeneCards | HERP1 Protein | HERP1 Antibody
Zfp385b	ENSRNOG00000019065.6	551.788	0.466799	0.00014657	0.342026	0.132265	0.763333	0.159912	0.885221	0.013106	ZNF385B Gene - GeneCards | Z385B Protein | Z385B Antibody
P2ry2	ENSRNOG00000019283.5	1803.42	0.234829	0.0177645	0.0532415	0.804749	0.509607	0.171759	0.542924	0.0309396	P2RY2 Gene - GeneCards | P2RY2 Protein | P2RY2 Antibody
Ablim3	ENSRNOG00000019365.6	812.344	-0.652806	1.83285e-09	-0.289084	0.207785	-0.764489	0.139136	-0.948132	0.00383206	ABLIM3 Gene - GeneCards | ABLM3 Protein | ABLM3 Antibody
Vegfa	ENSRNOG00000019598.8	4912.89	0.388976	1.07459e-07	0.0874723	0.569974	0.453611	0.144634	0.700612	0.000181517	VEGFA Gene - GeneCards | VEGFA Protein | VEGFA Antibody
Ip6k2	ENSRNOG00000020361.7	768.673	-0.427853	0.00259564	-0.289731	0.302106	-0.80411	0.197244	-0.916673	0.0235079	IP6K2 Gene - GeneCards | IP6K2 Protein | IP6K2 Antibody
Il6r	ENSRNOG00000020811.7	4322.64	-0.684396	4.0357e-07	-0.228888	0.451151	-1.01567	0.0968038	-1.12264	0.00521124	IL6R Gene - GeneCards | IL6RA Protein | IL6RA Antibody
Arhgap33	ENSRNOG00000024677.4	114.845	0.51203	0.000183092	0.285367	0.32378	0.878687	0.132938	1.53387	2.75422e-06	ARHGAP33 Gene - GeneCards | RHG33 Protein | RHG33 Antibody
Eme2	ENSRNOG00000024867.6	330.177	0.32455	0.000162988	0.0409342	0.851059	0.549925	0.144634	0.461318	0.0973614	EME2 Gene - GeneCards | EME2 Protein | EME2 Antibody
Tsku	ENSRNOG00000027784.4	8092.55	-1.29527	1.51915e-08	-0.438588	0.406007	-1.54569	0.195653	-1.71656	0.0283279	TSKU Gene - GeneCards | TSK Protein | TSK Antibody
Cdc42ep4	ENSRNOG00000028946.4	1663.5	-0.404298	1.61056e-05	-0.218068	0.260698	-0.741367	0.0420827	-0.741345	0.00478982	CDC42EP4 Gene - GeneCards | BORG4 Protein | BORG4 Antibody
Zbtb16	ENSRNOG00000029980.3	645.166	-2.40198	2.57946e-15	-0.774944	0.262644	-2.16341	0.150754	-3.25287	0.000365729	ZBTB16 Gene - GeneCards | ZBT16 Protein | ZBT16 Antibody
Csnk1d	ENSRNOG00000036676.5	3054.52	-0.253398	8.03425e-05	-0.100505	0.465836	-0.489386	0.0490671	-0.444895	0.0170623	CSNK1D Gene - GeneCards | KC1D Protein | KC1D Antibody
Slc10a2	ENSRNOG00000037753.3	92.6936	0.455923	0.0074658	0.161796	0.610666	0.960959	0.176191	1.12487	0.0152256	SLC10A2 Gene - GeneCards | NTCP2 Protein | NTCP2 Antibody
Prdm16	ENSRNOG00000045913.3	202.512	0.240242	0.0246436	0.0830307	0.678702	0.602781	0.144634	0.57251	0.0511376	PRDM16 Gene - GeneCards | PRD16 Protein | PRD16 Antibody
Itprip	ENSRNOG00000046036.3	87.2649	-0.294385	0.041895	-0.0670074	0.830194	-0.817968	0.128995	-0.801056	0.029558	ITPRIP Gene - GeneCards | IPRI Protein | IPRI Antibody
Nucks1	ENSRNOG00000047287.2	1497.6	-0.170901	0.00781781	-0.0252311	0.872975	-0.378908	0.106915	-0.446335	0.00366457	NUCKS1 Gene - GeneCards | NUCKS Protein | NUCKS Antibody
Smim10l1	ENSRNOG00000047309.2	90.0044	0.349228	0.0451528	0.071732	0.853416	1.00212	0.121023	0.891551	0.053546	SMIM10L1 Gene - GeneCards | SIML1 Protein | SIML1 Antibody
LOC100911660;Hells	ENSRNOG00000047692.2	675.738	0.467971	0.000107025	0.378596	0.0604013	0.887951	0.0659886	0.753782	0.0368084	HELLS Gene - GeneCards | HELLS Protein | HELLS Antibody
Hist2h2aa3;Hist2h2aa2	ENSRNOG00000047898.1	80.9067	0.635417	0.0366641	0.0282641	0.975084	2.21313	0.0107713	1.58974	0.0370706
Arhgef10l	ENSRNOG00000050636.3	1008.49	0.290718	0.000186373	0.164497	0.309445	0.4604	0.159912	0.760505	9.10103e-05	ARHGEF10L Gene - GeneCards | ARGAL Protein | ARGAL Antibody
Fem1a	ENSRNOG00000050646.2	972.447	-0.182692	0.000571621	-0.118534	0.261705	-0.42817	0.0254437	-0.360226	0.0169726	FEM1A Gene - GeneCards | FEM1A Protein | FEM1A Antibody
Dcaf12	ENSRNOG00000050790.2	633.81	-0.158636	1.46974e-06	-0.0442646	0.523032	-0.239058	0.0998556	-0.199115	0.0645912	DCAF12 Gene - GeneCards | DCA12 Protein | DCA12 Antibody
Zfp758;Zfp600	ENSRNOG00000051867.1	375.913	0.336554	3.56836e-05	0.0573866	0.759245	0.539793	0.139136	0.490653	0.056007
Ski	ENSRNOG00000055340.1	638.482	0.297644	4.86602e-05	0.138981	0.386264	0.436461	0.165774	0.55475	0.00543606	SKI Gene - GeneCards | SKI Protein | SKI Antibody
Edem1	ENSRNOG00000055365.1	14672.6	-0.457252	0.000607646	-0.116046	0.668161	-0.777398	0.188819	-0.720175	0.0840298	EDEM1 Gene - GeneCards | EDEM1 Protein | EDEM1 Antibody
	ENSRNOG00000057903.1	402.026	0.359197	8.71443e-06	0.230741	0.132265	0.572291	0.106633	0.721688	0.00143362
Gar1	ENSRNOG00000061146.2	183.453	-0.533428	1.52738e-05	-0.163204	0.523032	-0.849014	0.106601	-0.869886	0.0162334	GAR1 Gene - GeneCards | GAR1 Protein | GAR1 Antibody
Nudt3	ENSRNOG00000061176.1	1412.72	-0.290064	1.93927e-10	-0.0590316	0.547346	-0.335064	0.121023	-0.452514	0.000694181	NUDT3 Gene - GeneCards | NUDT3 Protein | NUDT3 Antibody
	ENSRNOG00000062155.1	293.685	0.567084	0.00918744	0.143116	0.754923	1.16184	0.155178	1.48155	0.00436871

## Sheet: 69 genes GO F0_F1_Fig5d
ONTOLOGY	ID	Description	GeneRatio	BgRatio	pvalue	p.adjust	qvalue	geneID	Count
BP	GO:0031063	regulation of histone deacetylation	4/64	30/12373	1.61262e-05	0.0300108	0.0277031	Lpin1/ Jdp2/ Vegfa/ Ski	4
BP	GO:0044089	positive regulation of cellular component biogenesis	10/64	468/12373	0.000131661	0.0680612	0.0628275	Phldb2/ Kit/ Vps4b/ Ahr/ Wasl/ Sdc4/ Vegfa/ Cdc42ep4/ Arhgef10l/	10
BP	GO:0031065	positive regulation of histone deacetylation	3/64	20/12373	0.000141313	0.0680612	0.0628275	Lpin1/ Jdp2/ Vegfa	3
BP	GO:0090311	regulation of protein deacetylation	4/64	52/12373	0.00014629	0.0680612	0.0628275	Lpin1/ Jdp2/ Vegfa/ Ski	4
BP	GO:0051893	regulation of focal adhesion assembly	4/64	63/12373	0.000308468	0.077795	0.0718128	Phldb2/ Sdc4/ Vegfa/	4
BP	GO:0090109	regulation of cell-substrate junction assembly	4/64	63/12373	0.000308468	0.077795	0.0718128	Phldb2/ Sdc4/ Vegfa/	4
BP	GO:0035162	embryonic hemopoiesis	3/64	26/12373	0.000315231	0.077795	0.0718128	Kit/ Ahr/ Vegfa	3
BP	GO:0001952	regulation of cell-matrix adhesion	5/64	118/12373	0.00035268	0.077795	0.0718128	Phldb2/ Acer2/ Sdc4/ Vegfa/	5
BP	GO:0150116	regulation of cell-substrate junction organization	4/64	67/12373	0.000390837	0.077795	0.0718128	Phldb2/ Sdc4/ Vegfa/	4
BP	GO:0090312	positive regulation of protein deacetylation	3/64	29/12373	0.000438146	0.077795	0.0718128	Lpin1/ Jdp2/ Vegfa	3
BP	GO:0045598	regulation of fat cell differentiation	5/64	125/12373	0.000459831	0.077795	0.0718128	Lpin1/ Jdp2/ Vegfa/ Zbtb16/ Prdm16	5
BP	GO:0001953	negative regulation of cell-matrix adhesion	3/64	33/12373	0.000644645	0.0999738	0.0922861	Phldb2/ Acer2/	3

## Sheet: 66 genes F0_kidney
Gene	EnsEMBL Identifier	baseMean	F0_log2FC	F0_FDR	F1_log2FC	F1_FDR	AvsC_log2FC	AvsC_FDR	AvsD_log2FC	AvsD_FDR
Gatm	ENSRNOG00000000168.4	49173.4	-0.509815	0.0862294	-0.209751	0.995986	-0.558364	0.642088	-0.719563	0.0350956
Cdkn1a	ENSRNOG00000000521.4	376.387	-1.30635	0.0449367	0.0674012	0.999097	-1.01028	0.859855	-1.23987	0.1617
Marcks	ENSRNOG00000000579.6	481.635	0.357214	0.0794356	0.11242	0.999097	0.296858	0.859855	0.468768	0.0475772
Selplg	ENSRNOG00000000699.5	161.793	-0.300533	0.0862294	-0.0207738	0.999097	-0.36575	0.524849	-0.320905	0.153187
Hlx	ENSRNOG00000002309.5	77.5797	0.527791	0.031631	0.243792	0.885499	0.488674	0.683646	0.768246	0.00527932
Uchl1	ENSRNOG00000002343.7	51.737	1.21784	0.099423	-0.0450456	0.999097	1.25978	0.737782	1.17375	0.244058
Atp1b1	ENSRNOG00000002934.7	68713	-0.184123	0.0449367	-0.000105508	0.999618	-0.186047	0.60496	-0.184228	0.130876
Piga	ENSRNOG00000003554.7	243.825	-0.371859	0.0853868	-0.0825289	0.999097	-0.436525	0.544054	-0.453856	0.0795344
Zbed4	ENSRNOG00000004588.6	809.665	-0.299009	0.0891682	-0.100784	0.999097	-0.221597	0.932994	-0.400145	0.0479181
Rapgef5	ENSRNOG00000005271.5	745.93	-0.592735	0.0978694	-0.286441	0.964708	-0.750439	0.498744	-0.878697	0.0259726
Fbxo33	ENSRNOG00000005285.6	577.82	-0.161329	0.0862294	-0.0856295	0.904869	-0.165525	0.732088	-0.247067	0.0202829
Rassf3	ENSRNOG00000005388.6	1496.65	0.193379	0.0520656	0.121501	0.743221	0.26832	0.318328	0.315738	0.00188852
Foxi1	ENSRNOG00000006293.6	1199.52	-0.283522	0.0794356	-0.16307	0.854681	-0.240199	0.859855	-0.446768	0.0134105
Usp2	ENSRNOG00000006663.8	655.877	-0.625403	0.0794356	-0.148334	0.999097	-0.753596	0.523129	-0.773301	0.0696277
Rnf144a	ENSRNOG00000007370.6	298.004	0.437923	0.0145262	0.311596	0.519384	0.549989	0.24154	0.753237	7.98889e-05
Septin8	ENSRNOG00000007462.7	2094.96	-0.266571	0.068521	-0.151657	0.849865	-0.310379	0.523129	-0.418119	0.00966265
Ehd4	ENSRNOG00000007584.4	1362.71	0.248093	0.0707168	0.216251	0.519384	0.320026	0.417627	0.465067	0.000464992
Igsf8	ENSRNOG00000007604.7	196.554	0.303317	0.0794356	-0.0730773	0.999097	0.399193	0.417627	0.233723	0.372448
Ehd3	ENSRNOG00000007744.4	1264.17	-0.423665	0.0651797	-0.190313	0.964708	-0.443967	0.642088	-0.613921	0.0208946
Frmd4b	ENSRNOG00000007764.7	2033.48	-0.427746	0.0707168	-0.179899	0.981824	-0.369976	0.858169	-0.607748	0.0254578
Frzb	ENSRNOG00000007765.5	1178.72	0.360293	0.0513449	0.122339	0.999097	0.237398	0.935866	0.481848	0.0221484
Fos	ENSRNOG00000008015.5	86.4894	1.07761	0.0981457	0.16585	0.999097	1.24652	0.60496	1.24687	0.123904
Nuak1	ENSRNOG00000008061.6	412.239	0.359136	0.0794356	0.355163	0.299635	0.472361	0.417627	0.716819	0.000215811
Ncs1	ENSRNOG00000008761.6	1099.65	0.20206	0.0942735	0.0841605	0.996142	0.155258	0.918272	0.285733	0.0356075
Sorbs3	ENSRNOG00000008829.4	714.546	-0.151032	0.0651797	0.0239081	0.999097	-0.181234	0.502311	-0.127249	0.284454
Map3k6	ENSRNOG00000008936.5	96.3164	-0.852795	0.0862294	-0.531822	0.818147	-1.06885	0.495828	-1.37985	0.0100845
Ttpal	ENSRNOG00000009076.6	467.688	-0.261026	0.031631	-0.14387	0.761096	-0.26813	0.524849	-0.404881	0.00188852
Evpl	ENSRNOG00000009343.4	288.003	0.449256	0.0794356	0.197011	0.981088	0.447544	0.734149	0.646223	0.0271572
Slc39a14	ENSRNOG00000009832.6	554.304	-0.428035	0.0862294	-0.0282012	0.999097	-0.558513	0.422821	-0.455695	0.148308
Kank2	ENSRNOG00000010643.7	1231.26	0.230604	0.0120236	0.113286	0.802596	0.263506	0.362102	0.344463	0.00085699
Wdr33	ENSRNOG00000011382.6	2044.16	-0.313995	0.0145262	-0.214617	0.529253	-0.308303	0.523129	-0.528624	0.000171051
Fbxo34	ENSRNOG00000011704.5	415.636	-0.153025	0.043715	-0.0368506	0.999097	-0.145395	0.683646	-0.189927	0.0350956
Ints12	ENSRNOG00000011844.6	311.148	-0.167667	0.0853868	-0.0253826	0.999097	-0.128696	0.914531	-0.193319	0.101857
Kctd14	ENSRNOG00000012494.4	68.5008	0.393159	0.0862294	-0.00257666	0.999097	0.569354	0.350262	0.402147	0.168466
Spsb4	ENSRNOG00000012862.5	647.74	0.275414	0.0981457	0.221739	0.553814	0.263643	0.851307	0.497009	0.00349975
Trpm6	ENSRNOG00000013053.7	812.875	-0.368393	0.0891682	-0.0723528	0.999097	-0.462674	0.498744	-0.440459	0.0940605
Arntl	ENSRNOG00000014448.8	1240.42	-0.274045	0.0513449	-0.182299	0.669042	-0.201163	0.903454	-0.456716	0.00182338
S1pr3	ENSRNOG00000014524.3	532.532	0.521482	0.0109343	0.308841	0.614707	0.506163	0.498744	0.830077	0.000215811
Sema4g	ENSRNOG00000014650.5	782.598	-0.475655	0.0505032	-0.120268	0.999097	-0.635721	0.318328	-0.595318	0.0350956
Nr2f1	ENSRNOG00000014795.8	87.0888	0.471419	0.0520656	0.213339	0.944242	0.541682	0.523129	0.689505	0.0167295
Crem	ENSRNOG00000014900.8	630.884	-0.308976	0.0794356	-0.0919284	0.999097	-0.333672	0.642088	-0.40058	0.0554083
Dclre1b	ENSRNOG00000019367.7	381.958	-0.292824	0.0520656	0.0239313	0.999097	-0.317114	0.588511	-0.268949	0.210956
NEWGENE_1582994;Dcun1d2	ENSRNOG00000019473.7	306.333	-0.24654	0.000107739	-0.031795	0.999097	-0.20389	0.441112	-0.279248	0.00193164
Ncoa4	ENSRNOG00000019768.7	8190.56	-0.217503	0.0449367	-0.131514	0.743221	-0.262025	0.422821	-0.348983	0.00233157
RGD1565059	ENSRNOG00000021324.6	129.623	0.344246	0.0449367	0.16521	0.891025	0.337834	0.66163	0.509101	0.00891929
Pptc7	ENSRNOG00000021440.4	1437.51	-0.195222	0.0513449	-0.0142413	0.999097	-0.280544	0.23905	-0.209329	0.0795344
Yeats2	ENSRNOG00000023107.5	2314.98	-0.301739	0.043715	-0.21613	0.533438	-0.297563	0.624577	-0.517884	0.000628884
Trappc10	ENSRNOG00000023210.5	2263.57	-0.0972035	0.0891682	0.00303946	0.999097	-0.100626	0.732088	-0.0942232	0.232385
Cplane2	ENSRNOG00000023346.6	223.488	0.250531	0.0794356	0.0641283	0.999097	0.156998	0.961919	0.311208	0.0559511
Eva1b	ENSRNOG00000024818.5	283.601	0.330449	0.0891682	0.137614	0.995986	0.381082	0.60496	0.469842	0.0353335
Krt80	ENSRNOG00000025994.6	748.042	-0.313334	0.00176058	-0.0724112	0.999097	-0.282057	0.485519	-0.385976	0.0036769
Tril	ENSRNOG00000026941.2	700.797	0.458278	0.0449367	0.38438	0.504493	0.444955	0.66163	0.842496	0.000215811
Phldb1	ENSRNOG00000026985.6	1751.31	0.126085	0.0513449	0.0934284	0.543983	0.120407	0.730691	0.219423	0.00130319
Tsku	ENSRNOG00000027784.4	2083.82	-0.475864	0.0340578	-0.301893	0.657307	-0.442716	0.650337	-0.777827	0.000965828
Zbtb16	ENSRNOG00000029980.3	436.477	-2.15649	0.0282078	-1.23646	0.7368	-1.26911	0.933571	-3.39895	0.000464676
Ankrd37	ENSRNOG00000031335.4	161.302	-0.440356	0.0173391	-0.357072	0.299635	-0.530416	0.318328	-0.793904	3.62304e-05
Lurap1l	ENSRNOG00000033740.3	126.34	0.303788	0.0541938	0.0601098	0.999097	0.24532	0.859855	0.360034	0.0657018
Adam19	ENSRNOG00000042980.2	164.469	0.413127	0.0891682	0.25149	0.83399	0.445353	0.690475	0.66577	0.0146427
Bcl3	ENSRNOG00000043416.2	141.212	0.418313	0.0449367	0.233032	0.821893	0.563033	0.318328	0.659616	0.00231805
RGD1562378;Hist2h4;Hist1h4m;Hist1h2ao;LOC100912564;LOC100912489;Hist2h4a;Hist1h4b	ENSRNOG00000045840.1	85.8594	0.79721	0.0794356	-0.0380906	0.999097	0.933006	0.541897	0.762565	0.222154
Hic1	ENSRNOG00000046405.1	64.8055	0.582872	0.067116	0.285972	0.922669	0.688604	0.523129	0.877681	0.0167295
	ENSRNOG00000053270.1	424.458	-0.202273	0.0513449	-0.150506	0.535582	-0.170992	0.858169	-0.353365	0.00110428
Mdfic	ENSRNOG00000053787.1	473.016	0.253928	0.0424506	0.0914938	0.993883	0.262266	0.55972	0.34564	0.0167295
St6galnac3	ENSRNOG00000056894.1	2041.19	-0.248461	0.0788697	-0.0311452	0.999097	-0.36694	0.24154	-0.279439	0.0847817
	ENSRNOG00000057821.1	1141.95	-0.141211	0.0862294	-0.0781336	0.878477	-0.151752	0.683646	-0.219305	0.0178371
Cys1	ENSRNOG00000058891.1	2628.5	-0.459551	0.0891682	-0.484505	0.299635	-0.565227	0.523129	-0.943872	0.000215811

## Sheet: Readme
	Additional information on data per tab
	Tab ‘1523 genes F0’: The 1523 genes whose liver expression correlated with F0 treatment history: For each of the 1523 genes, a subset of DESeq2 statistics is provided as follows. From the model with design ~F0 + F1 + F2, the estimated base mean expression of the gene (column ”baseMean”), as well as the estimated log2 fold-changes contributed via F0 (column “F0_log2FC”) and F1 (column “F1_log2FC”)…
	Tab ‘1523 genes GO F0_SuppFig5’: GO term over-representation analysis of the 1523 gene set: This table lists the summary statistics of the Gene Ontology (GO) term over-representation analysis of the 1523 gene set for all GO terms achieving cutoffs of p-value < 0.1 and q-value < 0.2. For each GO term hierarchy (column “ONTOLOGY”), the GO term ID and description are provided. The column “GeneRatio”…
	Tab ‘69 genes F0_F1’: 69 genes whose liver expression correlated with F0+F1 cumulative treatment history: A subset of Tab ‘1523 genes F0’. Selection of the 69 genes as described in the main text.
	Tab ’69 genes GO F0_F1_Fig5d’: GO term over-representation analysis of 69 gene set: This table lists the summary statistics of the Gene Ontology (GO) term over-representation analysis of the 69 gene set for all GO terms achieving cutoffs of p-value < 0.1 and q-value < 0.2. Same format as Tab ‘1523 genes GO F0_SuppFig5’. The table was used to build the representation in Fig. 5d.
	Tab ’66 genes F0_kidney’: 66 genes whose kidney expression correlated with F0 treatment history: For each of the 66 genes, a subset of DESeq2 statistics is provided in the same format as for Tab ‘1523 genes F0’.
	Ontology Abbreviations
	BP: Biological Process
	CC: Cellular Component
	MF: Molecular Function
