# Supplementary material for: Unaltered hepatic wound healing response in male rats with ancestral liver injury
Source: Nat Commun. 2023 Oct 10;14:6353. doi: 10.1038/s41467-023-41998-w (PMC10564731; doi:10.1038/s41467-023-41998-w)
Supplement: Supplementary file 6 — Supplementary Data 3 [file 41467_2023_41998_MOESM6_ESM.xlsx]

## Sheet: Biochemistry_F0_F1_F2
Study.Arm.Code	Animal.Number	Specimen.Collection.Day	Visit.Day	ALB_g.L	ALBGLOB_n.a	ALP_U.L	ALT_U.L	AST_U.L	BICARB_mmol.L	BILDIR_umol.L	BILI_umol.L	BILIND_umol.L	CA_mmol.L	CHOL_mmol.L	CK_U.L	CL_mmol.L	CREAT_umol.L	GLOBUL_g.L	GLUC_mmol.L	HEMOLYSI_mmol.L	ICTERUSI_mmol.L	K_mmol.L	LIPEMIAI_mmol.L	MG_mmol.L	PHOS_mmol.L	PROT_g.L	SODIUM_mmol.L	TRIG_mmol.L	UREA_mmol.L	Group	group_name	group_number
1	1001	24h after last dose	39	40.1	1.7	117	37	115	24.52	NA	1.4	NA	2.6	1.43	563	100.8	30	23.9	6.1	8	0	5.67	5	0.91	2.7	64	143.9	0.6	5	F0	F0 control	Group 1
1	1001	After 2 weeks recovery	53	41.1	1.7	106	44	134	23.2	NA	1.3	NA	2.4	1.43	920	102.3	31	24.6	6	14	0	6.17	9	0.91	2.4	65.7	142.8	0.7	5.5	F0	F0 control	Group 1
1	1001	Terminal necropsy	74	40	1.8	100	38	109	22.62	NA	1	NA	2.5	1.4	649	102.1	28	22.6	7.4	26	0	7.42	13	0.87	2.3	62.6	139.2	0.9	4.9	F0	F0 control	Group 1
1	1002	24h after last dose	39	42.6	2	160	53	170	25.93	NA	1.7	NA	2.5	1.41	1216	99.2	33	21.2	7.1	8	0	5.31	7	0.91	2.4	63.8	144	0.6	4.6	F0	F0 control	Group 1
1	1002	After 2 weeks recovery	53	42.7	1.9	147	45	208	23.94	NA	2	NA	2.5	1.4	1679	99.9	31	22	6	14	0	5.85	4	0.99	2.6	64.7	143.8	0.5	5	F0	F0 control	Group 1
1	1002	Terminal necropsy	74	43.2	2.2	132	48	142	26.45	NA	1.3	NA	2.5	1.47	917	99.7	32	19.7	7.9	7	0	5.21	8	0.88	2.2	62.9	142.6	0.8	4.8	F0	F0 control	Group 1
1	1003	24h after last dose	39	40	1.7	105	46	129	24.4	NA	1.8	NA	2.6	1.25	826	101.3	32	23	7.6	19	0	6.19	6	0.97	2.6	63	143.1	0.4	4.8	F0	F0 control	Group 1
1	1003	After 2 weeks recovery	53	40.8	1.7	113	52	157	23.65	NA	2.1	NA	2.6	1.38	1234	101	31	23.6	6.2	31	0	7.26	7	1.05	2.5	64.4	141.1	0.6	5.8	F0	F0 control	Group 1
1	1003	Terminal necropsy	74	42.2	1.9	90	40	91	25.31	NA	1.9	NA	2.6	1.48	384	100.5	32	22.4	6.8	18	0	5.6	6	0.92	2.3	64.6	142.5	0.6	4.6	F0	F0 control	Group 1
1	1004	24h after last dose	39	42.1	1.9	144	41	109	25.31	NA	2.1	NA	2.6	1.24	510	101.1	26	22	8.9	22	0	5.01	5	0.88	2.5	64.1	144.2	0.5	3.1	F0	F0 control	Group 1
1	1004	After 2 weeks recovery	53	42.3	1.9	127	46	111	23.32	NA	2.2	NA	2.5	1.2	453	102	26	22	8.1	56	0	5.78	5	0.94	2.3	64.3	142.5	0.4	3.5	F0	F0 control	Group 1
1	1004	Terminal necropsy	74	44.6	1.8	134	48	99	25.48	NA	1.8	NA	2.6	1.43	450	99.9	31	24.5	7	12	0	5.2	8	0.92	2.4	69.1	142.6	0.7	4.6	F0	F0 control	Group 1
1	1005	24h after last dose	39	40.7	1.6	103	43	127	22.66	NA	1.3	NA	2.8	1.81	723	101.6	32	26.2	5.9	20	0	5.7	7	1.01	2.7	66.9	145	0.7	4.5	F0	F0 control	Group 1
1	1005	After 2 weeks recovery	53	39.8	1.6	96	40	182	25.19	NA	1.6	NA	2.5	1.53	1556	100	33	25.3	7.1	30	0	6.68	8	0.93	2.4	65.1	143.6	0.7	4.6	F0	F0 control	Group 1
1	1005	Terminal necropsy	74	40.1	1.7	85	37	114	24.73	NA	1.7	NA	2.6	1.67	778	101.5	31	24.1	8.5	10	0	5.05	8	0.9	2.3	64.2	143	1	4.4	F0	F0 control	Group 1
1	1006	24h after last dose	39	39.2	1.6	129	40	137	24.27	NA	1.3	NA	2.5	1.08	942	102.4	31	24.3	8	42	0	5.34	5	0.89	2.4	63.5	144.3	0.3	4.2	F0	F0 control	Group 1
1	1006	After 2 weeks recovery	53	40.2	1.7	119	39	137	23.86	NA	2	NA	2.4	1.21	1147	103.8	33	23.7	7.7	45	0	5.87	7	0.95	2.3	63.9	144	0.2	5.5	F0	F0 control	Group 1
1	1006	Terminal necropsy	74	42.3	1.8	100	36	140	23.2	NA	1.4	NA	2.5	1.22	1207	101.3	31	23	7.2	15	0	5.02	8	0.89	2.3	65.3	143.6	0.3	3.9	F0	F0 control	Group 1
1	1007	24h after last dose	39	41.5	1.7	173	46	116	24.07	NA	1.6	NA	2.5	1.38	639	102.3	28	24.1	8.2	12	0	5.32	7	0.88	2.5	65.6	144.7	0.5	4.2	F0	F0 control	Group 1
1	1007	After 2 weeks recovery	53	44.5	1.9	140	48	152	21.83	NA	2.2	NA	2.5	1.51	1085	101.5	27	23	7.1	16	0	6.14	8	0.96	2.5	67.5	143.3	0.7	5	F0	F0 control	Group 1
1	1007	Terminal necropsy	74	43.8	2	124	53	110	23.67	NA	1.9	NA	2.5	1.32	559	101.5	28	21.8	7.2	14	0	5.92	8	0.83	2.2	65.6	141.6	0.7	3.9	F0	F0 control	Group 1
1	1008	24h after last dose	39	41.5	1.9	133	33	68	25.52	NA	1.6	NA	2.6	1.42	225	100.5	29	21.7	9.7	15	0	5.09	7	0.81	2.2	63.2	143.5	1	4.6	F0	F0 control	Group 1
1	1008	After 2 weeks recovery	53	43.6	1.9	111	37	134	21.56	NA	1.6	NA	2.5	1.42	935	101	27	23.5	6.9	21	0	6.42	6	0.94	2.3	67.1	141.7	0.7	5.4	F0	F0 control	Group 1
1	1008	Terminal necropsy	74	43.4	2.1	103	31	91	24.87	NA	1.6	NA	2.6	1.62	455	101	25	20.8	8.4	7	0	5.62	5	0.85	2.2	64.2	141.5	0.7	4.4	F0	F0 control	Group 1
1	1009	24h after last dose	39	41.9	1.7	117	42	119	24.25	NA	1.3	NA	2.7	1.35	685	98.2	32	24.8	7.6	15	0	5.79	7	0.9	2.9	66.7	142.3	1.3	6.3	F0	F0 control	Group 1
1	1009	After 2 weeks recovery	53	42.3	1.6	104	46	122	25.21	NA	1.1	NA	2.6	1.25	612	98.1	29	26.2	6.8	18	0	6.01	9	0.94	2.5	68.5	141.7	1.2	7.3	F0	F0 control	Group 1
1	1009	Terminal necropsy	74	41.3	1.9	78	39	90	24.03	NA	1.3	NA	2.6	1.4	366	99.5	29	22.1	6.7	13	0	5.54	8	0.86	2.4	63.4	141.4	1.3	5.9	F0	F0 control	Group 1
1	1010	24h after last dose	39	42.1	1.6	100	36	124	24.61	NA	1.7	NA	2.6	1.99	789	101.2	28	26.7	7.7	10	0	5.35	9	0.82	2.3	68.8	144.9	0.7	4.5	F0	F0 control	Group 1
1	1010	After 2 weeks recovery	53	43	1.6	99	42	141	22.45	NA	1.8	NA	2.5	2.14	959	102.4	27	27.1	6.2	10	0	5.41	7	0.88	2.3	70.1	144.9	0.7	5.2	F0	F0 control	Group 1
1	1010	Terminal necropsy	74	43.7	1.8	95	39	108	24.17	NA	2	NA	2.6	2.19	665	101.3	28	24.9	8.1	8	0	5.21	9	0.79	2.2	68.6	142.6	1.3	5.2	F0	F0 control	Group 1
1	1011	24h after last dose	39	40.5	1.8	118	50	142	24.5	NA	2.4	NA	2.6	1.14	936	99.8	32	22.3	7.2	15	0	5.41	6	0.93	2.5	62.8	143.4	0.3	5	F0	F0 control	Group 1
1	1011	After 2 weeks recovery	53	40.4	1.8	94	49	149	24.15	NA	1.8	NA	2.5	1.25	1111	100.7	31	22.8	7	30	0	6.43	5	0.99	2.3	63.2	142.5	0.4	5	F0	F0 control	Group 1
1	1011	Terminal necropsy	74	41.1	1.9	97	51	111	24.03	NA	1.7	NA	2.5	1.3	566	100.5	31	21.2	8.8	11	0	5.63	7	0.92	2	62.3	140.4	0.6	4.3	F0	F0 control	Group 1
1	1012	24h after last dose	39	42.3	1.9	144	41	110	25.52	NA	1.9	NA	2.6	1.4	552	100.9	29	22.2	8.9	8	0	5.22	9	0.93	2.6	64.5	144.1	0.7	4.8	F0	F0 control	Group 1
1	1012	After 2 weeks recovery	53	43.3	1.9	117	41	120	24.29	NA	1.4	NA	2.5	1.63	710	101.1	30	22.5	9.3	22	0	6.47	5	1.01	2.2	65.8	143	0.7	4.3	F0	F0 control	Group 1
1	1012	Terminal necropsy	74	43.8	2.1	96	38	99	24.58	NA	1.5	NA	2.5	1.66	507	100.3	33	20.9	9	8	0	5.3	8	0.88	2.1	64.7	141.5	0.9	3.9	F0	F0 control	Group 1
10	10001	24h after last dose	39	48.2	2.3	122	217	247	21.77	NA	2.2	NA	2.8	0.8	412	100.8	32	20.9	7.7	8	0	6.05	8	0.92	2.3	69.1	143.5	0.6	8.9	F1	F0 treated/F1 treated	Group 10
10	10001	After 2 weeks recovery	53	45.1	2	90	43	70	21.23	NA	1.9	NA	2.9	1.31	286	100.9	35	22.2	7.3	14	0	6.89	6	0.87	2.4	67.3	141.6	1.1	6.4	F1	F0 treated/F1 treated	Group 10
10	10001	Terminal necropsy	75	45.6	2.1	72	53	102	21.79	NA	2.1	NA	2.6	1.7	318	100.6	33	22.1	9.6	10	0	5.47	9	0.82	2	67.7	140.4	0.9	5.6	F1	F0 treated/F1 treated	Group 10
10	10002	24h after last dose	39	44.3	2.1	239	880	657	19.72	NA	3.4	NA	2.7	1.36	234	100.6	36	21.5	7.1	7	0	5.54	6	0.92	2.6	65.8	141.7	0.4	7.4	F1	F0 treated/F1 treated	Group 10
10	10002	After 2 weeks recovery	53	44.4	1.9	88	71	100	23.05	NA	0.4	NA	2.8	1.87	96	101.6	25	23	7.9	5	0	5.34	6	0.72	2.3	67.4	144.8	1.1	4.3	F1	F0 treated/F1 treated	Group 10
10	10002	Terminal necropsy	75	40.1	1.6	65	47	76	25.14	NA	1.2	NA	2.5	1.94	179	99.8	33	24.8	8.1	12	0	5.76	8	0.75	2.1	64.9	142.3	0.6	4.6	F1	F0 treated/F1 treated	Group 10
10	10003	24h after last dose	39	40.5	1.64634	750	847	1417	24.11	7.1	11.5	4.4	2.8	1.2	247	99.6	28	24.6	6.8	3	1	5.51	9	0.91	2.6	65.1	143.4	0.3	6.7	F1	F0 treated/F1 treated	Group 10
10	10003	After 2 weeks recovery	53	41.4	1.8	134	73	130	22.02	NA	0.8	NA	2.7	2.02	350	101.7	24	23.4	7	4	0	6.36	5	0.9	2.4	64.8	141.8	0.4	4.1	F1	F0 treated/F1 treated	Group 10
10	10003	Terminal necropsy	75	41.6	1.7	116	68	94	24.52	NA	1	NA	2.6	2.1	194	101.2	28	25.2	8	6	0	5.16	6	0.89	2.2	66.8	141.7	0.3	4.3	F1	F0 treated/F1 treated	Group 10
10	10004	24h after last dose	39	41.2	1.81498	590	692	1871	23.44	12	18.6	6.6	2.7	1.1	162	101.4	29	22.7	6.4	8	1	5.78	8	0.96	2.7	63.9	143.8	0.3	8.2	F1	F0 treated/F1 treated	Group 10
10	10004	After 2 weeks recovery	53	41.9	1.8	114	43	87	21.77	NA	1.5	NA	2.6	2.15	120	101.9	24	23.9	7.3	7	0	6.32	7	0.82	2.2	65.8	142.2	0.8	4.1	F1	F0 treated/F1 treated	Group 10
10	10004	Terminal necropsy	75	42	1.8	91	57	85	23.24	NA	1.9	NA	2.7	2.33	217	101.7	33	23.9	7.9	20	0	6.04	6	0.87	2.2	65.9	141.9	0.5	4.1	F1	F0 treated/F1 treated	Group 10
10	10005	24h after last dose	39	42.5	2.1	438	1990	2897	21.87	6.5	10.8	4.3	2.8	1.49	238	100.1	37	20	5.9	8	1	6.11	10	1.1	3	62.5	143	0.9	9.3	F1	F0 treated/F1 treated	Group 10
10	10005	After 2 weeks recovery	53	44.1	1.9	150	71	121	21.77	NA	1.8	NA	2.8	1.85	294	102	26	22.9	8.1	9	0	5.9	5	0.95	2.7	67	143.1	0.8	4.5	F1	F0 treated/F1 treated	Group 10
10	10005	Terminal necropsy	75	41.9	1.9	110	56	80	22.97	NA	1.9	NA	2.6	1.87	169	101.4	39	22.1	9.8	13	0	5.43	7	0.86	2.2	64	141.5	0.7	4.6	F1	F0 treated/F1 treated	Group 10
10	10006	24h after last dose	39	42.3	1.85526	315	2296	2663	20.61	2.9	5.5	2.6	3.2	1.79	276	98.9	33	22.8	5.7	13	0	5.76	6	1.06	2.9	65.1	141.1	0.3	10.4	F1	F0 treated/F1 treated	Group 10
10	10006	After 2 weeks recovery	53	41.1	1.9	130	61	112	21.52	NA	1.3	NA	3	2.26	153	100.9	27	21.5	7	4	0	5.67	9	0.95	2.3	62.6	142.4	0.5	6.1	F1	F0 treated/F1 treated	Group 10
10	10006	Terminal necropsy	75	38.4	1.7	78	52	84	24.94	NA	1.4	NA	2.6	2.62	132	100.7	28	23.1	8.1	9	0	5.56	8	0.87	1.8	61.5	140.6	0.4	5.3	F1	F0 treated/F1 treated	Group 10
10	10007	24h after last dose	39	39.5	2.14674	464	1173	2146	20.59	6	10.6	4.6	3.1	2.18	256	99.8	26	18.4	6.3	9	1	5.56	6	0.84	2.9	57.9	140.1	0.6	7.5	F1	F0 treated/F1 treated	Group 10
10	10007	After 2 weeks recovery	53	39.6	1.6	126	72	130	19.59	NA	1.3	NA	2.8	2.93	129	101.9	27	24.1	7.3	9	0	6.55	4	0.87	2.3	63.7	141.1	0.8	5.6	F1	F0 treated/F1 treated	Group 10
10	10007	Terminal necropsy	74	37.7	1.6	101	55	86	23.32	NA	1.5	NA	2.5	2.72	152	102.6	28	22.9	7.7	7	0	5.07	7	0.8	1.9	60.6	141.8	0.4	4.4	F1	F0 treated/F1 treated	Group 10
10	10008	24h after last dose	39	45.3	2.18841	253	2291	1705	21.97	2.1	5.5	3.4	2.8	0.75	513	100.6	37	20.7	6.6	9	0	6.65	8	0.95	2.7	66	143.6	0.4	8.6	F1	F0 treated/F1 treated	Group 10
10	10008	After 2 weeks recovery	53	44.9	1.8	118	54	76	23.36	NA	1.7	NA	2.9	1.51	106	100.9	29	25.3	7.1	4	0	5.65	7	0.91	2.4	70.2	144.5	0.8	6	F1	F0 treated/F1 treated	Group 10
10	10008	Terminal necropsy	74	41.6	1.7	104	50	76	24.36	NA	1.6	NA	2.6	1.68	169	102.3	31	24	7.7	13	0	5.87	6	0.84	2.1	65.6	142.6	0.5	4.5	F1	F0 treated/F1 treated	Group 10
10	10009	24h after last dose	39	37.9	1.70721	507	4536	7830	22.64	25.6	36.4	10.8	3.5	0.96	218	104.7	32	22.2	6.5	12	2	5.5	7	0.92	2.6	60.1	148	0.7	6.1	F1	F0 treated/F1 treated	Group 10
10	10009	After 2 weeks recovery	53	46.1	1.9	149	110	168	19.72	NA	2.1	NA	2.8	2.07	155	103.2	39	24.2	7.5	8	0	6.35	8	0.9	2.7	70.3	146.4	0.5	8.3	F1	F0 treated/F1 treated	Group 10
10	10009	Terminal necropsy	74	42.9	1.7	101	86	103	23.3	NA	2.4	NA	2.6	2.09	154	102.6	32	24.8	7.1	5	0	6.11	11	0.85	2.2	67.7	141.9	0.3	5.6	F1	F0 treated/F1 treated	Group 10
10	10010	24h after last dose	39	43.9	2.09048	449	12210	20920	20.61	19.7	32.8	13.1	3.1	2.75	398	101.5	36	21	6.3	17	2	5.26	12	1.14	2.9	64.9	146.3	2	5.8	F1	F0 treated/F1 treated	Group 10
10	10010	After 2 weeks recovery	53	44.4	2	99	68	114	20.32	NA	2	NA	2.8	2.16	107	101.8	25	22.3	7.7	4	0	6.21	6	0.78	2.4	66.7	142.9	0.7	5.5	F1	F0 treated/F1 treated	Group 10
10	10010	Terminal necropsy	74	44	1.9	81	53	84	22.84	NA	1.9	NA	2.7	2.08	139	103	31	23.4	8	10	0	5.08	8	0.8	2.1	67.4	142.6	0.7	4.3	F1	F0 treated/F1 treated	Group 10
10	10011	24h after last dose	39	44.2	2.67879	264	6294	8660	22.53	1.9	5	3.1	2.9	0.45	321	100.6	31	16.5	7.4	12	0	5.76	8	0.92	2.6	60.7	144	0.4	8.7	F1	F0 treated/F1 treated	Group 10
10	10011	After 2 weeks recovery	53	44.9	2.4	128	70	106	22.91	NA	1.3	NA	3	1.65	156	101.9	24	18.7	8.5	7	0	6.14	3	0.86	2.4	63.6	144.1	0.8	5.1	F1	F0 treated/F1 treated	Group 10
10	10011	Terminal necropsy	74	45.1	2.6	116	57	88	25.89	NA	1.7	NA	2.7	1.81	152	100.4	25	17.2	8.7	7	0	5.75	9	0.79	2	62.3	140.8	0.8	4.8	F1	F0 treated/F1 treated	Group 10
10	10012	24h after last dose	39	43.4	2	305	3242	2794	21.37	NA	4.4	NA	2.8	1.66	194	100	32	21.9	7.1	8	0	6.24	7	0.91	2.7	65.3	141.7	0.5	9.6	F1	F0 treated/F1 treated	Group 10
10	10012	After 2 weeks recovery	53	42.9	1.8	134	83	106	21.33	NA	1.4	NA	2.7	1.18	74	102.7	26	24.3	7.7	7	0	5.78	6	0.83	2.5	67.2	143.8	0.6	6.7	F1	F0 treated/F1 treated	Group 10
10	10012	Terminal necropsy	74	43.3	1.8	123	85	104	24.05	NA	2.1	NA	2.6	1.45	117	101.5	28	24.5	7.8	8	0	5.2	8	0.85	2.1	67.8	141.2	0.4	6.6	F1	F0 treated/F1 treated	Group 10
11	11001	24h after last dose	39	42.7	2.3	120	44	142	23.05	NA	1.6	NA	2.4	1.13	928	101.4	32	18.7	6.7	40	0	5.66	12	0.74	2.1	61.4	142.1	0.9	3.6	F2 control	A	Group 11
11	11002	24h after last dose	39	41.2	2.3	138	55	139	25.83	NA	1.3	NA	2.4	1.61	736	100	32	18.3	7.6	16	0	5.69	8	0.8	2.6	59.5	144	0.7	4.9	F2 control	A	Group 11
11	11003	24h after last dose	39	38.7	1.8	112	51	144	26.62	NA	1.4	NA	2.5	1.63	724	99.4	31	21.7	8.1	32	0	5.88	5	0.73	2.5	60.4	142.4	0.9	4.7	F2 control	A	Group 11
11	11004	24h after last dose	39	44	2	140	71	166	23.03	NA	1.7	NA	2.5	1.28	1001	99.5	39	22	6.3	8	0	6.58	14	1.07	2.7	66	140.7	0.5	6.1	F2 control	A	Group 11
11	11005	24h after last dose	39	45.3	2.2	123	43	129	23.13	NA	1.5	NA	2.6	1.57	682	101	35	20.4	6.2	12	0	5.33	9	0.85	2.5	65.7	143.3	0.9	5.2	F2 control	A	Group 11
11	11006	24h after last dose	39	43.6	2	172	74	177	23.82	NA	1.3	NA	2.5	1.27	1411	100.4	35	22	5.8	15	0	6.49	10	0.89	2.4	65.6	142.4	1.1	5.2	F2 control	A	Group 11
11	11007	24h after last dose	39	43.6	2.1	84	42	155	23.26	NA	1.8	NA	2.4	1.13	1456	102.3	34	21.1	6.7	45	0	5.67	10	0.91	2.2	64.7	143.8	0.4	4.5	F2 control	A	Group 11
11	11008	24h after last dose	39	45	1.9	158	50	149	23.92	NA	1.1	NA	2.5	1.75	1118	100.7	38	23.3	6.1	23	0	6.4	8	0.91	2.6	68.3	143.9	0.8	4.8	F2 control	A	Group 11
11	11009	24h after last dose	39	42.8	2	102	41	106	25.85	NA	1.7	NA	2.5	1.91	727	98.4	34	21.4	7	32	0	5.7	11	0.85	2.2	64.2	140	1.1	4.9	F2 control	A	Group 11
11	11010	24h after last dose	39	42.2	1.8	143	40	105	23.88	NA	1.3	NA	2.5	1.75	633	100.3	36	23.1	6.7	7	0	6.51	12	0.83	1.9	65.3	140.1	1.5	4.6	F2 control	A	Group 11
12	12001	24h after last dose	39	42.4	2.2	98	138	259	22.39	NA	1.6	NA	2.4	1.23	507	102.6	32	19.7	6.4	20	0	6.17	9	0.78	2.6	62.1	143.7	0.5	4.4	F2 low dose	A	Group 12
12	12002	24h after last dose	39	42.6	2.4	164	720	617	25.08	NA	2.1	NA	2.5	0.75	357	101.1	30	17.7	6.6	6	0	5.76	7	0.84	2.8	60.3	143.2	0.6	7.2	F2 low dose	A	Group 12
12	12003	24h after last dose	39	41.7	2.1	143	228	292	24.25	NA	2	NA	2.5	1.04	610	101.3	33	19.7	8.5	14	0	5.66	9	0.84	2.5	61.4	141.7	1.1	5.7	F2 low dose	A	Group 12
12	12004	24h after last dose	39	43.2	2.5	164	1202	1042	22.68	NA	2.9	NA	2.5	1.15	1031	99.4	38	17.5	7	7	0	6.58	11	0.97	2.7	60.7	139.6	0.5	8.5	F2 low dose	A	Group 12
12	12005	24h after last dose	39	45.7	2.1	161	814	743	22.53	NA	1.8	NA	2.6	0.9	997	100.9	40	21.4	7.1	9	0	5.74	10	0.9	2.7	67.1	142.8	1	7.6	F2 low dose	A	Group 12
12	12006	24h after last dose	39	42.2	2	116	236	354	22.24	NA	1.8	NA	2.5	0.88	1199	102.6	32	20.8	7.2	16	0	6.47	10	0.93	2.4	63	142.2	1.2	4.3	F2 low dose	A	Group 12
12	12007	24h after last dose	39	42.3	2.5	215	620	493	23.84	NA	1.2	NA	2.4	1.2	1357	101.1	43	17.2	7.7	16	0	5.9	7	0.79	2.2	59.5	142.5	0.5	7.4	F2 low dose	A	Group 12
12	12008	24h after last dose	39	43.9	2.2	171	472	503	23.55	NA	2.2	NA	2.5	0.86	880	101.4	40	20.4	7.1	14	0	6.05	10	0.9	2.4	64.3	143.5	0.6	6.6	F2 low dose	A	Group 12
12	12009	24h after last dose	39	40.6	1.7	148	528	434	23.38	NA	1.3	NA	2.5	1.05	506	99.7	42	23.8	6.8	6	0	7.5	9	0.9	2.4	64.4	138	0.9	6.7	F2 low dose	A	Group 12
12	12010	24h after last dose	39	43.3	2	114	283	303	24.27	NA	1.7	NA	2.6	1.19	740	100.2	42	21.5	7.3	33	0	7.06	16	0.97	2.4	64.8	139.9	0.8	7.7	F2 low dose	A	Group 12
13	13001	24h after last dose	39	40.6	1.8	610	847	1912	24.54	34.5	52	17.5	2.6	3.25	337	100.6	29	22	4.9	7	4	5.1	13	0.91	2.6	62.6	143.5	1.8	4.9	F2 high dose	A	Group 13
13	13002	24h after last dose	39	42.2	2.4	427	1638	2721	24.69	9.8	14.5	4.7	2.5	1.74	338	101.6	32	17.8	5.3	8	1	5.78	8	0.87	2.8	60	143.8	0.4	7	F2 high dose	A	Group 13
13	13003	24h after last dose	39	41.4	2.4	312	2735	3589	23.55	NA	4.7	NA	2.4	1.46	645	100.5	34	17	6.5	9	0	6.04	10	0.85	2.6	58.4	140.1	1.2	5.6	F2 high dose	A	Group 13
13	13004	24h after last dose	39	37.7	1.6	780	1056	2611	23.2	29.3	40.8	11.5	2.5	0.8	492	99.3	32	23.2	5.3	7	3	6.01	12	0.97	2.5	60.9	140.7	0.3	6.7	F2 high dose	A	Group 13
13	13005	24h after last dose	39	44.9	2.6	206	7730	6357	21.54	2.8	6	3.2	2.6	0.97	367	103.3	44	17	6.4	12	0	5.85	13	0.9	2.4	61.9	143.3	0.4	7.4	F2 high dose	A	Group 13
13	13006	24h after last dose	39	42.5	2.6	247	11550	12010	22.26	18.6	27	8.4	2.5	1.59	749	99.4	38	16.1	5.2	20	2	7.36	13	0.98	2.6	58.6	140	1	5.5	F2 high dose	A	Group 13
13	13007	24h after last dose	39	42.5	2.1	254	1270	1060	22.91	NA	3.4	NA	2.5	0.7	751	101.3	38	19.9	5.7	17	0	6.57	7	0.88	2.6	62.4	140.9	0.3	7.7	F2 high dose	A	Group 13
13	13008	24h after last dose	39	42.7	2.3	221	3896	3033	24.15	NA	4.8	NA	2.6	1.4	497	102.2	46	18.2	6.1	7	0	6.58	12	0.95	2.4	60.9	142.7	0.6	9.7	F2 high dose	A	Group 13
13	13009	24h after last dose	39	40	1.7	415	2962	4389	26.68	14.7	19.8	5.1	2.7	1.33	329	98.3	39	23.5	5.9	8	2	7.23	8	0.89	2.6	63.5	140.1	0.4	6.1	F2 high dose	A	Group 13
13	13010	24h after last dose	39	45.6	2.4	219	633	580	22.72	NA	2.7	NA	2.6	1.83	813	100	44	19.4	6.1	14	0	6.3	11	0.95	2.6	65	138.7	0.8	8.3	F2 high dose	A	Group 13
14	14001	24h after last dose	39	42.1	2.1	126	63	143	24.17	NA	2	NA	2.3	1.36	738	100.7	39	19.8	8.7	14	0	6.07	7	0.9	2.4	61.9	142.6	0.5	6.4	F2 control	B	Group 14
14	14002	24h after last dose	39	44.5	2.2	133	49	100	21.95	NA	1.3	NA	2.4	1.47	619	101.3	41	20.3	6.7	13	0	5.82	9	0.87	2.3	64.8	144.9	0.6	4.9	F2 control	B	Group 14
14	14003	24h after last dose	39	44.4	2.3	139	47	157	22.74	NA	1.2	NA	2.4	1.32	774	103.1	37	19.7	6	29	0	5.9	8	0.9	2.2	64.1	144.9	0.4	4.6	F2 control	B	Group 14
14	14004	24h after last dose	39	44.7	2.1	157	46	95	23.82	NA	1.6	NA	2.5	2.05	422	101.1	36	20.8	6.7	7	0	5.3	8	0.85	2.2	65.5	144	0.7	5.4	F2 control	B	Group 14
14	14005	24h after last dose	39	44.7	2.3	110	41	150	22.33	NA	1.1	NA	2.5	1.7	952	102.2	35	19.4	6.1	20	0	5.59	8	0.9	2.3	64.1	144.7	0.8	4.7	F2 control	B	Group 14
14	14006	24h after last dose	39	43.8	2.3	107	35	111	24.27	NA	2.1	NA	2.5	1.45	548	101.1	34	18.8	7	27	0	5.77	8	0.84	2.3	62.6	143.8	0.5	5.6	F2 control	B	Group 14
14	14007	24h after last dose	39	45.3	2.1	134	62	143	22.24	NA	1.8	NA	2.5	2.33	859	100.4	40	21.5	6.2	22	0	6.21	9	0.86	2.4	66.8	142.7	0.7	5.1	F2 control	B	Group 14
14	14008	24h after last dose	39	44	1.9	96	44	171	22.8	NA	1.4	NA	2.5	1.83	1583	101	39	23	6.7	37	0	6.04	10	0.86	2.1	67	143.6	0.7	4.7	F2 control	B	Group 14
14	14009	24h after last dose	39	40.5	1.8	103	45	113	25.08	NA	1.3	NA	2.5	1.74	673	100.9	34	22	7.4	9	0	5.5	10	0.8	2.1	62.5	142.7	1.1	4.3	F2 control	B	Group 14
14	14010	24h after last dose	39	42.5	2.1	107	46	101	24.52	NA	1.1	NA	2.5	1.57	453	99.5	37	20.4	7.1	4	0	6.55	9	0.84	2	62.9	140.4	1.1	5.6	F2 control	B	Group 14
15	15001	24h after last dose	39	44.9	2.3	161	189	316	22.14	NA	2.3	NA	2.4	1.35	1365	101.7	39	19.5	6.2	14	0	6.25	8	0.86	2.9	64.4	142.5	0.6	5.5	F2 low dose	B	Group 15
15	15002	24h after last dose	39	47.4	2.4	154	427	387	22.04	NA	1.7	NA	2.5	0.9	749	101.9	35	19.5	6.2	15	0	6.42	5	0.84	2.6	66.9	142.8	0.5	7.6	F2 low dose	B	Group 15
15	15003	24h after last dose	39	46.4	2.4	156	1102	1026	19.72	NA	2.4	NA	2.5	0.84	753	101.5	36	19.2	6.8	11	0	5.75	6	0.97	2.6	65.6	144.5	0.5	6.2	F2 low dose	B	Group 15
15	15004	24h after last dose	39	46.7	2.2	195	775	738	22.84	NA	1.7	NA	2.6	1.52	1231	100.8	39	21.7	6.4	11	0	6.08	9	0.95	2.4	68.4	141.9	0.6	6.7	F2 low dose	B	Group 15
15	15005	24h after last dose	39	42.6	2.1	104	376	403	23.13	NA	1.7	NA	2.6	1.3	766	102.9	35	20.6	7	22	0	6.14	10	0.88	2.7	63.2	143.1	0.6	5.5	F2 low dose	B	Group 15
15	15006	24h after last dose	39	43.1	2.2	108	518	520	21.95	NA	2	NA	2.5	1.37	363	102.5	37	19.2	7.4	42	0	5.89	14	0.85	2.2	62.3	143	0.8	4	F2 low dose	B	Group 15
15	15007	24h after last dose	39	43.3	2.3	136	494	490	22.95	NA	1.8	NA	2.4	1.24	1184	103.4	36	18.9	6.7	16	0	6.14	7	0.9	2.3	62.2	143.8	0.5	4.3	F2 low dose	B	Group 15
15	15008	24h after last dose	39	40.7	2	119	636	769	21.81	NA	2.3	NA	2.5	1.32	1044	103.2	41	20.8	6.8	39	0	6.37	11	0.96	2.4	61.5	143	0.5	5.9	F2 low dose	B	Group 15
15	15009	24h after last dose	39	39.9	1.6	140	289	265	24.17	NA	1.2	NA	2.6	1.21	540	98.3	37	25.2	7.8	7	0	6.61	11	0.86	2.3	65.1	140.1	1.1	5.5	F2 low dose	B	Group 15
15	15010	24h after last dose	39	41.5	2.3	114	302	347	23.82	NA	1.8	NA	2.5	1.1	470	102.3	41	18.2	7.7	19	0	6.33	9	0.82	2	59.7	141	0.8	6.3	F2 low dose	B	Group 15
16	16001	24h after last dose	39	46	2.5	308	6930	9660	22.89	9.5	15.2	5.7	2.5	1.38	589	102.4	39	18.4	4.9	12	1	6.97	12	1	2.9	64.4	144.2	0.7	7.3	F2 high dose	B	Group 16
16	16002	24h after last dose	39	45.9	2.2	421	2912	2891	20.11	3.9	7.2	3.3	2.6	2.63	675	101.8	47	21.3	5.6	42	0	7.28	13	1.01	2.8	67.2	141.8	1	8.5	F2 high dose	B	Group 16
16	16003	24h after last dose	39	40.3	2.2	371	3454	5813	21.93	22.2	30.1	7.9	2.5	1.07	533	100	43	18.3	5.1	21	2	6.58	11	1.12	2.7	58.6	143	0.4	6.4	F2 high dose	B	Group 16
16	16004	24h after last dose	39	42.7	2.5	690	975	2011	24.03	8.9	14.4	5.5	2.5	1.53	213	102	38	17	5.9	6	1	5.82	6	0.98	2.2	59.7	141.8	0.3	10.4	F2 high dose	B	Group 16
16	16005	24h after last dose	39	41.4	2.5	257	5274	5326	23.84	8	14.2	6.2	2.5	0.45	565	101.4	43	16.3	6.4	15	1	6.08	7	1.03	2.7	57.7	142	0.3	7.8	F2 high dose	B	Group 16
16	16006	24h after last dose	39	46.1	4.7	244	979	946	23.11	NA	3.1	NA	2.6	2.17	432	103.4	36	9.8	6.3	7	0	5.84	9	0.85	2.3	55.9	142.5	0.6	5.8	F2 high dose	B	Group 16
16	16007	24h after last dose	39	36.8	1.7	563	1489	2898	22.86	17.7	28.1	10.4	2.4	1.87	504	105.1	33	21.6	4.9	15	2	5.74	10	0.96	2.2	58.4	144.9	1.1	7.4	F2 high dose	B	Group 16
16	16008	24h after last dose	39	45.5	2.6	530	2143	3794	22.68	8.1	12.5	4.4	2.5	2.48	911	101.9	50	17.4	5.6	11	1	6.76	11	1.02	2.8	62.9	141.7	0.7	11	F2 high dose	B	Group 16
16	16009	24h after last dose	39	43	1.90265	410	3766	3315	23.05	4.1	6.7	2.6	2.6	2.16	254	101.3	49	22.6	7	7	0	6.85	12	0.88	2.2	65.6	140.6	0.9	7.9	F2 high dose	B	Group 16
16	16010	24h after last dose	39	44.5	2.6	262	2119	2487	23.09	NA	4.8	NA	2.6	1.6	626	99.9	44	16.8	6	13	0	6.3	10	0.97	2.4	61.3	140.1	0.8	7.3	F2 high dose	B	Group 16
17	17001	24h after last dose	39	43.8	1.7	133	54	99	20.42	NA	1.3	NA	2.5	1.8	432	102.2	34	25.6	6.9	13	0	5.79	10	0.91	2.4	69.4	143.8	1	6.2	F2 control	C	Group 17
17	17002	24h after last dose	39	44.8	2	184	56	118	23.65	NA	1.4	NA	2.5	2.32	739	99.4	40	22.4	7.4	8	0	5.67	13	0.88	2.4	67.2	144.1	2.1	6.9	F2 control	C	Group 17
17	17003	24h after last dose	39	43.6	2	122	39	102	21.56	NA	1.5	NA	2.5	2.02	465	103.3	36	21.6	6.8	55	0	5.69	9	0.96	2.7	65.2	143.3	0.4	4.7	F2 control	C	Group 17
17	17004	24h after last dose	39	42.7	1.7	143	42	200	22.28	NA	1.4	NA	2.5	1.42	1990	101.4	34	25.2	6.2	26	0	5.64	10	0.9	2.5	67.9	143.8	0.4	4	F2 control	C	Group 17
17	17006	24h after last dose	39	43.5	1.9	132	32	106	21.25	NA	1.8	NA	2.4	0.77	423	106.3	37	22.8	8.2	28	0	5.62	8	0.9	2.1	66.3	147.3	0.4	4.8	F2 control	C	Group 17
17	17007	24h after last dose	39	45	1.9	104	30	128	22.28	NA	1.5	NA	2.5	1.97	857	103.7	41	23.9	7.9	40	0	6.91	10	0.94	2.2	68.9	144.2	0.4	5.1	F2 control	C	Group 17
17	17008	24h after last dose	39	43.3	2.2	84	45	114	24.92	NA	2.2	NA	2.6	1.96	643	101.3	38	20.1	7.1	12	0	5.9	13	0.87	2.2	63.4	143	1.1	5.1	F2 control	C	Group 17
17	17009	24h after last dose	39	43.8	2.4	123	37	117	23.32	NA	1.9	NA	2.5	1.97	574	101	31	18.2	7.1	6	0	5.99	9	0.76	2.4	62	141.9	0.7	4.7	F2 control	C	Group 17
17	17010	24h after last dose	39	41.1	2.2	105	53	148	23.01	NA	1.3	NA	2.4	1.9	500	103.4	36	19	8.1	21	0	5.99	11	0.78	2	60.1	142.2	0.4	4.4	F2 control	C	Group 17
18	18001	24h after last dose	39	42.7	2	152	151	280	22.22	NA	1.6	NA	2.5	1.64	564	102.5	34	21.4	7	8	0	5.98	9	0.92	2.6	64.1	142.8	1.2	6.6	F2 low dose	C	Group 18
18	18002	24h after last dose	39	42.6	2	134	213	313	26.28	NA	1.5	NA	2.6	1.55	839	100.6	30	20.9	8.4	9	0	5.36	6	0.82	2.6	63.5	145.2	1	4.2	F2 low dose	C	Group 18
18	18003	24h after last dose	39	44.9	2.4	201	422	523	23.3	NA	2.2	NA	2.4	1.05	979	101.7	35	18.4	7.1	10	0	6.08	7	0.9	2.5	63.3	142.4	0.3	5.4	F2 low dose	C	Group 18
18	18004	24h after last dose	39	42.7	1.9	131	496	576	22.82	NA	1.5	NA	2.5	0.92	1706	98.9	38	22.3	6.8	12	0	6.36	8	0.91	2.5	65	140.8	0.5	6	F2 low dose	C	Group 18
18	18005	24h after last dose	39	45.5	2.4	173	1217	1204	23.32	NA	3	NA	2.6	1.16	551	101.9	41	18.8	6.8	6	0	5.56	10	0.94	2.6	64.3	142.3	0.7	6	F2 low dose	C	Group 18
18	18006	24h after last dose	39	43.1	2.2	153	385	429	21.89	NA	2.4	NA	2.3	0.75	751	101.7	36	19.3	6.6	20	0	6.31	7	0.88	2.5	62.4	141.4	0.5	4.7	F2 low dose	C	Group 18
18	18007	24h after last dose	39	43.8	2.3	136	335	488	21.37	NA	1.5	NA	2.5	0.82	686	102.8	40	18.9	7.6	22	0	6.17	10	0.85	2.3	62.7	143.7	0.6	5	F2 low dose	C	Group 18
18	18008	24h after last dose	39	45.1	2.1	99	187	224	23.4	NA	1.7	NA	2.6	0.95	297	100.7	39	21.2	8	9	0	6.45	6	0.9	2.1	66.3	140	0.7	5.4	F2 low dose	C	Group 18
18	18009	24h after last dose	39	43.2	2.1	85	263	308	21.46	NA	1.6	NA	2.5	1.06	561	100.8	36	20.6	6.8	15	0	6.41	11	0.91	2.2	63.8	139.8	0.4	4.2	F2 low dose	C	Group 18
18	18010	24h after last dose	39	45	2	167	356	458	23.84	NA	1	NA	2.6	1.08	420	102.5	44	22.1	7.6	3	0	6.52	9	0.83	2.2	67.1	142.5	0.7	7.8	F2 low dose	C	Group 18
19	19001	24h after last dose	39	46.1	2.3401	520	1476	1503	22.7	6	8.8	2.8	2.9	2.28	499	96.8	40	19.7	6	17	1	7.94	11	1.08	3.1	65.8	137.9	0.8	8.3	F2 high dose	C	Group 19
19	19002	24h after last dose	39	44.9	2.53672	400	2708	2975	19.01	3.6	5.9	2.3	3	1.71	473	103.6	47	17.7	5.8	14	0	6.42	9	1	3.4	62.6	145.7	0.4	8.8	F2 high dose	C	Group 19
19	19004	24h after last dose	39	41.5	2	680	1087	2251	20.63	17.6	25.9	8.3	2.5	1.26	200	101.9	37	20.4	6.1	8	2	5.45	8	0.95	2.5	61.9	141.3	0.7	6.3	F2 high dose	C	Group 19
19	19005	24h after last dose	39	46	2.0354	568	1628	2427	20.61	11.6	17.8	6.2	2.6	2.12	214	102	45	22.6	6.2	6	1	5.64	10	0.89	2.8	68.6	139.7	0.5	6.6	F2 high dose	C	Group 19
19	19006	24h after last dose	39	43	2.2	210	1871	1571	22.91	NA	3.2	NA	2.6	1.34	595	101.2	43	19.7	6.3	11	0	6.34	7	0.94	2.4	62.7	141.9	0.5	8.4	F2 high dose	C	Group 19
19	19007	24h after last dose	39	43.5	1.9	190	835	689	21.5	NA	1.9	NA	2.6	1.36	395	101.3	38	22.6	6.4	9	0	6.42	7	0.91	2.4	66.1	141.4	0.4	6.6	F2 high dose	C	Group 19
19	19008	24h after last dose	39	43	1.9	327	1434	1978	22.28	3.2	5.1	1.9	2.9	2.38	210	98.1	43	23.1	5.7	8	0	9.05	8	1.01	2.5	66.1	136.1	1	11.1	F2 high dose	C	Group 19
19	19009	24h after last dose	39	46.1	2.7	319	4303	5034	21.21	4.7	8.7	4	2.6	2.75	541	99.4	48	17	5.7	41	1	7.31	15	0.95	2.5	63.1	138.8	0.8	7.6	F2 high dose	C	Group 19
19	19010	24h after last dose	39	43.1	2.11274	590	1200	1490	20.21	6.1	8.4	2.3	2.6	0.83	318	98	45	20.4	6.5	7	1	7.11	9	0.9	2.6	63.5	137.9	0.4	10.2	F2 high dose	C	Group 19
2	2001	24h after last dose	39	39.4	2.4	483	2406	6231	23.63	38.5	50.9	12.4	2.5	1.06	380	101	31	16.7	5.7	8	4	5.98	7	0.98	2.6	56.1	141.9	0.5	5.9	F0	F0 treated	Group 2
2	2001	After 2 weeks recovery	53	40.4	1.9	181	77	238	25.16	NA	2	NA	2.4	1.64	1809	101.2	26	21	7.1	5	0	5.73	8	1.06	2.7	61.4	143.6	0.4	7.7	F0	F0 treated	Group 2
2	2001	Terminal necropsy	74	42.8	2.1	166	52	104	25.12	NA	1.2	NA	2.6	1.8	510	102.7	27	20.2	8	9	0	5.41	8	0.94	2.6	63	143.4	0.5	7	F0	F0 treated	Group 2
2	2002	24h after last dose	39	36.3	2	359	10160	18640	21.56	26	35.2	9.2	3	2.35	572	100	43	18.1	5.7	22	2	5.78	12	1.21	3.3	54.4	145.6	1.5	6.5	F0	F0 treated	Group 2
2	2002	After 2 weeks recovery	53	36.6	1.6	112	77	193	24.09	NA	1.8	NA	2.4	1.45	764	103.3	30	22.4	6.8	22	0	5.59	5	0.97	2.5	59	145.9	0.3	6.4	F0	F0 treated	Group 2
2	2002	Terminal necropsy	74	38.9	1.8	83	49	121	23.38	NA	1.2	NA	2.5	1.74	725	103.9	28	22	8.3	11	0	5.38	6	0.85	2.3	60.9	143.3	0.3	5	F0	F0 treated	Group 2
2	2003	24h after last dose	39	38.5	2	609	1221	2249	24.87	21.3	30.8	9.5	2.6	1.62	274	99.3	27	18.9	6.8	6	2	5.62	9	0.92	2.8	57.4	141.4	0.9	5	F0	F0 treated	Group 2
2	2003	After 2 weeks recovery	53	40.8	1.7	182	97	194	24.11	NA	1.2	NA	2.5	1.93	602	100.6	23	24.5	7.6	17	0	5.91	8	0.93	2.6	65.3	142.4	0.4	5.7	F0	F0 treated	Group 2
2	2003	Terminal necropsy	74	39.9	1.8	149	99	146	23.78	NA	1.7	NA	2.5	1.76	210	101	24	22.7	9.4	14	0	5.25	10	0.82	2.3	62.6	140.8	0.4	4.7	F0	F0 treated	Group 2
2	2004	24h after last dose	39	30.5	1	800	660	2067	25.04	34.5	55.8	21.3	2.5	3.25	297	103.1	26	29.9	5.8	6	4	4.91	12	0.86	2	60.4	142.7	2.6	4.1	F0	F0 treated	Group 2
2	2004	After 2 weeks recovery	53	29	1	532	192	419	26.84	8.4	14.7	6.3	2.4	4.67	450	99.2	22	29	3.8	9	1	5.3	12	1	2.2	58	142.5	2.8	5.1	F0	F0 treated	Group 2
2	2004	Terminal necropsy	74	30.4	1	299	260	574	24.19	6.8	11.7	4.9	2.5	3.78	414	102.7	26	31	5.8	5	1	4.8	10	0.93	2	61.4	142.5	1	5.5	F0	F0 treated	Group 2
2	2006	24h after last dose	39	46	2.3	207	1872	1395	21.7	NA	3.9	NA	2.6	1.15	393	101.4	36	20.3	6.9	8	0	6.42	8	1.15	2.9	66.3	141.8	0.6	9.3	F0	F0 treated	Group 2
2	2006	After 2 weeks recovery	53	40.6	1.7	115	50	108	23.32	NA	1.4	NA	2.5	1.65	623	99.6	28	23.3	7	17	0	6.39	10	0.93	2.4	63.9	141.2	0.8	5.7	F0	F0 treated	Group 2
2	2006	Terminal necropsy	74	41.7	1.9	81	46	68	23.18	NA	1.8	NA	2.6	1.82	153	102.2	27	21.6	8.8	6	0	6.25	10	0.88	2.2	63.3	141.8	1	4.8	F0	F0 treated	Group 2
2	2007	24h after last dose	39	36.3	1.7	527	5640	10560	22.45	32	42.4	10.4	3.2	1.77	371	104.4	32	20.8	5.7	26	3	5.97	9	1.03	2.8	57.1	147.2	1.1	5.3	F0	F0 treated	Group 2
2	2007	After 2 weeks recovery	53	35.3	1.7	167	75	199	24.19	NA	2.4	NA	2.5	1.77	611	104.8	24	20.7	6.9	21	0	5.79	8	0.94	2.6	56	144.9	0.5	4.8	F0	F0 treated	Group 2
2	2007	Terminal necropsy	74	39.1	1.7	150	70	141	24.81	NA	2.1	NA	2.6	1.73	308	103.2	30	22.7	7.4	9	0	5.36	7	0.91	2.3	61.8	143.9	0.4	5.3	F0	F0 treated	Group 2
2	2008	24h after last dose	39	40.1	2	620	1104	2158	22.18	6.6	12	5.4	2.8	2	153	102.1	34	20.3	6.1	8	1	5.44	10	0.99	2.8	60.4	142.1	0.4	8.4	F0	F0 treated	Group 2
2	2008	After 2 weeks recovery	53	36	1.7	119	66	190	24.67	NA	1.2	NA	2.5	1.76	830	103	23	21.8	7.5	24	0	5.79	7	0.93	2.5	57.8	143.3	0.4	4.3	F0	F0 treated	Group 2
2	2008	Terminal necropsy	74	38.3	1.7	122	56	109	23.71	NA	1.7	NA	2.6	1.94	208	103.3	30	22.3	9.3	10	0	5.61	6	0.86	2.3	60.6	142.9	0.4	4.2	F0	F0 treated	Group 2
2	2009	24h after last dose	39	47.9	2.2	252	2856	2854	22.62	2.1	5.2	3.1	2.7	0.84	343	97.9	39	21.6	6.8	16	0	6.23	7	0.98	2.7	69.5	140.7	0.3	6.9	F0	F0 treated	Group 2
2	2009	After 2 weeks recovery	53	40.8	1.8	106	43	83	23.47	NA	1.9	NA	2.6	1.36	260	99	25	22.8	7.7	21	0	6.59	6	0.84	2.4	63.6	140	0.5	4.3	F0	F0 treated	Group 2
2	2009	Terminal necropsy	74	43.9	1.9	80	43	82	24.96	NA	1.7	NA	2.6	1.69	292	98.7	29	23.4	7.5	9	0	5.24	7	0.8	2.2	67.3	140.5	0.8	4.3	F0	F0 treated	Group 2
2	2010	24h after last dose	39	44.9	2.5	473	2154	4261	22.26	8.5	14.3	5.8	2.7	2.23	262	100	32	18.1	6.5	9	1	6.15	9	0.96	2.8	63	140.6	0.5	7.8	F0	F0 treated	Group 2
2	2010	After 2 weeks recovery	53	40.3	1.8	132	61	183	24.09	NA	1.2	NA	2.5	2.15	1147	99.5	27	22.9	6.8	8	0	6.74	6	0.95	2.5	63.2	142.2	0.5	5.3	F0	F0 treated	Group 2
2	2010	Terminal necropsy	74	41.7	2.1	105	56	122	25.12	NA	1.3	NA	2.7	2.26	195	100.4	24	20	9.7	7	0	6	7	0.76	2.2	61.7	140.9	0.7	4.5	F0	F0 treated	Group 2
2	2011	24h after last dose	39	44.6	2.1	382	1779	2051	21.52	3.7	6.3	2.6	2.7	1.83	146	102.8	31	20.9	7.1	9	0	5.88	10	0.98	2.6	65.5	142.2	0.7	5.7	F0	F0 treated	Group 2
2	2011	After 2 weeks recovery	53	41.3	1.8	129	50	106	24.54	NA	0.9	NA	2.6	1.38	513	103.3	24	22.9	6.9	7	0	6.02	7	0.94	2.6	64.2	144.6	0.6	4.3	F0	F0 treated	Group 2
2	2011	Terminal necropsy	74	43.5	2	104	51	94	25.56	NA	1.4	NA	2.6	1.72	405	101.5	30	22.2	8.8	4	0	5.53	11	0.95	2.2	65.7	142.2	0.6	4	F0	F0 treated	Group 2
2	2012	24h after last dose	39	33.2	1.5	697	491	1418	24.34	18.7	36.8	18.1	2.5	2.6	301	105.8	22	22.6	5.2	6	2	4.79	11	0.89	2.3	55.8	144.4	1.8	4.3	F0	F0 treated	Group 2
2	2012	After 2 weeks recovery	53	28.7	1.1	272	187	318	25	NA	3.9	NA	2.4	3.47	687	103.3	26	25.2	5.1	11	0	5.19	9	1.02	2.4	53.9	144.2	1.1	6.5	F0	F0 treated	Group 2
2	2012	Terminal necropsy	74	38.4	1.6	180	132	220	23.11	NA	2.6	NA	2.6	2.52	271	102.6	31	23.5	7.7	7	0	5.68	9	1.01	2.4	61.9	142.4	0.4	5.2	F0	F0 treated	Group 2
20	20001	24h after last dose	39	44.4	2	111	48	102	22.91	NA	1.6	NA	2.5	1.54	522	100.8	35	22.1	7.3	19	0	5.8	9	0.82	2.4	66.5	141.6	0.8	5.9	F2 control	D	Group 20
20	20002	24h after last dose	39	44.6	1.9	160	64	156	22.7	NA	0.9	NA	2.5	1.53	888	100.8	32	23.2	6.3	18	0	5.75	8	0.81	2.5	67.8	143.2	0.5	4.6	F2 control	D	Group 20
20	20003	24h after last dose	39	43.6	2.3	132	42	105	23.98	NA	1	NA	2.5	1.4	503	101.5	37	19	8	28	0	5.82	9	0.83	2.4	62.6	141.8	1	4.1	F2 control	D	Group 20
20	20004	24h after last dose	39	41.5	1.7	127	37	104	21.95	NA	1.3	NA	2.5	1.32	518	104.2	37	23.8	5.9	9	0	4.95	12	0.85	2.4	65.3	145.3	0.5	5.3	F2 control	D	Group 20
20	20005	24h after last dose	39	43.6	1.8	100	43	88	22.74	NA	1.8	NA	2.5	1.45	331	101.6	33	23.6	7.1	32	0	4.98	8	0.84	2.2	67.2	144.3	0.6	5.9	F2 control	D	Group 20
20	20006	24h after last dose	39	43.6	2.2	108	59	135	21.52	NA	1.9	NA	2.4	1.61	992	102.6	40	20.1	8.1	21	0	5.76	10	0.93	2.2	63.7	142.9	0.6	4.3	F2 control	D	Group 20
20	20007	24h after last dose	39	42.3	2.2	100	36	104	21.7	NA	1.7	NA	2.5	1.86	482	101.6	37	19.5	8.1	24	0	5.57	6	0.86	2.2	61.8	141.6	0.5	4.1	F2 control	D	Group 20
20	20008	24h after last dose	39	44.3	2.1	101	42	112	24	NA	1.7	NA	2.6	1.57	426	100.5	34	21.3	7.6	15	0	6.23	8	0.86	2.2	65.6	141.5	0.7	4.9	F2 control	D	Group 20
20	20009	24h after last dose	39	44.6	1.9	98	44	98	23.3	NA	1.4	NA	2.7	2.04	382	98	49	23.1	7.7	32	0	7.77	11	0.9	2.3	67.7	139.5	1.1	7.7	F2 control	D	Group 20
20	20010	24h after last dose	39	42.7	2.5	106	47	118	23.65	NA	1.3	NA	2.5	1.32	517	99.9	36	17.2	7.8	14	0	5.92	12	0.81	2.2	59.9	140.2	0.7	6.2	F2 control	D	Group 20
21	21001	24h after last dose	39	45	2.8	100	335	348	23.65	NA	2.5	NA	2.6	1.27	914	101.2	34	16.3	6.8	10	0	5.76	7	0.88	2.5	61.3	142.8	0.5	5.9	F2 low dose	D	Group 21
21	21002	24h after last dose	39	48.1	2.5	213	230	502	22.78	NA	1.2	NA	2.6	1.32	913	99.7	35	18.9	6.3	10	0	6.43	7	0.9	2.7	67	141.1	0.6	6.7	F2 low dose	D	Group 21
21	21003	24h after last dose	39	40.1	1.8	144	244	335	24.48	NA	1.3	NA	2.6	1.67	958	103.1	31	21.7	7.9	10	0	5.5	8	0.79	2.7	61.8	144.9	1.2	4.2	F2 low dose	D	Group 21
21	21004	24h after last dose	39	42.4	2.1	128	463	469	22.6	NA	1.5	NA	2.5	0.99	538	102.4	41	20.2	7.7	6	0	5.48	6	0.88	2.3	62.6	142.8	0.4	5.2	F2 low dose	D	Group 21
21	21005	24h after last dose	39	44	2.1	129	685	744	20.88	NA	2.1	NA	2.5	1.13	479	101.1	33	20.6	7.2	10	0	5.45	6	0.84	2.3	64.6	142.5	0.3	5.2	F2 low dose	D	Group 21
21	21006	24h after last dose	39	44.1	2.4	121	968	1051	20.21	NA	2.5	NA	2.4	1.31	959	103.7	37	18.1	6.3	12	0	6.41	9	0.89	2.3	62.2	142.1	0.4	5.2	F2 low dose	D	Group 21
21	21007	24h after last dose	39	43.3	2.3	178	620	633	21.33	NA	1.7	NA	2.5	1.32	453	103	41	18.7	7.3	17	0	5.63	7	0.91	2.3	62	143.6	0.3	5.9	F2 low dose	D	Group 21
21	21008	24h after last dose	39	43	2.1	118	218	372	23.18	NA	2.3	NA	2.6	1.35	533	102	46	20.1	6.5	17	0	6.27	12	0.89	2.1	63.1	141.2	0.6	7.6	F2 low dose	D	Group 21
21	21009	24h after last dose	39	46.1	2.3	115	313	317	23.26	NA	1.6	NA	2.6	1.28	289	100.1	43	19.8	7	6	0	5.98	9	0.84	2.3	65.9	141.6	1.1	5.4	F2 low dose	D	Group 21
21	21010	24h after last dose	39	44.2	2.1	115	146	234	24.4	NA	1.6	NA	2.6	1.4	304	97.6	45	20.7	7	24	0	6.08	11	0.88	2.5	64.9	139.9	0.7	7.1	F2 low dose	D	Group 21
22	22001	24h after last dose	39	47.9	3.5	250	4560	4573	20.71	4.1	8.4	4.3	2.4	0.75	898	100.7	48	13.5	5.8	20	1	7.36	14	1.02	2.9	61.4	142	0.6	8.4	F2 high dose	D	Group 22
22	22002	24h after last dose	39	49	2.6	250	1605	1584	21.93	NA	3	NA	2.6	1.35	972	101.1	39	19	6.3	7	0	6.41	10	0.99	2.7	68	140.9	0.6	11.5	F2 high dose	D	Group 22
22	22003	24h after last dose	39	30.3	1.3	535	3102	8050	22.1	19.2	24	4.8	2.4	2.17	308	105.6	25	23.3	5.3	11	2	5.26	13	0.89	2.3	53.6	144.7	2.5	6.6	F2 high dose	D	Group 22
22	22004	24h after last dose	39	45.2	2.5	205	654	688	22.51	NA	3.8	NA	2.9	2.7	501	100.6	40	18.4	6.3	19	0	6.02	11	0.9	3.3	63.6	142.3	0.8	7.4	F2 high dose	D	Group 22
22	22005	24h after last dose	39	45.2	2.1	281	6224	5549	21.73	3.6	6.3	2.7	2.8	1.36	228	102.4	45	21.3	6.2	12	0	6.07	9	0.98	2.6	66.5	143.1	0.7	7.2	F2 high dose	D	Group 22
22	22006	24h after last dose	39	36.4	1.8	644	1463	3111	21.62	11.6	18.3	6.7	2.4	1.34	261	105.1	36	20.1	5.7	13	1	6.4	11	1.04	2.1	56.5	144.2	0.3	8.7	F2 high dose	D	Group 22
22	22007	24h after last dose	39	36.2	2	438	4972	9690	20.65	31.5	40.3	8.8	2.7	1.27	655	105.1	33	17.8	4.3	21	3	6.65	10	0.99	2.6	54	144.5	0.7	4.6	F2 high dose	D	Group 22
22	22008	24h after last dose	39	40.9	2.09744	650	1167	2881	22.84	20.3	29.2	8.9	2.6	1.12	359	100.7	42	19.5	6.2	25	2	6.86	10	0.92	2.7	60.4	140.5	0.3	6.2	F2 high dose	D	Group 22
22	22009	24h after last dose	39	47.9	2.6	253	1966	1794	22.1	NA	3.8	NA	2.8	1.69	161	99.8	44	18.2	7.9	10	0	7.04	13	0.85	2.4	66.1	138.1	0.6	6.8	F2 high dose	D	Group 22
22	22010	24h after last dose	39	43.9	2.6	586	1940	3514	23.76	11.1	17	5.9	2.6	1.47	228	96.5	39	17.2	5.8	20	1	6.36	10	0.88	2.3	61.1	136.7	0.2	9.2	F2 high dose	D	Group 22
7	7001	24h after last dose	39	44.2	1.9	96	67	163	24.38	NA	1.9	NA	2.7	1.45	982	99.5	37	23.1	5.8	14	0	5.76	8	1.01	2.6	67.3	142.9	0.5	6.2	F1	F0 control/F1 control	Group 7
7	7001	After 2 weeks recovery	53	44.2	1.8	88	66	174	22.2	NA	1.5	NA	2.6	1.36	1224	100.4	35	23.9	5.6	26	0	6.13	7	1.03	2.3	68.1	141.1	0.5	6.1	F1	F0 control/F1 control	Group 7
7	7001	Terminal necropsy	75	43.7	1.9	73	62	156	23.44	NA	1.8	NA	2.5	1.56	1022	101	39	23	7.9	15	0	6.01	7	0.95	2	66.7	142.1	0.5	5.3	F1	F0 control/F1 control	Group 7
7	7002	24h after last dose	39	45.5	1.8	99	51	119	24.19	NA	2.1	NA	2.7	1.49	961	98.9	32	25.6	5.8	6	0	6.56	9	0.94	2.7	71.1	142.4	0.7	6.4	F1	F0 control/F1 control	Group 7
7	7002	After 2 weeks recovery	53	44.5	1.8	77	52	109	21.62	NA	1.7	NA	2.7	1.55	732	100.3	31	24.2	6.5	22	0	8.03	9	0.99	2.4	68.7	139.6	0.6	6	F1	F0 control/F1 control	Group 7
7	7002	Terminal necropsy	75	43.6	1.8	65	46	108	25.06	NA	1.7	NA	2.6	1.55	761	100.3	35	24.4	6.8	6	0	6.09	7	0.84	2.2	68	142.9	0.5	5.3	F1	F0 control/F1 control	Group 7
7	7003	24h after last dose	39	44.2	1.9	101	44	103	23.94	NA	1.8	NA	2.6	1.66	738	101.2	28	23.8	6.5	10	0	5.37	9	0.88	2.4	68	144	0.6	3.9	F1	F0 control/F1 control	Group 7
7	7003	After 2 weeks recovery	53	42.9	2	88	42	117	22.22	NA	1.7	NA	2.5	1.55	899	101.6	22	21.8	7	29	0	7.07	8	0.88	2.1	64.7	140.7	0.5	3.8	F1	F0 control/F1 control	Group 7
7	7003	Terminal necropsy	75	44.4	1.9	79	46	117	22.22	NA	2.6	NA	2.5	1.55	854	102.4	30	22.8	7.1	12	0	5.14	8	0.85	2.2	67.2	142.5	0.4	5.1	F1	F0 control/F1 control	Group 7
7	7004	24h after last dose	39	44.7	1.9	108	44	118	22.89	NA	2.3	NA	2.6	1.38	921	101.4	35	23.9	6.8	24	0	6.28	10	0.92	2.3	68.6	143.1	0.3	4.8	F1	F0 control/F1 control	Group 7
7	7004	After 2 weeks recovery	53	44.8	1.9	94	39	82	20.17	NA	3	NA	2.9	1.41	358	102.5	29	23.5	7.6	14	0	6.21	5	0.92	2.2	68.3	143.8	0.4	5.5	F1	F0 control/F1 control	Group 7
7	7004	Terminal necropsy	75	43	1.9	74	45	119	22.8	NA	2.7	NA	2.5	1.19	852	102.8	34	22.2	7.5	13	0	5.83	4	0.89	2.1	65.2	142	0.3	4.3	F1	F0 control/F1 control	Group 7
7	7005	24h after last dose	39	45.8	1.9	206	52	124	24.03	NA	1.8	NA	2.7	2.12	679	99.7	31	23.8	6.6	7	0	5.52	10	0.87	2.4	69.6	143.4	1.4	5.4	F1	F0 control/F1 control	Group 7
7	7005	After 2 weeks recovery	53	41.9	1.8	140	43	106	20.48	NA	1.1	NA	2.5	2.3	546	101.7	35	22.8	7.4	13	0	7.07	8	0.84	2	64.7	141.8	0.8	7	F1	F0 control/F1 control	Group 7
7	7005	Terminal necropsy	75	45.6	2	157	62	111	24.34	NA	1.8	NA	2.6	2.2	579	100.9	33	22.8	8	7	0	5.19	8	0.83	1.9	68.4	142.9	0.8	5.6	F1	F0 control/F1 control	Group 7
7	7006	24h after last dose	39	44.2	2.4	115	37	119	24.36	NA	1.7	NA	2.5	1.79	804	100.3	27	18.4	5.9	17	0	6.08	8	0.87	2.5	62.6	142.7	0.8	4.4	F1	F0 control/F1 control	Group 7
7	7006	After 2 weeks recovery	53	44.7	2.2	105	34	77	24.27	NA	1.5	NA	2.6	1.66	261	100	25	19.9	6.8	11	0	7.09	5	0.9	2.1	64.6	141.2	0.7	5.3	F1	F0 control/F1 control	Group 7
7	7006	Terminal necropsy	75	45	2.3	87	42	99	21.39	NA	1.8	NA	2.6	1.9	531	99.4	30	19.6	7.5	10	0	5.9	9	0.93	2.2	64.6	141.2	0.7	5	F1	F0 control/F1 control	Group 7
7	7007	24h after last dose	39	42.3	1.7	118	53	136	23.61	NA	2.1	NA	2.6	1.38	889	100.3	31	24.4	6.3	6	0	5.89	9	0.84	2.2	66.7	143.2	0.6	4.3	F1	F0 control/F1 control	Group 7
7	7007	After 2 weeks recovery	53	43.4	1.8	106	50	133	22.14	NA	1.7	NA	2.5	1.31	755	102.8	31	24.2	7.2	11	0	5.94	8	0.86	2.2	67.6	143.4	0.6	5.2	F1	F0 control/F1 control	Group 7
7	7007	Terminal necropsy	74	40.7	1.6	93	55	165	22.99	NA	1.8	NA	2.5	1.25	1040	101.9	38	24.7	7.2	28	0	6.84	9	0.88	2	65.4	140.1	0.4	5.3	F1	F0 control/F1 control	Group 7
7	7008	24h after last dose	39	47.2	2.2	112	39	115	24.15	NA	1.5	NA	2.5	1.74	760	100.3	30	21.5	6.8	18	0	5.98	10	0.91	2.3	68.7	143.9	1	4.4	F1	F0 control/F1 control	Group 7
7	7008	After 2 weeks recovery	53	47.5	2.4	106	40	92	23.2	NA	1.5	NA	2.5	1.6	403	100.8	27	20.2	7.8	11	0	8.41	7	0.93	2.1	67.7	141.1	0.8	4.2	F1	F0 control/F1 control	Group 7
7	7008	Terminal necropsy	74	45.5	2.2	124	53	107	24.96	NA	2.1	NA	2.5	1.69	483	101	37	20.3	11	23	0	6.22	20	0.86	1.9	65.8	140.9	1.4	6.9	F1	F0 control/F1 control	Group 7
7	7009	24h after last dose	39	43.3	1.8	97	46	97	20.4	NA	1.3	NA	2.6	1.7	356	100	29	24	7.7	14	0	5.88	10	0.86	2.4	67.3	144.8	0.6	4.7	F1	F0 control/F1 control	Group 7
7	7009	After 2 weeks recovery	53	41.9	1.8	86	47	86	22.18	NA	1.2	NA	2.6	1.68	259	101.4	29	23.5	9.7	12	0	6.6	9	0.91	1.8	65.4	141.8	0.5	6.1	F1	F0 control/F1 control	Group 7
7	7009	Terminal necropsy	74	39.6	1.7	69	60	156	25.41	NA	2.1	NA	2.5	1.67	548	99.1	30	22.9	8.9	31	0	5.51	10	0.81	2.1	62.5	139.6	0.4	4.8	F1	F0 control/F1 control	Group 7
7	7010	24h after last dose	39	44.3	2.1	120	51	99	25.48	NA	1.9	NA	2.6	1.79	406	97.9	29	21	7.5	11	0	6.13	11	0.9	2.4	65.3	141.2	1	5.3	F1	F0 control/F1 control	Group 7
7	7010	After 2 weeks recovery	53	42.5	2	99	54	83	22.84	NA	1.1	NA	2.5	1.62	144	99.5	30	20.8	9.5	3	0	7.6	15	0.89	1.8	63.3	138	1.3	6	F1	F0 control/F1 control	Group 7
7	7010	Terminal necropsy	74	41.9	1.9	84	63	103	26.2	NA	2.1	NA	2.5	1.79	370	97.9	33	22.4	9.1	16	0	5.68	8	0.8	2.1	64.3	140	1.1	4.7	F1	F0 control/F1 control	Group 7
7	7011	24h after last dose	39	44	1.7	103	30	115	23.82	NA	1.7	NA	2.7	1.88	962	99.3	25	26.4	6.3	11	0	5.32	10	0.83	2.4	70.4	144.1	1.5	4.1	F1	F0 control/F1 control	Group 7
7	7011	After 2 weeks recovery	53	42.6	1.8	87	31	94	22.14	NA	0.9	NA	2.6	1.69	746	100.7	26	24.2	8.6	12	0	6.71	9	0.83	2.2	66.8	141.4	1.5	4.5	F1	F0 control/F1 control	Group 7
7	7011	Terminal necropsy	74	42.8	1.7	84	35	94	25.54	NA	1.7	NA	2.7	1.8	727	100.8	30	24.8	7.4	10	0	5.12	10	0.79	2.2	67.6	143.8	1.2	4.4	F1	F0 control/F1 control	Group 7
7	7012	24h after last dose	39	43.6	1.9	120	41	94	24.21	NA	1.3	NA	2.6	1.59	525	100.2	30	23.4	7.8	28	0	6.16	11	0.91	2.3	67	142.3	0.8	6.3	F1	F0 control/F1 control	Group 7
7	7012	After 2 weeks recovery	53	42	1.9	93	42	74	23.3	NA	1.6	NA	2.5	1.52	226	101	28	21.7	8	15	0	6.23	8	0.87	2	63.7	142	0.5	4.8	F1	F0 control/F1 control	Group 7
7	7012	Terminal necropsy	74	44	2	79	44	93	22.76	NA	1.6	NA	2.5	1.6	403	103.7	31	22	7.1	15	0	5.62	6	0.87	1.9	66	144	0.5	4.5	F1	F0 control/F1 control	Group 7
8	8001	24h after last dose	39	44.1	2.1	413	1498	2233	23.65	13.9	20.4	6.5	2.6	1.55	424	99.6	36	21.1	5.1	6	1	6.2	12	1	2.5	65.2	141.7	0.4	10.7	F1	F0 control/F1 treated	Group 8
8	8001	After 2 weeks recovery	53	43.3	2.1	93	137	216	21.44	NA	2.4	NA	2.6	1.45	649	101.6	30	20.5	6.6	24	0	6.65	6	0.93	2.6	63.8	141.7	0.5	5.3	F1	F0 control/F1 treated	Group 8
8	8001	Terminal necropsy	75	43.4	2.1	74	106	205	23.59	NA	2.3	NA	2.6	1.59	785	101.1	36	20.7	8.6	8	0	5.99	7	0.89	2.2	64.1	141.1	0.4	5.2	F1	F0 control/F1 treated	Group 8
8	8002	24h after last dose	39	45.5	2.24138	297	11480	11200	24.61	6.2	13.8	7.6	2.7	1.35	643	97.4	41	20.3	5.8	14	1	5.94	10	0.97	2.6	65.8	142.2	0.6	6.2	F1	F0 control/F1 treated	Group 8
8	8002	After 2 weeks recovery	53	42.4	1.9	114	75	94	22.7	NA	1.8	NA	2.6	1.15	194	102.5	29	22.6	7.4	4	0	5.81	7	0.91	2.3	65	143	0.6	4.6	F1	F0 control/F1 treated	Group 8
8	8002	Terminal necropsy	75	43	1.9	82	65	96	24.69	NA	2	NA	2.6	1.42	508	102.7	34	22.1	9.3	13	0	5.76	9	0.9	2.1	65.1	143.4	0.6	4.6	F1	F0 control/F1 treated	Group 8
8	8003	24h after last dose	39	41.3	1.99517	870	555	1260	23.84	14.1	26.6	12.5	2.6	2.02	202	101.5	25	20.7	6.3	8	2	4.68	8	0.89	2.3	62	143.1	0.4	4.5	F1	F0 control/F1 treated	Group 8
8	8003	After 2 weeks recovery	53	40.8	1.7	155	102	185	21.23	NA	2.1	NA	2.5	2.54	193	102.6	26	24	6.9	10	0	6.01	7	0.98	2.2	64.8	142.1	0.5	4.3	F1	F0 control/F1 treated	Group 8
8	8003	Terminal necropsy	75	40	1.6	145	165	298	21.17	NA	2.1	NA	2.6	2.48	367	102	41	24.7	7.4	5	0	5.2	10	0.91	2.5	64.7	142.9	0.3	4.7	F1	F0 control/F1 treated	Group 8
8	8004	24h after last dose	39	37.6	1.82524	610	1306	2316	24.34	7.1	12.3	5.2	2.5	2	248	102.2	32	20.6	5.8	6	1	5.56	10	1.01	2.6	58.2	143.6	0.5	8.4	F1	F0 control/F1 treated	Group 8
8	8004	After 2 weeks recovery	53	38.9	2.1	118	127	186	22.78	NA	1	NA	2.5	2.11	252	102.2	28	18.9	7.1	8	0	5.48	4	0.89	2.3	57.8	143.3	0.8	4.6	F1	F0 control/F1 treated	Group 8
8	8004	Terminal necropsy	75	38.9	1.8	111	72	104	24.98	NA	2	NA	2.5	2.14	184	101.1	31	22.1	8.7	14	0	6.13	9	0.92	2.1	61	141.9	0.7	5.1	F1	F0 control/F1 treated	Group 8
8	8005	24h after last dose	39	39.9	2.2	502	1731	2575	24.15	12.3	19.3	7	2.6	1.87	245	101.1	28	18	5.3	8	1	6.51	9	1.07	2.6	57.9	140.8	0.8	8.2	F1	F0 control/F1 treated	Group 8
8	8005	After 2 weeks recovery	53	41.9	2	127	77	117	23.92	NA	1.4	NA	2.7	2.52	351	100.5	24	21	7.5	6	0	6.57	10	0.91	2.6	62.9	141.7	1.1	5.2	F1	F0 control/F1 treated	Group 8
8	8005	Terminal necropsy	75	40.4	1.8	98	62	91	24.42	NA	1.4	NA	2.5	2.65	329	99.6	31	22.6	8.8	10	0	5.64	7	0.89	2	63	140.7	0.5	5.5	F1	F0 control/F1 treated	Group 8
8	8006	24h after last dose	39	44.5	2.40541	540	2697	3143	22.12	5	8.5	3.5	2.6	1.87	319	101	31	18.5	5.4	9	1	5.72	10	1.02	2.4	63	141.5	0.6	8.5	F1	F0 control/F1 treated	Group 8
8	8006	After 2 weeks recovery	53	43.5	2.2	127	66	110	22.8	NA	1.5	NA	2.6	1.46	237	101.6	30	20.2	7.6	7	0	6.25	12	0.92	2.2	63.7	141.9	0.5	6.3	F1	F0 control/F1 treated	Group 8
8	8006	Terminal necropsy	75	43.4	2.2	100	58	90	25.31	NA	1.5	NA	2.5	1.91	185	102.3	31	19.6	8.6	14	0	5.63	9	0.83	2	63	143.8	0.8	4.5	F1	F0 control/F1 treated	Group 8
8	8007	24h after last dose	39	46.5	2.3	516	661	970	24.32	7.6	12.7	5.1	2.8	1.46	339	99.5	29	20.2	5.7	6	1	5.59	6	0.97	2.4	66.7	141.8	0.5	8.1	F1	F0 control/F1 treated	Group 8
8	8007	After 2 weeks recovery	53	42.8	2	104	68	139	21.37	NA	1.7	NA	2.5	1.43	682	101.7	27	20.9	7.2	8	0	6.17	6	0.88	2.3	63.7	141	0.4	5.3	F1	F0 control/F1 treated	Group 8
8	8007	Terminal necropsy	74	40.1	1.7	90	50	110	24.81	NA	1.7	NA	2.5	1.49	574	102.1	28	23.6	7.1	10	0	5.32	8	0.8	1.9	63.7	142.3	0.4	4	F1	F0 control/F1 treated	Group 8
8	8008	24h after last dose	39	49.3	2.4	241	1191	1212	22.14	NA	2.8	NA	2.6	0.7	640	100.9	32	20.6	6.7	4	0	6.01	8	0.92	2.2	69.9	142.7	0.3	8.1	F1	F0 control/F1 treated	Group 8
8	8008	After 2 weeks recovery	53	46.5	2.1	114	61	82	20.61	NA	1.1	NA	2.6	1.37	147	103.2	29	22.5	7.7	7	0	5.12	7	0.81	2	69	143.8	0.6	5.2	F1	F0 control/F1 treated	Group 8
8	8008	Terminal necropsy	74	46.1	2	88	61	95	21.46	NA	2	NA	2.5	1.57	324	102.9	34	23.1	7.7	8	0	4.97	6	0.79	1.9	69.2	143.2	0.4	4.2	F1	F0 control/F1 treated	Group 8
8	8009	24h after last dose	39	37.9	1.64783	840	2105	3717	23.53	27.4	42.4	15	2.7	1.21	338	102.2	25	23	5.8	10	3	5.11	11	0.97	2.2	60.9	144.6	0.5	6.1	F1	F0 control/F1 treated	Group 8
8	8009	After 2 weeks recovery	53	34.4	1.3	234	178	385	22.22	NA	3.1	NA	2.6	2.77	285	101.5	22	26.5	7.6	4	0	5.86	9	0.91	2.2	60.9	142.8	0.7	4	F1	F0 control/F1 treated	Group 8
8	8009	Terminal necropsy	74	35.9	1.4	166	164	340	24.27	NA	3	NA	2.5	2.51	681	100.7	31	24.9	6.3	12	0	5.49	11	0.91	2.1	60.8	141.1	0.3	4.2	F1	F0 control/F1 treated	Group 8
8	8010	24h after last dose	39	44.4	2.6	255	4292	4743	24.25	4.8	7.5	2.7	2.6	0.35	362	100	27	16.8	5	11	1	5.35	7	0.92	2.7	61.2	142.7	0.3	7	F1	F0 control/F1 treated	Group 8
8	8010	After 2 weeks recovery	53	43.6	2	83	61	91	22.31	NA	0.5	NA	2.6	0.96	115	101.2	24	21.8	7	4	0	5.78	7	0.81	2.3	65.4	142	0.5	4.3	F1	F0 control/F1 treated	Group 8
8	8010	Terminal necropsy	74	44.7	1.9	82	48	85	23.49	NA	1.1	NA	2.6	1.36	184	100.9	29	23	7.4	9	0	5.38	8	0.84	2	67.7	140.9	0.4	3.3	F1	F0 control/F1 treated	Group 8
8	8011	24h after last dose	39	44	1.8	180	1808	1403	22.43	NA	2.8	NA	2.7	1.5	253	102.7	32	23.8	6.6	5	0	4.99	10	0.93	2.8	67.8	145.1	0.4	6.9	F1	F0 control/F1 treated	Group 8
8	8011	After 2 weeks recovery	53	40.9	1.7	94	46	89	21.6	NA	1.1	NA	2.6	1.84	384	101.2	83	24	7.2	9	0	6.44	7	1.01	3.1	64.9	143.6	1.1	7.4	F1	F0 control/F1 treated	Group 8
8	8011	Terminal necropsy	74	39.9	1.6	81	43	81	25.74	NA	1.2	NA	2.5	2.39	385	102.3	26	24.4	6.9	9	0	5.37	7	0.8	2.2	64.3	143.7	1.1	4.2	F1	F0 control/F1 treated	Group 8
8	8012	24h after last dose	39	44.6	2.4	238	1685	1291	22.86	NA	2.6	NA	2.7	0.82	496	100.4	32	18.7	6.7	9	0	6.2	13	0.93	2.3	63.3	141.4	0.6	9.3	F1	F0 control/F1 treated	Group 8
8	8012	After 2 weeks recovery	53	43.5	2.3	92	43	73	21.54	NA	1.1	NA	2.6	1.09	101	103.2	26	18.6	7	3	0	5.64	7	0.91	2	62.1	142.2	0.4	5.3	F1	F0 control/F1 treated	Group 8
8	8012	Terminal necropsy	74	42.4	2.1	86	54	83	21.83	NA	1.5	NA	2.6	1.61	223	100.7	34	20.4	7.7	11	0	5.61	7	0.89	1.9	62.8	139.5	0.4	5.6	F1	F0 control/F1 treated	Group 8
9	9001	24h after last dose	39	44.9	1.9	76	36	80	24.23	NA	2	NA	2.7	1.66	359	98.9	30	23.3	6.9	10	0	5.44	9	0.87	2.5	68.2	143.8	1.5	6.1	F1	F0 treated/F1 control	Group 9
9	9001	After 2 weeks recovery	53	43.4	1.9	72	32	73	23.69	NA	1.4	NA	2.7	1.75	286	99.6	28	23.1	8.4	10	0	6.32	10	0.85	2.2	66.5	141.2	1.8	5.8	F1	F0 treated/F1 control	Group 9
9	9001	Terminal necropsy	75	46.7	2	63	37	76	24.11	NA	1.9	NA	2.7	1.66	335	99.9	34	23.5	8.3	9	0	5.18	7	0.8	2.1	70.2	142.9	1.5	5.6	F1	F0 treated/F1 control	Group 9
9	9002	24h after last dose	39	45.5	1.8	94	33	85	22.74	NA	1.6	NA	2.8	1.17	423	99.6	28	25.3	6.4	7	0	5.82	8	0.89	2.7	70.8	143.7	1.7	7.8	F1	F0 treated/F1 control	Group 9
9	9002	After 2 weeks recovery	53	44.1	1.8	103	39	77	21.37	NA	1.3	NA	2.8	1.22	250	100.3	29	25.1	9	5	0	6.44	6	0.9	2.4	69.2	142.8	1.6	7.9	F1	F0 treated/F1 control	Group 9
9	9002	Terminal necropsy	75	45	1.9	74	41	79	21.04	NA	1.7	NA	2.6	1.23	349	102	33	23.1	7.4	16	0	6.09	8	0.89	2.3	68.1	141.8	0.8	5.9	F1	F0 treated/F1 control	Group 9
9	9003	24h after last dose	39	43.7	1.9	96	36	142	23.53	NA	1.7	NA	2.6	1.92	1148	100.6	27	23.1	7.1	11	0	6.1	7	0.89	2.3	66.8	144.2	0.7	4.7	F1	F0 treated/F1 control	Group 9
9	9003	After 2 weeks recovery	53	41.5	1.7	76	31	86	21.48	NA	1	NA	2.6	1.88	321	102.4	26	23.8	8	6	0	5.76	6	0.84	2.2	65.3	143.1	0.8	4.2	F1	F0 treated/F1 control	Group 9
9	9003	Terminal necropsy	75	41.7	1.8	67	37	157	22.82	NA	1.7	NA	2.5	2.04	1362	101.4	31	22.7	8.1	17	0	6.08	7	0.85	2.2	64.4	141.7	0.5	4.5	F1	F0 treated/F1 control	Group 9
9	9004	24h after last dose	39	44.4	1.9	81	40	164	21.62	NA	1.8	NA	2.6	1.79	1472	101.5	29	22.9	6.7	15	0	6.01	7	0.91	2.5	67.3	143.3	0.6	4.8	F1	F0 treated/F1 control	Group 9
9	9004	After 2 weeks recovery	53	43.6	1.9	79	39	88	21.25	NA	1.8	NA	2.6	1.67	357	102.5	26	23.1	7.4	5	0	6.04	10	0.9	2.1	66.7	141.9	0.6	4.2	F1	F0 treated/F1 control	Group 9
9	9004	Terminal necropsy	75	44.7	1.9	73	52	144	22.93	NA	1.6	NA	2.6	1.83	1127	101.4	29	23.1	7.6	16	0	6.26	9	0.9	2.1	67.8	141.9	0.6	4.5	F1	F0 treated/F1 control	Group 9
9	9005	24h after last dose	39	45.4	1.8	90	49	123	23.34	NA	1.3	NA	2.6	2.46	550	101.6	28	25.5	7.3	4	0	5.62	8	0.86	2.1	70.9	144.7	0.9	4	F1	F0 treated/F1 control	Group 9
9	9005	After 2 weeks recovery	53	44.2	1.7	71	46	134	21.37	NA	1.4	NA	2.5	2.35	635	101.5	27	25.3	8.8	14	0	7.74	6	0.91	2	69.5	141.2	0.9	3.9	F1	F0 treated/F1 control	Group 9
9	9005	Terminal necropsy	75	48.1	1.9	85	72	110	22.8	NA	1.8	NA	2.7	2.6	408	100.8	34	25	9.1	11	0	5.01	11	0.89	1.8	73.1	144.3	0.8	4.5	F1	F0 treated/F1 control	Group 9
9	9006	24h after last dose	39	44.5	1.8	98	35	135	22.37	NA	1.3	NA	2.6	2.07	571	102	28	24.4	7	17	0	5.32	7	0.83	2.1	68.9	145.1	0.5	3.2	F1	F0 treated/F1 control	Group 9
9	9006	After 2 weeks recovery	53	43.8	1.7	94	43	112	20.32	NA	1.4	NA	2.6	2.26	313	101.6	23	26.1	8.9	4	0	7.13	8	0.84	2	69.9	140.9	0.5	4.1	F1	F0 treated/F1 control	Group 9
9	9006	Terminal necropsy	75	43.8	1.8	91	47	105	22.82	NA	1.9	NA	2.6	2.31	396	101	29	24.6	9.9	11	0	5.95	6	0.78	1.9	68.4	141.8	0.6	3.6	F1	F0 treated/F1 control	Group 9
9	9007	24h after last dose	39	43.4	1.6	126	39	95	22.6	NA	2	NA	2.7	1.53	410	99	26	26.4	6.4	9	0	5.38	9	0.81	2.5	69.8	143.4	1.8	4.1	F1	F0 treated/F1 control	Group 9
9	9007	After 2 weeks recovery	53	43	1.6	106	36	79	20.83	NA	1.6	NA	2.7	1.45	294	100.6	24	26.6	8	18	0	6.3	10	0.79	2.2	69.6	141.1	1.6	4.2	F1	F0 treated/F1 control	Group 9
9	9007	Terminal necropsy	74	43.1	1.7	140	38	71	25.43	NA	1.5	NA	2.6	1.7	225	100.6	31	24.9	8.2	9	0	5.23	8	0.75	2	68	141.5	1.2	5.4	F1	F0 treated/F1 control	Group 9
9	9008	24h after last dose	39	45.7	1.8	119	53	122	21.27	NA	0.9	NA	2.7	1.61	581	100.9	29	25	6.4	11	0	5.99	5	0.89	2.4	70.7	144.4	0.8	5	F1	F0 treated/F1 control	Group 9
9	9008	After 2 weeks recovery	53	44.8	1.8	98	45	80	20.73	NA	1.1	NA	2.8	1.62	208	101.9	24	24.6	7.6	3	0	7.91	8	0.91	2	69.4	141.8	0.8	5	F1	F0 treated/F1 control	Group 9
9	9008	Terminal necropsy	74	43.8	1.8	93	52	92	23.4	NA	1.5	NA	2.6	1.63	348	102.8	29	24.4	6.9	16	0	6.1	9	0.87	2.2	68.2	143	0.9	4.4	F1	F0 treated/F1 control	Group 9
9	9009	24h after last dose	39	47	2	169	46	91	23.44	NA	1.5	NA	2.9	1.99	386	99.3	30	23.7	6.6	12	0	6.29	7	0.85	2.6	70.7	142.9	0.6	7.1	F1	F0 treated/F1 control	Group 9
9	9009	After 2 weeks recovery	53	45.4	1.9	120	47	89	20.44	NA	1.7	NA	2.8	1.97	362	100.2	28	24.5	6.8	18	0	9.96	7	0.94	2.1	69.9	138.3	0.6	7.5	F1	F0 treated/F1 control	Group 9
9	9009	Terminal necropsy	74	44.8	2	98	45	87	24.38	NA	2.1	NA	2.7	1.99	324	101.8	28	22	7	14	0	5.95	8	0.78	2.3	66.8	141.8	0.6	5.5	F1	F0 treated/F1 control	Group 9
9	9010	24h after last dose	39	47.3	2.1	90	41	91	23.84	NA	2.2	NA	2.8	1.75	347	97.5	27	22.8	7.1	21	0	5.67	8	0.89	2.5	70.1	143.3	1.1	5	F1	F0 treated/F1 control	Group 9
9	9010	After 2 weeks recovery	53	45.3	2	75	41	85	21.23	NA	1.7	NA	2.6	1.63	227	100	30	22.8	8	13	0	6.78	7	0.88	2	68.1	141.4	0.7	4.3	F1	F0 treated/F1 control	Group 9
9	9010	Terminal necropsy	74	43.7	1.9	80	56	109	24.71	NA	3	NA	2.7	1.93	445	99.6	28	23.1	7.2	21	0	5.71	11	0.83	2.2	66.8	141.8	1.5	4.8	F1	F0 treated/F1 control	Group 9
9	9011	24h after last dose	39	48	2.1	122	45	114	24.34	NA	1.6	NA	2.8	2.61	532	99.9	25	22.6	6.6	4	0	5.62	10	0.83	2.4	70.6	145.9	1.6	5.3	F1	F0 treated/F1 control	Group 9
9	9011	After 2 weeks recovery	53	49.3	2.3	76	52	164	23.42	NA	1.4	NA	2.7	2.98	692	103.4	25	21.8	9.3	7	0	5.88	9	0.85	2.2	71.1	147.2	0.9	5.6	F1	F0 treated/F1 control	Group 9
9	9011	Terminal necropsy	74	45.7	2.3	116	85	162	26.3	NA	1.7	NA	2.6	2.21	285	100.3	27	19.6	8.9	3	0	5.34	10	0.83	1.9	65.3	142.2	1	5.3	F1	F0 treated/F1 control	Group 9
9	9012	24h after last dose	39	45.3	1.7	88	58	113	22.12	NA	1.7	NA	2.6	1.91	365	98.8	33	26.3	8.2	10	0	5.77	7	0.82	2.2	71.6	143.1	0.7	5.7	F1	F0 treated/F1 control	Group 9
9	9012	After 2 weeks recovery	53	44.8	1.8	80	52	88	20.34	NA	1.3	NA	2.7	2.17	138	100.7	30	24.6	8.5	8	0	5.28	5	0.83	2.3	69.4	141.5	0.6	6.7	F1	F0 treated/F1 control	Group 9
9	9012	Terminal necropsy	74	44.8	1.8	76	55	85	22.86	NA	1.8	NA	2.6	2.17	268	102.6	30	24.7	8.2	13	0	5.06	7	0.82	2.1	69.5	142	0.5	5.5	F1	F0 treated/F1 control	Group 9
