# Supplementary material for: Unaltered hepatic wound healing response in male rats with ancestral liver injury
Source: Nat Commun. 2023 Oct 10;14:6353. doi: 10.1038/s41467-023-41998-w (PMC10564731; doi:10.1038/s41467-023-41998-w)
Supplement: Supplementary file 8 — Source Data [file 41467_2023_41998_MOESM8_ESM.xlsx]

## Sheet: Fig1d-e
Study.Arm.Code	Animal.Number	Specimen.Collection.Day	Visit.Day	ALB_g.L	ALBGLOB_n.a	ALP_U.L	ALT_U.L	AST_U.L	BICARB_mmol.L	BILDIR_umol.L	BILI_umol.L	BILIND_umol.L	CA_mmol.L	CHOL_mmol.L	CK_U.L	CL_mmol.L	CREAT_umol.L	GLOBUL_g.L	GLUC_mmol.L	HEMOLYSI_mmol.L	ICTERUSI_mmol.L	K_mmol.L	LIPEMIAI_mmol.L	MG_mmol.L	PHOS_mmol.L	PROT_g.L	SODIUM_mmol.L	TRIG_mmol.L	UREA_mmol.L	Group	group_name	group_number
1	1001	24h after last dose	39	40.1	1.7	117	37	115	24.52	NA	1.4	NA	2.6	1.43	563	100.8	30	23.9	6.1	8	0	5.67	5	0.91	2.7	64	143.9	0.6	5	F0	F0 control	Group 1
1	1002	24h after last dose	39	42.6	2	160	53	170	25.93	NA	1.7	NA	2.5	1.41	1216	99.2	33	21.2	7.1	8	0	5.31	7	0.91	2.4	63.8	144	0.6	4.6	F0	F0 control	Group 1
1	1003	24h after last dose	39	40	1.7	105	46	129	24.4	NA	1.8	NA	2.6	1.25	826	101.3	32	23	7.6	19	0	6.19	6	0.97	2.6	63	143.1	0.4	4.8	F0	F0 control	Group 1
1	1004	24h after last dose	39	42.1	1.9	144	41	109	25.31	NA	2.1	NA	2.6	1.24	510	101.1	26	22	8.9	22	0	5.01	5	0.88	2.5	64.1	144.2	0.5	3.1	F0	F0 control	Group 1
1	1005	24h after last dose	39	40.7	1.6	103	43	127	22.66	NA	1.3	NA	2.8	1.81	723	101.6	32	26.2	5.9	20	0	5.7	7	1.01	2.7	66.9	145	0.7	4.5	F0	F0 control	Group 1
1	1006	24h after last dose	39	39.2	1.6	129	40	137	24.27	NA	1.3	NA	2.5	1.08	942	102.4	31	24.3	8	42	0	5.34	5	0.89	2.4	63.5	144.3	0.3	4.2	F0	F0 control	Group 1
1	1007	24h after last dose	39	41.5	1.7	173	46	116	24.07	NA	1.6	NA	2.5	1.38	639	102.3	28	24.1	8.2	12	0	5.32	7	0.88	2.5	65.6	144.7	0.5	4.2	F0	F0 control	Group 1
1	1008	24h after last dose	39	41.5	1.9	133	33	68	25.52	NA	1.6	NA	2.6	1.42	225	100.5	29	21.7	9.7	15	0	5.09	7	0.81	2.2	63.2	143.5	1	4.6	F0	F0 control	Group 1
1	1009	24h after last dose	39	41.9	1.7	117	42	119	24.25	NA	1.3	NA	2.7	1.35	685	98.2	32	24.8	7.6	15	0	5.79	7	0.9	2.9	66.7	142.3	1.3	6.3	F0	F0 control	Group 1
1	1010	24h after last dose	39	42.1	1.6	100	36	124	24.61	NA	1.7	NA	2.6	1.99	789	101.2	28	26.7	7.7	10	0	5.35	9	0.82	2.3	68.8	144.9	0.7	4.5	F0	F0 control	Group 1
1	1011	24h after last dose	39	40.5	1.8	118	50	142	24.5	NA	2.4	NA	2.6	1.14	936	99.8	32	22.3	7.2	15	0	5.41	6	0.93	2.5	62.8	143.4	0.3	5	F0	F0 control	Group 1
1	1012	24h after last dose	39	42.3	1.9	144	41	110	25.52	NA	1.9	NA	2.6	1.4	552	100.9	29	22.2	8.9	8	0	5.22	9	0.93	2.6	64.5	144.1	0.7	4.8	F0	F0 control	Group 1
2	2001	24h after last dose	39	39.4	2.4	483	2406	6231	23.63	38.5	50.9	12.4	2.5	1.06	380	101	31	16.7	5.7	8	4	5.98	7	0.98	2.6	56.1	141.9	0.5	5.9	F0	F0 treated	Group 2
2	2002	24h after last dose	39	36.3	2	359	10160	18640	21.56	26	35.2	9.2	3	2.35	572	100	43	18.1	5.7	22	2	5.78	12	1.21	3.3	54.4	145.6	1.5	6.5	F0	F0 treated	Group 2
2	2003	24h after last dose	39	38.5	2	609	1221	2249	24.87	21.3	30.8	9.5	2.6	1.62	274	99.3	27	18.9	6.8	6	2	5.62	9	0.92	2.8	57.4	141.4	0.9	5	F0	F0 treated	Group 2
2	2004	24h after last dose	39	30.5	1	800	660	2067	25.04	34.5	55.8	21.3	2.5	3.25	297	103.1	26	29.9	5.8	6	4	4.91	12	0.86	2	60.4	142.7	2.6	4.1	F0	F0 treated	Group 2
2	2006	24h after last dose	39	46	2.3	207	1872	1395	21.7	NA	3.9	NA	2.6	1.15	393	101.4	36	20.3	6.9	8	0	6.42	8	1.15	2.9	66.3	141.8	0.6	9.3	F0	F0 treated	Group 2
2	2007	24h after last dose	39	36.3	1.7	527	5640	10560	22.45	32	42.4	10.4	3.2	1.77	371	104.4	32	20.8	5.7	26	3	5.97	9	1.03	2.8	57.1	147.2	1.1	5.3	F0	F0 treated	Group 2
2	2008	24h after last dose	39	40.1	2	620	1104	2158	22.18	6.6	12	5.4	2.8	2	153	102.1	34	20.3	6.1	8	1	5.44	10	0.99	2.8	60.4	142.1	0.4	8.4	F0	F0 treated	Group 2
2	2009	24h after last dose	39	47.9	2.2	252	2856	2854	22.62	2.1	5.2	3.1	2.7	0.84	343	97.9	39	21.6	6.8	16	0	6.23	7	0.98	2.7	69.5	140.7	0.3	6.9	F0	F0 treated	Group 2
2	2010	24h after last dose	39	44.9	2.5	473	2154	4261	22.26	8.5	14.3	5.8	2.7	2.23	262	100	32	18.1	6.5	9	1	6.15	9	0.96	2.8	63	140.6	0.5	7.8	F0	F0 treated	Group 2
2	2011	24h after last dose	39	44.6	2.1	382	1779	2051	21.52	3.7	6.3	2.6	2.7	1.83	146	102.8	31	20.9	7.1	9	0	5.88	10	0.98	2.6	65.5	142.2	0.7	5.7	F0	F0 treated	Group 2
2	2012	24h after last dose	39	33.2	1.5	697	491	1418	24.34	18.7	36.8	18.1	2.5	2.6	301	105.8	22	22.6	5.2	6	2	4.79	11	0.89	2.3	55.8	144.4	1.8	4.3	F0	F0 treated	Group 2

## Sheet: Fig1f-g
Study.Arm.Code	Animal.Number	Specimen.Collection.Day	Visit.Day	ALB_g.L	ALBGLOB_n.a	ALP_U.L	ALT_U.L	AST_U.L	BICARB_mmol.L	BILDIR_umol.L	BILI_umol.L	BILIND_umol.L	CA_mmol.L	CHOL_mmol.L	CK_U.L	CL_mmol.L	CREAT_umol.L	GLOBUL_g.L	GLUC_mmol.L	HEMOLYSI_mmol.L	ICTERUSI_mmol.L	K_mmol.L	LIPEMIAI_mmol.L	MG_mmol.L	PHOS_mmol.L	PROT_g.L	SODIUM_mmol.L	TRIG_mmol.L	UREA_mmol.L	Group	group_name	group_number
10	10001	24h after last dose	39	48.2	2.3	122	217	247	21.77	NA	2.2	NA	2.8	0.8	412	100.8	32	20.9	7.7	8	0	6.05	8	0.92	2.3	69.1	143.5	0.6	8.9	F1	F0 treated/F1 treated	Group 10
10	10002	24h after last dose	39	44.3	2.1	239	880	657	19.72	NA	3.4	NA	2.7	1.36	234	100.6	36	21.5	7.1	7	0	5.54	6	0.92	2.6	65.8	141.7	0.4	7.4	F1	F0 treated/F1 treated	Group 10
10	10003	24h after last dose	39	40.5	1.64634	750	847	1417	24.11	7.1	11.5	4.4	2.8	1.2	247	99.6	28	24.6	6.8	3	1	5.51	9	0.91	2.6	65.1	143.4	0.3	6.7	F1	F0 treated/F1 treated	Group 10
10	10004	24h after last dose	39	41.2	1.81498	590	692	1871	23.44	12	18.6	6.6	2.7	1.1	162	101.4	29	22.7	6.4	8	1	5.78	8	0.96	2.7	63.9	143.8	0.3	8.2	F1	F0 treated/F1 treated	Group 10
10	10005	24h after last dose	39	42.5	2.1	438	1990	2897	21.87	6.5	10.8	4.3	2.8	1.49	238	100.1	37	20	5.9	8	1	6.11	10	1.1	3	62.5	143	0.9	9.3	F1	F0 treated/F1 treated	Group 10
10	10006	24h after last dose	39	42.3	1.85526	315	2296	2663	20.61	2.9	5.5	2.6	3.2	1.79	276	98.9	33	22.8	5.7	13	0	5.76	6	1.06	2.9	65.1	141.1	0.3	10.4	F1	F0 treated/F1 treated	Group 10
10	10007	24h after last dose	39	39.5	2.14674	464	1173	2146	20.59	6	10.6	4.6	3.1	2.18	256	99.8	26	18.4	6.3	9	1	5.56	6	0.84	2.9	57.9	140.1	0.6	7.5	F1	F0 treated/F1 treated	Group 10
10	10008	24h after last dose	39	45.3	2.18841	253	2291	1705	21.97	2.1	5.5	3.4	2.8	0.75	513	100.6	37	20.7	6.6	9	0	6.65	8	0.95	2.7	66	143.6	0.4	8.6	F1	F0 treated/F1 treated	Group 10
10	10009	24h after last dose	39	37.9	1.70721	507	4536	7830	22.64	25.6	36.4	10.8	3.5	0.96	218	104.7	32	22.2	6.5	12	2	5.5	7	0.92	2.6	60.1	148	0.7	6.1	F1	F0 treated/F1 treated	Group 10
10	10010	24h after last dose	39	43.9	2.09048	449	12210	20920	20.61	19.7	32.8	13.1	3.1	2.75	398	101.5	36	21	6.3	17	2	5.26	12	1.14	2.9	64.9	146.3	2	5.8	F1	F0 treated/F1 treated	Group 10
10	10011	24h after last dose	39	44.2	2.67879	264	6294	8660	22.53	1.9	5	3.1	2.9	0.45	321	100.6	31	16.5	7.4	12	0	5.76	8	0.92	2.6	60.7	144	0.4	8.7	F1	F0 treated/F1 treated	Group 10
10	10012	24h after last dose	39	43.4	2	305	3242	2794	21.37	NA	4.4	NA	2.8	1.66	194	100	32	21.9	7.1	8	0	6.24	7	0.91	2.7	65.3	141.7	0.5	9.6	F1	F0 treated/F1 treated	Group 10
7	7001	24h after last dose	39	44.2	1.9	96	67	163	24.38	NA	1.9	NA	2.7	1.45	982	99.5	37	23.1	5.8	14	0	5.76	8	1.01	2.6	67.3	142.9	0.5	6.2	F1	F0 control/F1 control	Group 7
7	7002	24h after last dose	39	45.5	1.8	99	51	119	24.19	NA	2.1	NA	2.7	1.49	961	98.9	32	25.6	5.8	6	0	6.56	9	0.94	2.7	71.1	142.4	0.7	6.4	F1	F0 control/F1 control	Group 7
7	7003	24h after last dose	39	44.2	1.9	101	44	103	23.94	NA	1.8	NA	2.6	1.66	738	101.2	28	23.8	6.5	10	0	5.37	9	0.88	2.4	68	144	0.6	3.9	F1	F0 control/F1 control	Group 7
7	7004	24h after last dose	39	44.7	1.9	108	44	118	22.89	NA	2.3	NA	2.6	1.38	921	101.4	35	23.9	6.8	24	0	6.28	10	0.92	2.3	68.6	143.1	0.3	4.8	F1	F0 control/F1 control	Group 7
7	7005	24h after last dose	39	45.8	1.9	206	52	124	24.03	NA	1.8	NA	2.7	2.12	679	99.7	31	23.8	6.6	7	0	5.52	10	0.87	2.4	69.6	143.4	1.4	5.4	F1	F0 control/F1 control	Group 7
7	7006	24h after last dose	39	44.2	2.4	115	37	119	24.36	NA	1.7	NA	2.5	1.79	804	100.3	27	18.4	5.9	17	0	6.08	8	0.87	2.5	62.6	142.7	0.8	4.4	F1	F0 control/F1 control	Group 7
7	7007	24h after last dose	39	42.3	1.7	118	53	136	23.61	NA	2.1	NA	2.6	1.38	889	100.3	31	24.4	6.3	6	0	5.89	9	0.84	2.2	66.7	143.2	0.6	4.3	F1	F0 control/F1 control	Group 7
7	7008	24h after last dose	39	47.2	2.2	112	39	115	24.15	NA	1.5	NA	2.5	1.74	760	100.3	30	21.5	6.8	18	0	5.98	10	0.91	2.3	68.7	143.9	1	4.4	F1	F0 control/F1 control	Group 7
7	7009	24h after last dose	39	43.3	1.8	97	46	97	20.4	NA	1.3	NA	2.6	1.7	356	100	29	24	7.7	14	0	5.88	10	0.86	2.4	67.3	144.8	0.6	4.7	F1	F0 control/F1 control	Group 7
7	7010	24h after last dose	39	44.3	2.1	120	51	99	25.48	NA	1.9	NA	2.6	1.79	406	97.9	29	21	7.5	11	0	6.13	11	0.9	2.4	65.3	141.2	1	5.3	F1	F0 control/F1 control	Group 7
7	7011	24h after last dose	39	44	1.7	103	30	115	23.82	NA	1.7	NA	2.7	1.88	962	99.3	25	26.4	6.3	11	0	5.32	10	0.83	2.4	70.4	144.1	1.5	4.1	F1	F0 control/F1 control	Group 7
7	7012	24h after last dose	39	43.6	1.9	120	41	94	24.21	NA	1.3	NA	2.6	1.59	525	100.2	30	23.4	7.8	28	0	6.16	11	0.91	2.3	67	142.3	0.8	6.3	F1	F0 control/F1 control	Group 7
8	8001	24h after last dose	39	44.1	2.1	413	1498	2233	23.65	13.9	20.4	6.5	2.6	1.55	424	99.6	36	21.1	5.1	6	1	6.2	12	1	2.5	65.2	141.7	0.4	10.7	F1	F0 control/F1 treated	Group 8
8	8002	24h after last dose	39	45.5	2.24138	297	11480	11200	24.61	6.2	13.8	7.6	2.7	1.35	643	97.4	41	20.3	5.8	14	1	5.94	10	0.97	2.6	65.8	142.2	0.6	6.2	F1	F0 control/F1 treated	Group 8
8	8003	24h after last dose	39	41.3	1.99517	870	555	1260	23.84	14.1	26.6	12.5	2.6	2.02	202	101.5	25	20.7	6.3	8	2	4.68	8	0.89	2.3	62	143.1	0.4	4.5	F1	F0 control/F1 treated	Group 8
8	8004	24h after last dose	39	37.6	1.82524	610	1306	2316	24.34	7.1	12.3	5.2	2.5	2	248	102.2	32	20.6	5.8	6	1	5.56	10	1.01	2.6	58.2	143.6	0.5	8.4	F1	F0 control/F1 treated	Group 8
8	8005	24h after last dose	39	39.9	2.2	502	1731	2575	24.15	12.3	19.3	7	2.6	1.87	245	101.1	28	18	5.3	8	1	6.51	9	1.07	2.6	57.9	140.8	0.8	8.2	F1	F0 control/F1 treated	Group 8
8	8006	24h after last dose	39	44.5	2.40541	540	2697	3143	22.12	5	8.5	3.5	2.6	1.87	319	101	31	18.5	5.4	9	1	5.72	10	1.02	2.4	63	141.5	0.6	8.5	F1	F0 control/F1 treated	Group 8
8	8007	24h after last dose	39	46.5	2.3	516	661	970	24.32	7.6	12.7	5.1	2.8	1.46	339	99.5	29	20.2	5.7	6	1	5.59	6	0.97	2.4	66.7	141.8	0.5	8.1	F1	F0 control/F1 treated	Group 8
8	8008	24h after last dose	39	49.3	2.4	241	1191	1212	22.14	NA	2.8	NA	2.6	0.7	640	100.9	32	20.6	6.7	4	0	6.01	8	0.92	2.2	69.9	142.7	0.3	8.1	F1	F0 control/F1 treated	Group 8
8	8009	24h after last dose	39	37.9	1.64783	840	2105	3717	23.53	27.4	42.4	15	2.7	1.21	338	102.2	25	23	5.8	10	3	5.11	11	0.97	2.2	60.9	144.6	0.5	6.1	F1	F0 control/F1 treated	Group 8
8	8010	24h after last dose	39	44.4	2.6	255	4292	4743	24.25	4.8	7.5	2.7	2.6	0.35	362	100	27	16.8	5	11	1	5.35	7	0.92	2.7	61.2	142.7	0.3	7	F1	F0 control/F1 treated	Group 8
8	8011	24h after last dose	39	44	1.8	180	1808	1403	22.43	NA	2.8	NA	2.7	1.5	253	102.7	32	23.8	6.6	5	0	4.99	10	0.93	2.8	67.8	145.1	0.4	6.9	F1	F0 control/F1 treated	Group 8
8	8012	24h after last dose	39	44.6	2.4	238	1685	1291	22.86	NA	2.6	NA	2.7	0.82	496	100.4	32	18.7	6.7	9	0	6.2	13	0.93	2.3	63.3	141.4	0.6	9.3	F1	F0 control/F1 treated	Group 8
9	9001	24h after last dose	39	44.9	1.9	76	36	80	24.23	NA	2	NA	2.7	1.66	359	98.9	30	23.3	6.9	10	0	5.44	9	0.87	2.5	68.2	143.8	1.5	6.1	F1	F0 treated/F1 control	Group 9
9	9002	24h after last dose	39	45.5	1.8	94	33	85	22.74	NA	1.6	NA	2.8	1.17	423	99.6	28	25.3	6.4	7	0	5.82	8	0.89	2.7	70.8	143.7	1.7	7.8	F1	F0 treated/F1 control	Group 9
9	9003	24h after last dose	39	43.7	1.9	96	36	142	23.53	NA	1.7	NA	2.6	1.92	1148	100.6	27	23.1	7.1	11	0	6.1	7	0.89	2.3	66.8	144.2	0.7	4.7	F1	F0 treated/F1 control	Group 9
9	9004	24h after last dose	39	44.4	1.9	81	40	164	21.62	NA	1.8	NA	2.6	1.79	1472	101.5	29	22.9	6.7	15	0	6.01	7	0.91	2.5	67.3	143.3	0.6	4.8	F1	F0 treated/F1 control	Group 9
9	9005	24h after last dose	39	45.4	1.8	90	49	123	23.34	NA	1.3	NA	2.6	2.46	550	101.6	28	25.5	7.3	4	0	5.62	8	0.86	2.1	70.9	144.7	0.9	4	F1	F0 treated/F1 control	Group 9
9	9006	24h after last dose	39	44.5	1.8	98	35	135	22.37	NA	1.3	NA	2.6	2.07	571	102	28	24.4	7	17	0	5.32	7	0.83	2.1	68.9	145.1	0.5	3.2	F1	F0 treated/F1 control	Group 9
9	9007	24h after last dose	39	43.4	1.6	126	39	95	22.6	NA	2	NA	2.7	1.53	410	99	26	26.4	6.4	9	0	5.38	9	0.81	2.5	69.8	143.4	1.8	4.1	F1	F0 treated/F1 control	Group 9
9	9008	24h after last dose	39	45.7	1.8	119	53	122	21.27	NA	0.9	NA	2.7	1.61	581	100.9	29	25	6.4	11	0	5.99	5	0.89	2.4	70.7	144.4	0.8	5	F1	F0 treated/F1 control	Group 9
9	9009	24h after last dose	39	47	2	169	46	91	23.44	NA	1.5	NA	2.9	1.99	386	99.3	30	23.7	6.6	12	0	6.29	7	0.85	2.6	70.7	142.9	0.6	7.1	F1	F0 treated/F1 control	Group 9
9	9010	24h after last dose	39	47.3	2.1	90	41	91	23.84	NA	2.2	NA	2.8	1.75	347	97.5	27	22.8	7.1	21	0	5.67	8	0.89	2.5	70.1	143.3	1.1	5	F1	F0 treated/F1 control	Group 9
9	9011	24h after last dose	39	48	2.1	122	45	114	24.34	NA	1.6	NA	2.8	2.61	532	99.9	25	22.6	6.6	4	0	5.62	10	0.83	2.4	70.6	145.9	1.6	5.3	F1	F0 treated/F1 control	Group 9
9	9012	24h after last dose	39	45.3	1.7	88	58	113	22.12	NA	1.7	NA	2.6	1.91	365	98.8	33	26.3	8.2	10	0	5.77	7	0.82	2.2	71.6	143.1	0.7	5.7	F1	F0 treated/F1 control	Group 9

## Sheet: Fig1h-i
Study.Arm.Code	Animal.Number	Specimen.Collection.Day	Visit.Day	ALB_g.L	ALBGLOB_n.a	ALP_U.L	ALT_U.L	AST_U.L	BICARB_mmol.L	BILDIR_umol.L	BILI_umol.L	BILIND_umol.L	CA_mmol.L	CHOL_mmol.L	CK_U.L	CL_mmol.L	CREAT_umol.L	GLOBUL_g.L	GLUC_mmol.L	HEMOLYSI_mmol.L	ICTERUSI_mmol.L	K_mmol.L	LIPEMIAI_mmol.L	MG_mmol.L	PHOS_mmol.L	PROT_g.L	SODIUM_mmol.L	TRIG_mmol.L	UREA_mmol.L	Group	group_name	group_number
11	11001	24h after last dose	39	42.7	2.3	120	44	142	23.05	NA	1.6	NA	2.4	1.13	928	101.4	32	18.7	6.7	40	0	5.66	12	0.74	2.1	61.4	142.1	0.9	3.6	F2 control	A	Group 11
11	11002	24h after last dose	39	41.2	2.3	138	55	139	25.83	NA	1.3	NA	2.4	1.61	736	100	32	18.3	7.6	16	0	5.69	8	0.8	2.6	59.5	144	0.7	4.9	F2 control	A	Group 11
11	11003	24h after last dose	39	38.7	1.8	112	51	144	26.62	NA	1.4	NA	2.5	1.63	724	99.4	31	21.7	8.1	32	0	5.88	5	0.73	2.5	60.4	142.4	0.9	4.7	F2 control	A	Group 11
11	11004	24h after last dose	39	44	2	140	71	166	23.03	NA	1.7	NA	2.5	1.28	1001	99.5	39	22	6.3	8	0	6.58	14	1.07	2.7	66	140.7	0.5	6.1	F2 control	A	Group 11
11	11005	24h after last dose	39	45.3	2.2	123	43	129	23.13	NA	1.5	NA	2.6	1.57	682	101	35	20.4	6.2	12	0	5.33	9	0.85	2.5	65.7	143.3	0.9	5.2	F2 control	A	Group 11
11	11006	24h after last dose	39	43.6	2	172	74	177	23.82	NA	1.3	NA	2.5	1.27	1411	100.4	35	22	5.8	15	0	6.49	10	0.89	2.4	65.6	142.4	1.1	5.2	F2 control	A	Group 11
11	11007	24h after last dose	39	43.6	2.1	84	42	155	23.26	NA	1.8	NA	2.4	1.13	1456	102.3	34	21.1	6.7	45	0	5.67	10	0.91	2.2	64.7	143.8	0.4	4.5	F2 control	A	Group 11
11	11008	24h after last dose	39	45	1.9	158	50	149	23.92	NA	1.1	NA	2.5	1.75	1118	100.7	38	23.3	6.1	23	0	6.4	8	0.91	2.6	68.3	143.9	0.8	4.8	F2 control	A	Group 11
11	11009	24h after last dose	39	42.8	2	102	41	106	25.85	NA	1.7	NA	2.5	1.91	727	98.4	34	21.4	7	32	0	5.7	11	0.85	2.2	64.2	140	1.1	4.9	F2 control	A	Group 11
11	11010	24h after last dose	39	42.2	1.8	143	40	105	23.88	NA	1.3	NA	2.5	1.75	633	100.3	36	23.1	6.7	7	0	6.51	12	0.83	1.9	65.3	140.1	1.5	4.6	F2 control	A	Group 11
12	12001	24h after last dose	39	42.4	2.2	98	138	259	22.39	NA	1.6	NA	2.4	1.23	507	102.6	32	19.7	6.4	20	0	6.17	9	0.78	2.6	62.1	143.7	0.5	4.4	F2 low dose	A	Group 12
12	12002	24h after last dose	39	42.6	2.4	164	720	617	25.08	NA	2.1	NA	2.5	0.75	357	101.1	30	17.7	6.6	6	0	5.76	7	0.84	2.8	60.3	143.2	0.6	7.2	F2 low dose	A	Group 12
12	12003	24h after last dose	39	41.7	2.1	143	228	292	24.25	NA	2	NA	2.5	1.04	610	101.3	33	19.7	8.5	14	0	5.66	9	0.84	2.5	61.4	141.7	1.1	5.7	F2 low dose	A	Group 12
12	12004	24h after last dose	39	43.2	2.5	164	1202	1042	22.68	NA	2.9	NA	2.5	1.15	1031	99.4	38	17.5	7	7	0	6.58	11	0.97	2.7	60.7	139.6	0.5	8.5	F2 low dose	A	Group 12
12	12005	24h after last dose	39	45.7	2.1	161	814	743	22.53	NA	1.8	NA	2.6	0.9	997	100.9	40	21.4	7.1	9	0	5.74	10	0.9	2.7	67.1	142.8	1	7.6	F2 low dose	A	Group 12
12	12006	24h after last dose	39	42.2	2	116	236	354	22.24	NA	1.8	NA	2.5	0.88	1199	102.6	32	20.8	7.2	16	0	6.47	10	0.93	2.4	63	142.2	1.2	4.3	F2 low dose	A	Group 12
12	12007	24h after last dose	39	42.3	2.5	215	620	493	23.84	NA	1.2	NA	2.4	1.2	1357	101.1	43	17.2	7.7	16	0	5.9	7	0.79	2.2	59.5	142.5	0.5	7.4	F2 low dose	A	Group 12
12	12008	24h after last dose	39	43.9	2.2	171	472	503	23.55	NA	2.2	NA	2.5	0.86	880	101.4	40	20.4	7.1	14	0	6.05	10	0.9	2.4	64.3	143.5	0.6	6.6	F2 low dose	A	Group 12
12	12009	24h after last dose	39	40.6	1.7	148	528	434	23.38	NA	1.3	NA	2.5	1.05	506	99.7	42	23.8	6.8	6	0	7.5	9	0.9	2.4	64.4	138	0.9	6.7	F2 low dose	A	Group 12
12	12010	24h after last dose	39	43.3	2	114	283	303	24.27	NA	1.7	NA	2.6	1.19	740	100.2	42	21.5	7.3	33	0	7.06	16	0.97	2.4	64.8	139.9	0.8	7.7	F2 low dose	A	Group 12
13	13001	24h after last dose	39	40.6	1.8	610	847	1912	24.54	34.5	52	17.5	2.6	3.25	337	100.6	29	22	4.9	7	4	5.1	13	0.91	2.6	62.6	143.5	1.8	4.9	F2 high dose	A	Group 13
13	13002	24h after last dose	39	42.2	2.4	427	1638	2721	24.69	9.8	14.5	4.7	2.5	1.74	338	101.6	32	17.8	5.3	8	1	5.78	8	0.87	2.8	60	143.8	0.4	7	F2 high dose	A	Group 13
13	13003	24h after last dose	39	41.4	2.4	312	2735	3589	23.55	NA	4.7	NA	2.4	1.46	645	100.5	34	17	6.5	9	0	6.04	10	0.85	2.6	58.4	140.1	1.2	5.6	F2 high dose	A	Group 13
13	13004	24h after last dose	39	37.7	1.6	780	1056	2611	23.2	29.3	40.8	11.5	2.5	0.8	492	99.3	32	23.2	5.3	7	3	6.01	12	0.97	2.5	60.9	140.7	0.3	6.7	F2 high dose	A	Group 13
13	13005	24h after last dose	39	44.9	2.6	206	7730	6357	21.54	2.8	6	3.2	2.6	0.97	367	103.3	44	17	6.4	12	0	5.85	13	0.9	2.4	61.9	143.3	0.4	7.4	F2 high dose	A	Group 13
13	13006	24h after last dose	39	42.5	2.6	247	11550	12010	22.26	18.6	27	8.4	2.5	1.59	749	99.4	38	16.1	5.2	20	2	7.36	13	0.98	2.6	58.6	140	1	5.5	F2 high dose	A	Group 13
13	13007	24h after last dose	39	42.5	2.1	254	1270	1060	22.91	NA	3.4	NA	2.5	0.7	751	101.3	38	19.9	5.7	17	0	6.57	7	0.88	2.6	62.4	140.9	0.3	7.7	F2 high dose	A	Group 13
13	13008	24h after last dose	39	42.7	2.3	221	3896	3033	24.15	NA	4.8	NA	2.6	1.4	497	102.2	46	18.2	6.1	7	0	6.58	12	0.95	2.4	60.9	142.7	0.6	9.7	F2 high dose	A	Group 13
13	13009	24h after last dose	39	40	1.7	415	2962	4389	26.68	14.7	19.8	5.1	2.7	1.33	329	98.3	39	23.5	5.9	8	2	7.23	8	0.89	2.6	63.5	140.1	0.4	6.1	F2 high dose	A	Group 13
13	13010	24h after last dose	39	45.6	2.4	219	633	580	22.72	NA	2.7	NA	2.6	1.83	813	100	44	19.4	6.1	14	0	6.3	11	0.95	2.6	65	138.7	0.8	8.3	F2 high dose	A	Group 13

## Sheet: Fig1k
animal	Group	group_number	group_name	F0	F1	F2	ratio.sirius_area.total.area
11001	11	Group 11	A	F0 control	F1 control	F2 control	1.47416
11002	11	Group 11	A	F0 control	F1 control	F2 control	3.60786
11003	11	Group 11	A	F0 control	F1 control	F2 control	3.11374
11004	11	Group 11	A	F0 control	F1 control	F2 control	3.7167
11005	11	Group 11	A	F0 control	F1 control	F2 control	3.00937
11006	11	Group 11	A	F0 control	F1 control	F2 control	2.19953
11007	11	Group 11	A	F0 control	F1 control	F2 control	2.47289
11008	11	Group 11	A	F0 control	F1 control	F2 control	2.19694
11009	11	Group 11	A	F0 control	F1 control	F2 control	3.13567
11010	11	Group 11	A	F0 control	F1 control	F2 control	2.70745
12001	12	Group 12	A	F0 control	F1 control	F2 low dose	3.18508
12002	12	Group 12	A	F0 control	F1 control	F2 low dose	3.79188
12003	12	Group 12	A	F0 control	F1 control	F2 low dose	4.95582
12004	12	Group 12	A	F0 control	F1 control	F2 low dose	8.0465
12005	12	Group 12	A	F0 control	F1 control	F2 low dose	4.08454
12006	12	Group 12	A	F0 control	F1 control	F2 low dose	4.32873
12007	12	Group 12	A	F0 control	F1 control	F2 low dose	2.89145
12008	12	Group 12	A	F0 control	F1 control	F2 low dose	3.87991
12009	12	Group 12	A	F0 control	F1 control	F2 low dose	4.34005
12010	12	Group 12	A	F0 control	F1 control	F2 low dose	4.66165
13001	13	Group 13	A	F0 control	F1 control	F2 high dose	18.777
13002	13	Group 13	A	F0 control	F1 control	F2 high dose	8.07136
13003	13	Group 13	A	F0 control	F1 control	F2 high dose	9.86379
13004	13	Group 13	A	F0 control	F1 control	F2 high dose	12.8947
13005	13	Group 13	A	F0 control	F1 control	F2 high dose	11.362
13006	13	Group 13	A	F0 control	F1 control	F2 high dose	8.45144
13007	13	Group 13	A	F0 control	F1 control	F2 high dose	6.82869
13008	13	Group 13	A	F0 control	F1 control	F2 high dose	5.32974
13009	13	Group 13	A	F0 control	F1 control	F2 high dose	13.2021
13010	13	Group 13	A	F0 control	F1 control	F2 high dose	6.99487

## Sheet: Fig2a
animal	Group	group_number	group_name	F0	F1	F2	ratio.sirius_area.total.area
12001	12	Group 12	A	F0 control	F1 control	F2 low dose	3.18508
12002	12	Group 12	A	F0 control	F1 control	F2 low dose	3.79188
12003	12	Group 12	A	F0 control	F1 control	F2 low dose	4.95582
12004	12	Group 12	A	F0 control	F1 control	F2 low dose	8.0465
12005	12	Group 12	A	F0 control	F1 control	F2 low dose	4.08454
12006	12	Group 12	A	F0 control	F1 control	F2 low dose	4.32873
12007	12	Group 12	A	F0 control	F1 control	F2 low dose	2.89145
12008	12	Group 12	A	F0 control	F1 control	F2 low dose	3.87991
12009	12	Group 12	A	F0 control	F1 control	F2 low dose	4.34005
12010	12	Group 12	A	F0 control	F1 control	F2 low dose	4.66165
13001	13	Group 13	A	F0 control	F1 control	F2 high dose	18.777
13002	13	Group 13	A	F0 control	F1 control	F2 high dose	8.07136
13003	13	Group 13	A	F0 control	F1 control	F2 high dose	9.86379
13004	13	Group 13	A	F0 control	F1 control	F2 high dose	12.8947
13005	13	Group 13	A	F0 control	F1 control	F2 high dose	11.362
13006	13	Group 13	A	F0 control	F1 control	F2 high dose	8.45144
13007	13	Group 13	A	F0 control	F1 control	F2 high dose	6.82869
13008	13	Group 13	A	F0 control	F1 control	F2 high dose	5.32974
13009	13	Group 13	A	F0 control	F1 control	F2 high dose	13.2021
13010	13	Group 13	A	F0 control	F1 control	F2 high dose	6.99487
15001	15	Group 15	B	F0 control	F1 treated	F2 low dose	4.47555
15002	15	Group 15	B	F0 control	F1 treated	F2 low dose	3.65104
15003	15	Group 15	B	F0 control	F1 treated	F2 low dose	6.25201
15004	15	Group 15	B	F0 control	F1 treated	F2 low dose	6.63444
15005	15	Group 15	B	F0 control	F1 treated	F2 low dose	6.16519
15006	15	Group 15	B	F0 control	F1 treated	F2 low dose	5.80839
15007	15	Group 15	B	F0 control	F1 treated	F2 low dose	6.14347
15008	15	Group 15	B	F0 control	F1 treated	F2 low dose	4.33529
15009	15	Group 15	B	F0 control	F1 treated	F2 low dose	4.38646
15010	15	Group 15	B	F0 control	F1 treated	F2 low dose	3.60502
16001	16	Group 16	B	F0 control	F1 treated	F2 high dose	10.6196
16002	16	Group 16	B	F0 control	F1 treated	F2 high dose	12.6759
16003	16	Group 16	B	F0 control	F1 treated	F2 high dose	9.04734
16004	16	Group 16	B	F0 control	F1 treated	F2 high dose	29.0952
16005	16	Group 16	B	F0 control	F1 treated	F2 high dose	6.73141
16006	16	Group 16	B	F0 control	F1 treated	F2 high dose	8.64201
16007	16	Group 16	B	F0 control	F1 treated	F2 high dose	28.5869
16008	16	Group 16	B	F0 control	F1 treated	F2 high dose	8.93912
16009	16	Group 16	B	F0 control	F1 treated	F2 high dose	10.2262
16010	16	Group 16	B	F0 control	F1 treated	F2 high dose	9.77636
18001	18	Group 18	C	F0 treated	F1 control	F2 low dose	4.19602
18002	18	Group 18	C	F0 treated	F1 control	F2 low dose	2.57293
18003	18	Group 18	C	F0 treated	F1 control	F2 low dose	5.99653
18004	18	Group 18	C	F0 treated	F1 control	F2 low dose	6.05898
18005	18	Group 18	C	F0 treated	F1 control	F2 low dose	9.32685
18006	18	Group 18	C	F0 treated	F1 control	F2 low dose	2.45104
18007	18	Group 18	C	F0 treated	F1 control	F2 low dose	3.35924
18008	18	Group 18	C	F0 treated	F1 control	F2 low dose	3.40469
18009	18	Group 18	C	F0 treated	F1 control	F2 low dose	5.70349
18010	18	Group 18	C	F0 treated	F1 control	F2 low dose	5.8269
19001	19	Group 19	C	F0 treated	F1 control	F2 high dose	12.9253
19002	19	Group 19	C	F0 treated	F1 control	F2 high dose	7.05648
19004	19	Group 19	C	F0 treated	F1 control	F2 high dose	31.5438
19005	19	Group 19	C	F0 treated	F1 control	F2 high dose	24.2648
19006	19	Group 19	C	F0 treated	F1 control	F2 high dose	8.75559
19007	19	Group 19	C	F0 treated	F1 control	F2 high dose	7.27323
19008	19	Group 19	C	F0 treated	F1 control	F2 high dose	11.5198
19009	19	Group 19	C	F0 treated	F1 control	F2 high dose	11.8438
19010	19	Group 19	C	F0 treated	F1 control	F2 high dose	11.7643
21001	21	Group 21	D	F0 treated	F1 treated	F2 low dose	5.16813
21002	21	Group 21	D	F0 treated	F1 treated	F2 low dose	2.71459
21003	21	Group 21	D	F0 treated	F1 treated	F2 low dose	4.82821
21004	21	Group 21	D	F0 treated	F1 treated	F2 low dose	5.10182
21005	21	Group 21	D	F0 treated	F1 treated	F2 low dose	4.33674
21006	21	Group 21	D	F0 treated	F1 treated	F2 low dose	5.87093
21007	21	Group 21	D	F0 treated	F1 treated	F2 low dose	5.21625
21008	21	Group 21	D	F0 treated	F1 treated	F2 low dose	5.69277
21009	21	Group 21	D	F0 treated	F1 treated	F2 low dose	4.17265
21010	21	Group 21	D	F0 treated	F1 treated	F2 low dose	4.8114
22001	22	Group 22	D	F0 treated	F1 treated	F2 high dose	4.48116
22002	22	Group 22	D	F0 treated	F1 treated	F2 high dose	6.8381
22003	22	Group 22	D	F0 treated	F1 treated	F2 high dose	28.4719
22004	22	Group 22	D	F0 treated	F1 treated	F2 high dose	9.3145
22005	22	Group 22	D	F0 treated	F1 treated	F2 high dose	13.8769
22006	22	Group 22	D	F0 treated	F1 treated	F2 high dose	22.2009
22007	22	Group 22	D	F0 treated	F1 treated	F2 high dose	19.3309
22008	22	Group 22	D	F0 treated	F1 treated	F2 high dose	25.8032
22009	22	Group 22	D	F0 treated	F1 treated	F2 high dose	10.604
22010	22	Group 22	D	F0 treated	F1 treated	F2 high dose	18.8322

## Sheet: Fig2c
Col1A1									Col1A2									Lox									Timp1
Sample Name	Cohort	Group	Treatment	Col1a1_Hprt1_norm	comment				Sample Name	Cohort	Group	Treatment	Col1a2_Hprt1_norm	comment				Sample Name	Cohort	Group	Treatment	Lox_Hprt1_norm	comment				Sample Name	Cohort	Group	Treatment	Timp1_Hprt1_norm	comment
12001	A	Group 12	low dose	0.596006	relative to Group A low dose				12001	A	Group 12	low dose	0.77472	relative to Group A low dose				12001	A	Group 12	low dose	1.11353	relative to Group A low dose				12001	A	Group 12	low dose	0.469	relative to Group A low dose
12002	A	Group 12	low dose	1.15751	relative to Group A low dose				12002	A	Group 12	low dose	1.19086	relative to Group A low dose				12002	A	Group 12	low dose	1.88828	relative to Group A low dose				12002	A	Group 12	low dose	0.933234	relative to Group A low dose
12003	A	Group 12	low dose	1.26372	relative to Group A low dose				12003	A	Group 12	low dose	1.12202	relative to Group A low dose				12003	A	Group 12	low dose	0.747437	relative to Group A low dose				12003	A	Group 12	low dose	0.849985	relative to Group A low dose
12004	A	Group 12	low dose	2.22951	relative to Group A low dose				12004	A	Group 12	low dose	1.76605	relative to Group A low dose				12004	A	Group 12	low dose	1.10218	relative to Group A low dose				12004	A	Group 12	low dose	1.45192	relative to Group A low dose
12005	A	Group 12	low dose	0.771248	relative to Group A low dose				12005	A	Group 12	low dose	0.714557	relative to Group A low dose				12005	A	Group 12	low dose	2.81604	relative to Group A low dose				12005	A	Group 12	low dose	1.52337	relative to Group A low dose
12006	A	Group 12	low dose	1.27294	relative to Group A low dose				12006	A	Group 12	low dose	1.12386	relative to Group A low dose				12006	A	Group 12	low dose	0.448436	relative to Group A low dose				12006	A	Group 12	low dose	1.00414	relative to Group A low dose
12007	A	Group 12	low dose	0.873111	relative to Group A low dose				12007	A	Group 12	low dose	0.942491	relative to Group A low dose				12007	A	Group 12	low dose	0.588348	relative to Group A low dose				12007	A	Group 12	low dose	1.21253	relative to Group A low dose
12008	A	Group 12	low dose	1.19914	relative to Group A low dose				12008	A	Group 12	low dose	1.16512	relative to Group A low dose				12008	A	Group 12	low dose	1.59354	relative to Group A low dose				12008	A	Group 12	low dose	1.43725	relative to Group A low dose
12009	A	Group 12	low dose	0.733885	relative to Group A low dose				12009	A	Group 12	low dose	0.790402	relative to Group A low dose				12009	A	Group 12	low dose	0.943511	relative to Group A low dose				12009	A	Group 12	low dose	0.74925	relative to Group A low dose
12010	A	Group 12	low dose	0.682011	relative to Group A low dose				12010	A	Group 12	low dose	0.784776	relative to Group A low dose				12010	A	Group 12	low dose	0.516799	relative to Group A low dose				12010	A	Group 12	low dose	0.926892	relative to Group A low dose
15001	B	Group 15	low dose	0.747407	relative to Group A low dose				15001	B	Group 15	low dose	0.910348	relative to Group A low dose				15001	B	Group 15	low dose	1.52567	relative to Group A low dose				15001	B	Group 15	low dose	0.549812	relative to Group A low dose
15002	B	Group 15	low dose	0.501552	relative to Group A low dose				15002	B	Group 15	low dose	0.573013	relative to Group A low dose				15002	B	Group 15	low dose	0.573241	relative to Group A low dose				15002	B	Group 15	low dose	0.771508	relative to Group A low dose
15003	B	Group 15	low dose	2.0885	relative to Group A low dose				15003	B	Group 15	low dose	1.71794	relative to Group A low dose				15003	B	Group 15	low dose	1.16282	relative to Group A low dose				15003	B	Group 15	low dose	1.95639	relative to Group A low dose
15004	B	Group 15	low dose	2.10948	relative to Group A low dose				15004	B	Group 15	low dose	1.78461	relative to Group A low dose				15004	B	Group 15	low dose	1.47167	relative to Group A low dose				15004	B	Group 15	low dose	1.64709	relative to Group A low dose
15005	B	Group 15	low dose	3.15985	relative to Group A low dose				15005	B	Group 15	low dose	2.37923	relative to Group A low dose				15005	B	Group 15	low dose	0.892667	relative to Group A low dose				15005	B	Group 15	low dose	0.796125	relative to Group A low dose
15006	B	Group 15	low dose	2.37657	relative to Group A low dose				15006	B	Group 15	low dose	1.93847	relative to Group A low dose				15006	B	Group 15	low dose	1.09271	relative to Group A low dose				15006	B	Group 15	low dose	1.50345	relative to Group A low dose
15007	B	Group 15	low dose	1.46404	relative to Group A low dose				15007	B	Group 15	low dose	1.35771	relative to Group A low dose				15007	B	Group 15	low dose	1.04069	relative to Group A low dose				15007	B	Group 15	low dose	0.959995	relative to Group A low dose
15008	B	Group 15	low dose	1.81412	relative to Group A low dose				15008	B	Group 15	low dose	1.45194	relative to Group A low dose				15008	B	Group 15	low dose	1.4983	relative to Group A low dose				15008	B	Group 15	low dose	1.97182	relative to Group A low dose
15009	B	Group 15	low dose	1.44394	relative to Group A low dose				15009	B	Group 15	low dose	1.28462	relative to Group A low dose				15009	B	Group 15	low dose	0.701045	relative to Group A low dose				15009	B	Group 15	low dose	1.48078	relative to Group A low dose
15010	B	Group 15	low dose	1.26533	relative to Group A low dose				15010	B	Group 15	low dose	1.19623	relative to Group A low dose				15010	B	Group 15	low dose	0.675509	relative to Group A low dose				15010	B	Group 15	low dose	1.07536	relative to Group A low dose
18001	C	Group 18	low dose	1.98369	relative to Group A low dose				18001	C	Group 18	low dose	1.59145	relative to Group A low dose				18001	C	Group 18	low dose	0.670436	relative to Group A low dose				18001	C	Group 18	low dose	0.827501	relative to Group A low dose
18002	C	Group 18	low dose	0.729942	relative to Group A low dose				18002	C	Group 18	low dose	0.820648	relative to Group A low dose				18002	C	Group 18	low dose	2.31001	relative to Group A low dose				18002	C	Group 18	low dose	0.945561	relative to Group A low dose
18003	C	Group 18	low dose	1.43223	relative to Group A low dose				18003	C	Group 18	low dose	1.34701	relative to Group A low dose				18003	C	Group 18	low dose	2.41069	relative to Group A low dose				18003	C	Group 18	low dose	0.80765	relative to Group A low dose
18004	C	Group 18	low dose	1.0988	relative to Group A low dose				18004	C	Group 18	low dose	1.17217	relative to Group A low dose				18004	C	Group 18	low dose	2.58739	relative to Group A low dose				18004	C	Group 18	low dose	1.66695	relative to Group A low dose
18005	C	Group 18	low dose	4.74883	relative to Group A low dose				18005	C	Group 18	low dose	3.33708	relative to Group A low dose				18005	C	Group 18	low dose	1.6443	relative to Group A low dose				18005	C	Group 18	low dose	1.76536	relative to Group A low dose
18006	C	Group 18	low dose	0.795341	relative to Group A low dose				18006	C	Group 18	low dose	0.922344	relative to Group A low dose				18006	C	Group 18	low dose	1.87678	relative to Group A low dose				18006	C	Group 18	low dose	1.05522	relative to Group A low dose
18007	C	Group 18	low dose	1.63638	relative to Group A low dose				18007	C	Group 18	low dose	1.36403	relative to Group A low dose				18007	C	Group 18	low dose	1.97256	relative to Group A low dose				18007	C	Group 18	low dose	0.947325	relative to Group A low dose
18008	C	Group 18	low dose	1.01512	relative to Group A low dose				18008	C	Group 18	low dose	1.04925	relative to Group A low dose				18008	C	Group 18	low dose	0.641619	relative to Group A low dose				18008	C	Group 18	low dose	0.768599	relative to Group A low dose
18009	C	Group 18	low dose	1.26707	relative to Group A low dose				18009	C	Group 18	low dose	1.16254	relative to Group A low dose				18009	C	Group 18	low dose	0.865725	relative to Group A low dose				18009	C	Group 18	low dose	1.04443	relative to Group A low dose
18010	C	Group 18	low dose	2.00578	relative to Group A low dose				18010	C	Group 18	low dose	1.64406	relative to Group A low dose				18010	C	Group 18	low dose	1.2937	relative to Group A low dose				18010	C	Group 18	low dose	1.70785	relative to Group A low dose
21001	D	Group 21	low dose	2.21214	relative to Group A low dose				21001	D	Group 21	low dose	1.9443	relative to Group A low dose				21001	D	Group 21	low dose	1.20847	relative to Group A low dose				21001	D	Group 21	low dose	1.27074	relative to Group A low dose
21002	D	Group 21	low dose	0.881236	relative to Group A low dose				21002	D	Group 21	low dose	1.1855	relative to Group A low dose				21002	D	Group 21	low dose	0.721228	relative to Group A low dose				21002	D	Group 21	low dose	0.861244	relative to Group A low dose
21003	D	Group 21	low dose	1.67695	relative to Group A low dose				21003	D	Group 21	low dose	1.5406	relative to Group A low dose				21003	D	Group 21	low dose	2.35466	relative to Group A low dose				21003	D	Group 21	low dose	1.25422	relative to Group A low dose
21004	D	Group 21	low dose	1.86071	relative to Group A low dose				21004	D	Group 21	low dose	1.54745	relative to Group A low dose				21004	D	Group 21	low dose	2.14941	relative to Group A low dose				21004	D	Group 21	low dose	1.10245	relative to Group A low dose
21005	D	Group 21	low dose	1.50621	relative to Group A low dose				21005	D	Group 21	low dose	1.4743	relative to Group A low dose				21005	D	Group 21	low dose	1.28069	relative to Group A low dose				21005	D	Group 21	low dose	2.62705	relative to Group A low dose
21006	D	Group 21	low dose	4.01239	relative to Group A low dose				21006	D	Group 21	low dose	3.37406	relative to Group A low dose				21006	D	Group 21	low dose	2.46373	relative to Group A low dose				21006	D	Group 21	low dose	1.5108	relative to Group A low dose
21007	D	Group 21	low dose	4.28754	relative to Group A low dose				21007	D	Group 21	low dose	3.44043	relative to Group A low dose				21007	D	Group 21	low dose	2.38471	relative to Group A low dose				21007	D	Group 21	low dose	1.69017	relative to Group A low dose
21008	D	Group 21	low dose	2.43251	relative to Group A low dose				21008	D	Group 21	low dose	2.08002	relative to Group A low dose				21008	D	Group 21	low dose	2.57065	relative to Group A low dose				21008	D	Group 21	low dose	0.978459	relative to Group A low dose
21009	D	Group 21	low dose	0.894061	relative to Group A low dose				21009	D	Group 21	low dose	0.996271	relative to Group A low dose				21009	D	Group 21	low dose	1.79235	relative to Group A low dose				21009	D	Group 21	low dose	0.9295	relative to Group A low dose
21010	D	Group 21	low dose	0.238999	relative to Group A low dose				21010	D	Group 21	low dose	0.47975	relative to Group A low dose				21010	D	Group 21	low dose	1.04903	relative to Group A low dose				21010	D	Group 21	low dose	0.563327	relative to Group A low dose
13001	A	Group 13	high dose	4.92086	relative to Group A low dose				13001	A	Group 13	high dose	3.23875	relative to Group A low dose				13001	A	Group 13	high dose	3.29382	relative to Group A low dose				13001	A	Group 13	high dose	1.265	relative to Group A low dose
13002	A	Group 13	high dose	4.1669	relative to Group A low dose				13002	A	Group 13	high dose	2.54967	relative to Group A low dose				13002	A	Group 13	high dose	2.88663	relative to Group A low dose				13002	A	Group 13	high dose	2.67343	relative to Group A low dose
13003	A	Group 13	high dose	6.23548	relative to Group A low dose				13003	A	Group 13	high dose	4.10521	relative to Group A low dose				13003	A	Group 13	high dose	2.98534	relative to Group A low dose				13003	A	Group 13	high dose	2.75192	relative to Group A low dose
13004	A	Group 13	high dose	4.9142	relative to Group A low dose				13004	A	Group 13	high dose	3.14012	relative to Group A low dose				13004	A	Group 13	high dose	4.31978	relative to Group A low dose				13004	A	Group 13	high dose	2.14539	relative to Group A low dose
13005	A	Group 13	high dose	5.84149	relative to Group A low dose				13005	A	Group 13	high dose	3.70003	relative to Group A low dose				13005	A	Group 13	high dose	2.58013	relative to Group A low dose				13005	A	Group 13	high dose	1.82506	relative to Group A low dose
13006	A	Group 13	high dose	5.28661	relative to Group A low dose				13006	A	Group 13	high dose	3.22409	relative to Group A low dose				13006	A	Group 13	high dose	3.7964	relative to Group A low dose				13006	A	Group 13	high dose	3.30731	relative to Group A low dose
13007	A	Group 13	high dose	2.38908	relative to Group A low dose				13007	A	Group 13	high dose	1.85698	relative to Group A low dose				13007	A	Group 13	high dose	1.23204	relative to Group A low dose				13007	A	Group 13	high dose	0.681222	relative to Group A low dose
13008	A	Group 13	high dose	3.13692	relative to Group A low dose				13008	A	Group 13	high dose	2.59905	relative to Group A low dose				13008	A	Group 13	high dose	1.46183	relative to Group A low dose				13008	A	Group 13	high dose	0.995962	relative to Group A low dose
13009	A	Group 13	high dose	4.55368	relative to Group A low dose				13009	A	Group 13	high dose	2.77062	relative to Group A low dose				13009	A	Group 13	high dose	3.2329	relative to Group A low dose				13009	A	Group 13	high dose	2.50401	relative to Group A low dose
13010	A	Group 13	high dose	2.96405	relative to Group A low dose				13010	A	Group 13	high dose	2.39319	relative to Group A low dose				13010	A	Group 13	high dose	1.41047	relative to Group A low dose				13010	A	Group 13	high dose	0.707258	relative to Group A low dose
16001	B	Group 16	high dose	3.82074	relative to Group A low dose				16001	B	Group 16	high dose	2.54775	relative to Group A low dose				16001	B	Group 16	high dose	3.14366	relative to Group A low dose				16001	B	Group 16	high dose	2.71464	relative to Group A low dose
16002	B	Group 16	high dose	4.38842	relative to Group A low dose				16002	B	Group 16	high dose	3.14953	relative to Group A low dose				16002	B	Group 16	high dose	2.45071	relative to Group A low dose				16002	B	Group 16	high dose	1.35388	relative to Group A low dose
16003	B	Group 16	high dose	10.5595	relative to Group A low dose				16003	B	Group 16	high dose	6.07465	relative to Group A low dose				16003	B	Group 16	high dose	6.38978	relative to Group A low dose				16003	B	Group 16	high dose	5.69106	relative to Group A low dose
16004	B	Group 16	high dose	5.19948	relative to Group A low dose				16004	B	Group 16	high dose	2.64573	relative to Group A low dose				16004	B	Group 16	high dose	3.00031	relative to Group A low dose				16004	B	Group 16	high dose	1.06118	relative to Group A low dose
16005	B	Group 16	high dose	4.49702	relative to Group A low dose				16005	B	Group 16	high dose	2.75638	relative to Group A low dose				16005	B	Group 16	high dose	2.7039	relative to Group A low dose				16005	B	Group 16	high dose	3.41925	relative to Group A low dose
16006	B	Group 16	high dose	3.68104	relative to Group A low dose				16006	B	Group 16	high dose	2.56072	relative to Group A low dose				16006	B	Group 16	high dose	1.43803	relative to Group A low dose				16006	B	Group 16	high dose	0.779081	relative to Group A low dose
16007	B	Group 16	high dose	6.08958	relative to Group A low dose				16007	B	Group 16	high dose	3.79939	relative to Group A low dose				16007	B	Group 16	high dose	4.38243	relative to Group A low dose				16007	B	Group 16	high dose	1.31643	relative to Group A low dose
16008	B	Group 16	high dose	9.65856	relative to Group A low dose				16008	B	Group 16	high dose	5.68426	relative to Group A low dose				16008	B	Group 16	high dose	4.54628	relative to Group A low dose				16008	B	Group 16	high dose	2.33365	relative to Group A low dose
16009	B	Group 16	high dose	5.71957	relative to Group A low dose				16009	B	Group 16	high dose	4.59079	relative to Group A low dose				16009	B	Group 16	high dose	2.54142	relative to Group A low dose				16009	B	Group 16	high dose	2.09907	relative to Group A low dose
16010	B	Group 16	high dose	5.30695	relative to Group A low dose				16010	B	Group 16	high dose	3.68086	relative to Group A low dose				16010	B	Group 16	high dose	1.66846	relative to Group A low dose				16010	B	Group 16	high dose	1.36461	relative to Group A low dose
19001	C	Group 19	high dose	6.08745	relative to Group A low dose				19001	C	Group 19	high dose	3.94866	relative to Group A low dose				19001	C	Group 19	high dose	3.07933	relative to Group A low dose				19001	C	Group 19	high dose	1.05865	relative to Group A low dose
19002	C	Group 19	high dose	4.35982	relative to Group A low dose				19002	C	Group 19	high dose	3.22892	relative to Group A low dose				19002	C	Group 19	high dose	1.67034	relative to Group A low dose				19002	C	Group 19	high dose	0.925746	relative to Group A low dose
19004	C	Group 19	high dose	6.08216	relative to Group A low dose				19004	C	Group 19	high dose	3.89577	relative to Group A low dose				19004	C	Group 19	high dose	3.86579	relative to Group A low dose				19004	C	Group 19	high dose	1.64405	relative to Group A low dose
19005	C	Group 19	high dose	5.55609	relative to Group A low dose				19005	C	Group 19	high dose	3.42808	relative to Group A low dose				19005	C	Group 19	high dose	3.51795	relative to Group A low dose				19005	C	Group 19	high dose	1.80627	relative to Group A low dose
19006	C	Group 19	high dose	3.44391	relative to Group A low dose				19006	C	Group 19	high dose	2.42682	relative to Group A low dose				19006	C	Group 19	high dose	1.1973	relative to Group A low dose				19006	C	Group 19	high dose	0.943888	relative to Group A low dose
19007	C	Group 19	high dose	2.28045	relative to Group A low dose				19007	C	Group 19	high dose	1.91245	relative to Group A low dose				19007	C	Group 19	high dose	1.4708	relative to Group A low dose				19007	C	Group 19	high dose	0.640737	relative to Group A low dose
19008	C	Group 19	high dose	4.22467	relative to Group A low dose				19008	C	Group 19	high dose	2.77042	relative to Group A low dose				19008	C	Group 19	high dose	2.05427	relative to Group A low dose				19008	C	Group 19	high dose	0.95598	relative to Group A low dose
19009	C	Group 19	high dose	2.33162	relative to Group A low dose				19009	C	Group 19	high dose	1.90173	relative to Group A low dose				19009	C	Group 19	high dose	1.76863	relative to Group A low dose				19009	C	Group 19	high dose	1.04106	relative to Group A low dose
19010	C	Group 19	high dose	4.73258	relative to Group A low dose				19010	C	Group 19	high dose	3.08713	relative to Group A low dose				19010	C	Group 19	high dose	3.15966	relative to Group A low dose				19010	C	Group 19	high dose	1.55001	relative to Group A low dose
22001	D	Group 22	high dose	2.19427	relative to Group A low dose				22001	D	Group 22	high dose	1.56998	relative to Group A low dose				22001	D	Group 22	high dose	1.7581	relative to Group A low dose				22001	D	Group 22	high dose	1.69869	relative to Group A low dose
22002	D	Group 22	high dose	3.12583	relative to Group A low dose				22002	D	Group 22	high dose	2.45673	relative to Group A low dose				22002	D	Group 22	high dose	1.64595	relative to Group A low dose				22002	D	Group 22	high dose	1.03256	relative to Group A low dose
22003	D	Group 22	high dose	8.01634	relative to Group A low dose				22003	D	Group 22	high dose	4.70566	relative to Group A low dose				22003	D	Group 22	high dose	10.5816	relative to Group A low dose				22003	D	Group 22	high dose	7.25347	relative to Group A low dose
22004	D	Group 22	high dose	4.08888	relative to Group A low dose				22004	D	Group 22	high dose	3.09963	relative to Group A low dose				22004	D	Group 22	high dose	1.76301	relative to Group A low dose				22004	D	Group 22	high dose	0.853264	relative to Group A low dose
22005	D	Group 22	high dose	3.24253	relative to Group A low dose				22005	D	Group 22	high dose	2.41262	relative to Group A low dose				22005	D	Group 22	high dose	1.23101	relative to Group A low dose				22005	D	Group 22	high dose	1.15952	relative to Group A low dose
22006	D	Group 22	high dose	5.92607	relative to Group A low dose				22006	D	Group 22	high dose	3.72687	relative to Group A low dose				22006	D	Group 22	high dose	3.5957	relative to Group A low dose				22006	D	Group 22	high dose	1.37504	relative to Group A low dose
22007	D	Group 22	high dose	27.1417	relative to Group A low dose				22007	D	Group 22	high dose	12.8809	relative to Group A low dose				22007	D	Group 22	high dose	19.3041	relative to Group A low dose				22007	D	Group 22	high dose	11.3992	relative to Group A low dose
22008	D	Group 22	high dose	7.2238	relative to Group A low dose				22008	D	Group 22	high dose	4.22168	relative to Group A low dose				22008	D	Group 22	high dose	5.22623	relative to Group A low dose				22008	D	Group 22	high dose	2.71881	relative to Group A low dose
22009	D	Group 22	high dose	5.83572	relative to Group A low dose				22009	D	Group 22	high dose	4.25924	relative to Group A low dose				22009	D	Group 22	high dose	2.27225	relative to Group A low dose				22009	D	Group 22	high dose	0.639737	relative to Group A low dose
22010	D	Group 22	high dose	6.0841	relative to Group A low dose				22010	D	Group 22	high dose	3.82564	relative to Group A low dose				22010	D	Group 22	high dose	4.69913	relative to Group A low dose				22010	D	Group 22	high dose	2.08669	relative to Group A low dose

## Sheet: Fig2e-f
Image_Tag	Tissue_Area	Vacuol_Area	Hepato_deg_Area	Lumen_Area	Tissue_Area_total	Vacuol_plus_Hepato_Area	Vacuol_per_Tissue	Deg_Hepato_per_Tissue	Vacuol_Hepato_per_Tissue	Group_my	Group	Parent_Treatment	Treatment	animal	group_name	Group_number	F2
12001_Liver_SRD.svs	97.3692	1.76312	3.82781	3.56699	102.96	5.59093	1.71243	3.71776	5.43019	2	12	F0 ctrl - F1 ctrl	CCl4 low dose	12001	A	Group 12	F2 low dose
12002_Liver_SRD.svs	94.2948	3.01065	11.5494	5.95337	108.855	14.5601	2.76575	10.6099	13.3757	2	12	F0 ctrl - F1 ctrl	CCl4 low dose	12002	A	Group 12	F2 low dose
12003_Liver_SRD.svs	106.215	2.46164	10.7277	4.94895	119.404	13.1893	2.0616	8.98431	11.0459	2	12	F0 ctrl - F1 ctrl	CCl4 low dose	12003	A	Group 12	F2 low dose
12004_Liver_SRD.svs	76.2224	2.19906	3.4632	3.57704	81.8847	5.66226	2.68556	4.22936	6.91492	2	12	F0 ctrl - F1 ctrl	CCl4 low dose	12004	A	Group 12	F2 low dose
12005_Liver_SRD.svs	74.644	1.2504	3.34769	3.05359	79.2421	4.59809	1.57795	4.22464	5.80259	2	12	F0 ctrl - F1 ctrl	CCl4 low dose	12005	A	Group 12	F2 low dose
12006_Liver_SRD.svs	76.7703	2.30406	3.87182	4.00522	82.9462	6.17588	2.77778	4.66787	7.44565	2	12	F0 ctrl - F1 ctrl	CCl4 low dose	12006	A	Group 12	F2 low dose
12007_Liver_SRD.svs	89.2838	4.50621	10.8523	3.17181	104.642	15.3585	4.3063	10.3709	14.6771	2	12	F0 ctrl - F1 ctrl	CCl4 low dose	12007	A	Group 12	F2 low dose
12008_Liver_SRD.svs	93.993	2.88796	7.58379	2.91614	104.465	10.4718	2.76453	7.25966	10.0242	2	12	F0 ctrl - F1 ctrl	CCl4 low dose	12008	A	Group 12	F2 low dose
12009_Liver_SRD.svs	96.3193	1.28635	3.29578	3.64116	100.901	4.58213	1.27486	3.26634	4.54119	2	12	F0 ctrl - F1 ctrl	CCl4 low dose	12009	A	Group 12	F2 low dose
12010_Liver_SRD.svs	105.744	1.85563	2.1363	5.0822	109.736	3.99193	1.691	1.94677	3.63776	2	12	F0 ctrl - F1 ctrl	CCl4 low dose	12010	A	Group 12	F2 low dose
13001_Liver_SRD.svs	94.6561	2.26634	3.98996	6.71279	100.912	6.2563	2.24585	3.95388	6.19973	3	13	F0 ctrl - F1 ctrl	CCl4 high dose	13001	A	Group 13	F2 high dose
13002_Liver_SRD.svs	86.3938	5.76625	13.2301	3.517	105.39	18.9964	5.47134	12.5535	18.0248	3	13	F0 ctrl - F1 ctrl	CCl4 high dose	13002	A	Group 13	F2 high dose
13003_Liver_SRD.svs	80.9398	3.52408	12.5635	3.71203	97.0274	16.0876	3.63205	12.9484	16.5805	3	13	F0 ctrl - F1 ctrl	CCl4 high dose	13003	A	Group 13	F2 high dose
13004_Liver_SRD.svs	68.2563	2.23413	5.74379	5.11495	76.2342	7.97792	2.93061	7.5344	10.465	3	13	F0 ctrl - F1 ctrl	CCl4 high dose	13004	A	Group 13	F2 high dose
13005_Liver_SRD.svs	73.97	5.69765	15.7603	4.16093	95.428	21.458	5.97063	16.5154	22.486	3	13	F0 ctrl - F1 ctrl	CCl4 high dose	13005	A	Group 13	F2 high dose
13006_Liver_SRD.svs	75.4312	3.27149	19.7721	3.7591	98.4747	23.0435	3.32216	20.0783	23.4005	3	13	F0 ctrl - F1 ctrl	CCl4 high dose	13006	A	Group 13	F2 high dose
13007_Liver_SRD.svs	92.5171	10.5122	21.3046	4.29148	124.334	31.8168	8.45481	17.135	25.5898	3	13	F0 ctrl - F1 ctrl	CCl4 high dose	13007	A	Group 13	F2 high dose
13008_Liver_SRD.svs	91.6228	5.65382	3.97398	2.70228	101.251	9.6278	5.58399	3.92489	9.50888	3	13	F0 ctrl - F1 ctrl	CCl4 high dose	13008	A	Group 13	F2 high dose
13009_Liver_SRD.svs	92.1447	5.10433	24.3261	7.28554	121.575	29.4305	4.1985	20.0091	24.2076	3	13	F0 ctrl - F1 ctrl	CCl4 high dose	13009	A	Group 13	F2 high dose
13010_Liver_SRD.svs	92.0225	6.40871	8.13866	4.61511	106.57	14.5474	6.01362	7.63692	13.6505	3	13	F0 ctrl - F1 ctrl	CCl4 high dose	13010	A	Group 13	F2 high dose
15001_Liver_SRD.svs	81.4996	2.39376	3.42788	3.3638	87.3213	5.82164	2.74133	3.9256	6.66692	5	15	F0 ctrl - F1 trtd	CCl4 low dose	15001	B	Group 15	F2 low dose
15002_Liver_SRD.svs	98.165	0.80644	5.29963	3.24507	104.271	6.10607	0.773407	5.08255	5.85596	5	15	F0 ctrl - F1 trtd	CCl4 low dose	15002	B	Group 15	F2 low dose
15003_Liver_SRD.svs	83.8636	2.11004	5.00418	3.88678	90.9779	7.11422	2.31929	5.50044	7.81973	5	15	F0 ctrl - F1 trtd	CCl4 low dose	15003	B	Group 15	F2 low dose
15004_Liver_SRD.svs	70.0498	1.54925	1.88543	2.42488	73.4845	3.43468	2.10827	2.56575	4.67402	5	15	F0 ctrl - F1 trtd	CCl4 low dose	15004	B	Group 15	F2 low dose
15005_Liver_SRD.svs	108.789	2.72318	3.30253	4.20066	114.815	6.02571	2.3718	2.87639	5.24819	5	15	F0 ctrl - F1 trtd	CCl4 low dose	15005	B	Group 15	F2 low dose
15006_Liver_SRD.svs	127.775	2.88259	5.96026	5.67826	136.618	8.84285	2.10996	4.36271	6.47267	5	15	F0 ctrl - F1 trtd	CCl4 low dose	15006	B	Group 15	F2 low dose
15007_Liver_SRD.svs	94.5255	1.25034	3.84891	3.75905	99.6248	5.09925	1.25505	3.86341	5.11846	5	15	F0 ctrl - F1 trtd	CCl4 low dose	15007	B	Group 15	F2 low dose
15008_Liver_SRD.svs	84.6182	1.82421	2.12382	2.78379	88.5662	3.94803	2.05971	2.398	4.45772	5	15	F0 ctrl - F1 trtd	CCl4 low dose	15008	B	Group 15	F2 low dose
15009_Liver_SRD.svs	105.939	5.42829	8.69141	3.95867	120.059	14.1197	4.52135	7.23928	11.7606	5	15	F0 ctrl - F1 trtd	CCl4 low dose	15009	B	Group 15	F2 low dose
15010_Liver_SRD.svs	97.7213	1.70681	2.83399	3.87559	102.262	4.5408	1.66905	2.7713	4.44036	5	15	F0 ctrl - F1 trtd	CCl4 low dose	15010	B	Group 15	F2 low dose
16001_Liver_SRD.svs	81.969	3.67575	14.5144	4.33254	100.159	18.1902	3.66991	14.4914	18.1613	6	16	F0 ctrl - F1 trtd	CCl4 high dose	16001	B	Group 16	F2 high dose
16002_Liver_SRD.svs	87.2889	2.99879	4.4508	4.28888	94.7385	7.44959	3.16533	4.69798	7.86332	6	16	F0 ctrl - F1 trtd	CCl4 high dose	16002	B	Group 16	F2 high dose
16003_Liver_SRD.svs	72.2034	3.28566	31.5151	5.22994	107.004	34.8008	3.07059	29.4522	32.5228	6	16	F0 ctrl - F1 trtd	CCl4 high dose	16003	B	Group 16	F2 high dose
16004_Liver_SRD.svs	73.1999	2.70499	3.45217	8.04345	79.357	6.15716	3.40863	4.35018	7.75881	6	16	F0 ctrl - F1 trtd	CCl4 high dose	16004	B	Group 16	F2 high dose
16005_Liver_SRD.svs	63.7126	5.36736	23.9508	4.13688	93.0307	29.3181	5.76945	25.745	31.5145	6	16	F0 ctrl - F1 trtd	CCl4 high dose	16005	B	Group 16	F2 high dose
16006_Liver_SRD.svs	73.9651	3.72094	6.58347	3.57905	84.2695	10.3044	4.41552	7.81239	12.2279	6	16	F0 ctrl - F1 trtd	CCl4 high dose	16006	B	Group 16	F2 high dose
16007_Liver_SRD.svs	73.6383	1.55779	1.76389	6.48797	76.9599	3.32168	2.02416	2.29196	4.31612	6	16	F0 ctrl - F1 trtd	CCl4 high dose	16007	B	Group 16	F2 high dose
16008_Liver_SRD.svs	108.504	2.84726	2.88194	5.70317	114.234	5.7292	2.49249	2.52285	5.01534	6	16	F0 ctrl - F1 trtd	CCl4 high dose	16008	B	Group 16	F2 high dose
16009_Liver_SRD.svs	103.04	4.84819	12.0667	5.47898	119.955	16.9149	4.04167	10.0593	14.101	6	16	F0 ctrl - F1 trtd	CCl4 high dose	16009	B	Group 16	F2 high dose
16010_Liver_SRD.svs	100.855	5.69253	4.18453	5.14173	110.732	9.87706	5.14083	3.77898	8.9198	6	16	F0 ctrl - F1 trtd	CCl4 high dose	16010	B	Group 16	F2 high dose
18001_Liver_SRD.svs	101.7	2.69342	5.25195	2.40774	109.645	7.94537	2.45648	4.78994	7.24643	8	18	F0 trtd - F1 ctrl	CCl4 low dose	18001	C	Group 18	F2 low dose
18002_Liver_SRD.svs	84.0859	1.78262	5.72313	2.42112	91.5916	7.50575	1.94627	6.24853	8.1948	8	18	F0 trtd - F1 ctrl	CCl4 low dose	18002	C	Group 18	F2 low dose
18003_Liver_SRD.svs	91.7086	1.3639	3.6163	3.72933	96.6888	4.9802	1.41061	3.74014	5.15075	8	18	F0 trtd - F1 ctrl	CCl4 low dose	18003	C	Group 18	F2 low dose
18004_Liver_SRD.svs	95.7887	1.50985	5.4267	4.90942	102.725	6.93655	1.46979	5.28273	6.75253	8	18	F0 trtd - F1 ctrl	CCl4 low dose	18004	C	Group 18	F2 low dose
18005_Liver_SRD.svs	105.435	2.17657	8.49061	5.97201	116.102	10.6672	1.87471	7.31308	9.18779	8	18	F0 trtd - F1 ctrl	CCl4 low dose	18005	C	Group 18	F2 low dose
18006_Liver_SRD.svs	97.9968	3.04621	8.68887	2.6017	109.732	11.7351	2.77605	7.91827	10.6943	8	18	F0 trtd - F1 ctrl	CCl4 low dose	18006	C	Group 18	F2 low dose
18007_Liver_SRD.svs	103.121	2.04234	4.20522	3.23907	109.369	6.24756	1.86739	3.84499	5.71237	8	18	F0 trtd - F1 ctrl	CCl4 low dose	18007	C	Group 18	F2 low dose
18008_Liver_SRD.svs	101.724	2.52336	3.51587	3.1486	107.763	6.03923	2.34159	3.2626	5.60418	8	18	F0 trtd - F1 ctrl	CCl4 low dose	18008	C	Group 18	F2 low dose
18009_Liver_SRD.svs	71.6355	1.30882	1.0755	2.90724	74.0198	2.38432	1.7682	1.45299	3.22119	8	18	F0 trtd - F1 ctrl	CCl4 low dose	18009	C	Group 18	F2 low dose
18010_Liver_SRD.svs	103.671	2.47231	4.29556	3.05942	110.439	6.76787	2.23862	3.88952	6.12814	8	18	F0 trtd - F1 ctrl	CCl4 low dose	18010	C	Group 18	F2 low dose
19001_Liver_SRD.svs	102.01	2.45236	2.84158	4.14474	107.304	5.29394	2.28543	2.64816	4.93358	9	19	F0 trtd - F1 ctrl	CCl4 high dose	19001	C	Group 19	F2 high dose
19002_Liver_SRD.svs	94.533	5.21563	9.97209	4.57575	109.721	15.1877	4.75355	9.08861	13.8422	9	19	F0 trtd - F1 ctrl	CCl4 high dose	19002	C	Group 19	F2 high dose
19004_Liver_SRD.svs	84.7238	1.85458	2.07112	5.58214	88.6495	3.9257	2.09204	2.3363	4.42834	9	19	F0 trtd - F1 ctrl	CCl4 high dose	19004	C	Group 19	F2 high dose
19005_Liver_SRD.svs	68.7116	1.42949	1.96724	4.73158	72.1083	3.39673	1.98242	2.72817	4.7106	9	19	F0 trtd - F1 ctrl	CCl4 high dose	19005	C	Group 19	F2 high dose
19006_Liver_SRD.svs	121.642	8.38378	7.64858	6.33256	137.674	16.0324	6.08958	5.55557	11.6452	9	19	F0 trtd - F1 ctrl	CCl4 high dose	19006	C	Group 19	F2 high dose
19007_Liver_SRD.svs	112.046	7.7965	4.82681	4.44671	124.67	12.6233	6.25373	3.87168	10.1254	9	19	F0 trtd - F1 ctrl	CCl4 high dose	19007	C	Group 19	F2 high dose
19008_Liver_SRD.svs	111.042	4.74735	2.87164	4.07781	118.661	7.61899	4.00076	2.42003	6.4208	9	19	F0 trtd - F1 ctrl	CCl4 high dose	19008	C	Group 19	F2 high dose
19009_Liver_SRD.svs	112.904	4.47879	7.12467	4.78107	124.508	11.6035	3.5972	5.72227	9.31947	9	19	F0 trtd - F1 ctrl	CCl4 high dose	19009	C	Group 19	F2 high dose
19010_Liver_SRD.svs	87.2805	6.78614	15.3741	5.23729	109.441	22.1602	6.20075	14.0478	20.2486	9	19	F0 trtd - F1 ctrl	CCl4 high dose	19010	C	Group 19	F2 high dose
21001_Liver_SRD.svs	100.988	1.93241	5.32207	3.44892	108.242	7.25448	1.78526	4.91681	6.70207	11	21	F0 trtd - F1 trtd	CCl4 low dose	21001	D	Group 21	F2 low dose
21002_Liver_SRD.svs	85.7814	2.22524	9.51927	3.53709	97.5259	11.7445	2.28169	9.76076	12.0425	11	21	F0 trtd - F1 trtd	CCl4 low dose	21002	D	Group 21	F2 low dose
21003_Liver_SRD.svs	101.353	2.34619	3.71095	5.25686	107.41	6.05714	2.18433	3.45494	5.63928	11	21	F0 trtd - F1 trtd	CCl4 low dose	21003	D	Group 21	F2 low dose
21004_Liver_SRD.svs	83.7318	1.02773	1.98622	3.15646	86.7458	3.01395	1.18476	2.2897	3.47446	11	21	F0 trtd - F1 trtd	CCl4 low dose	21004	D	Group 21	F2 low dose
21005_Liver_SRD.svs	90.9217	1.43684	6.76453	3.29768	99.1231	8.20137	1.44955	6.82437	8.27392	11	21	F0 trtd - F1 trtd	CCl4 low dose	21005	D	Group 21	F2 low dose
21006_Liver_SRD.svs	90.0794	1.12784	3.71495	3.14436	94.9222	4.84279	1.18817	3.91368	5.10185	11	21	F0 trtd - F1 trtd	CCl4 low dose	21006	D	Group 21	F2 low dose
21007_Liver_SRD.svs	124.28	1.20065	4.15283	5.02627	129.633	5.35348	0.926191	3.20353	4.12972	11	21	F0 trtd - F1 trtd	CCl4 low dose	21007	D	Group 21	F2 low dose
21008_Liver_SRD.svs	134.947	3.33463	4.03267	4.77368	142.314	7.3673	2.34314	2.83364	5.17678	11	21	F0 trtd - F1 trtd	CCl4 low dose	21008	D	Group 21	F2 low dose
21009_Liver_SRD.svs	112.628	3.68553	5.45787	5.11656	121.772	9.1434	3.02659	4.48205	7.50864	11	21	F0 trtd - F1 trtd	CCl4 low dose	21009	D	Group 21	F2 low dose
21010_Liver_SRD.svs	103.872	3.2096	2.69552	3.95628	109.777	5.90512	2.92375	2.45545	5.3792	11	21	F0 trtd - F1 trtd	CCl4 low dose	21010	D	Group 21	F2 low dose
22001_Liver_SRD.svs	72.5217	5.20086	34.0614	4.25904	111.784	39.2623	4.6526	30.4708	35.1234	12	22	F0 trtd - F1 trtd	CCl4 high dose	22001	D	Group 22	F2 high dose
22002_Liver_SRD.svs	71.1204	4.04814	7.52711	2.48205	82.6956	11.5753	4.89523	9.10218	13.9974	12	22	F0 trtd - F1 trtd	CCl4 high dose	22002	D	Group 22	F2 high dose
22003_Liver_SRD.svs	71.1361	1.36185	9.61441	7.24723	82.1124	10.9763	1.65852	11.7088	13.3674	12	22	F0 trtd - F1 trtd	CCl4 high dose	22003	D	Group 22	F2 high dose
22004_Liver_SRD.svs	99.9649	6.59612	3.3204	5.3434	109.881	9.91652	6.00294	3.0218	9.02474	12	22	F0 trtd - F1 trtd	CCl4 high dose	22004	D	Group 22	F2 high dose
22005_Liver_SRD.svs	65.2264	4.46592	10.8987	4.69777	80.591	15.3646	5.54146	13.5235	19.0649	12	22	F0 trtd - F1 trtd	CCl4 high dose	22005	D	Group 22	F2 high dose
22006_Liver_SRD.svs	108.519	1.77701	5.94822	10.244	116.245	7.72523	1.52868	5.11698	6.64566	12	22	F0 trtd - F1 trtd	CCl4 high dose	22006	D	Group 22	F2 high dose
22007_Liver_SRD.svs	78.9934	3.02468	6.45083	6.21151	88.4689	9.47551	3.41892	7.29164	10.7106	12	22	F0 trtd - F1 trtd	CCl4 high dose	22007	D	Group 22	F2 high dose
22008_Liver_SRD.svs	104.346	2.5995	8.26856	8.79124	115.214	10.8681	2.25624	7.17671	9.43295	12	22	F0 trtd - F1 trtd	CCl4 high dose	22008	D	Group 22	F2 high dose
22009_Liver_SRD.svs	102.586	5.27428	2.41626	3.33266	110.277	7.69054	4.78277	2.19109	6.97386	12	22	F0 trtd - F1 trtd	CCl4 high dose	22009	D	Group 22	F2 high dose
22010_Liver_SRD.svs	101.398	4.31698	5.98116	8.835	111.696	10.2981	3.86495	5.35487	9.21982	12	22	F0 trtd - F1 trtd	CCl4 high dose	22010	D	Group 22	F2 high dose

## Sheet: Fig3d
Acta2
Sample Name	Cohort	Group	Treatment	Acta2_Hprt1_norm	comment
12001	A	Group 12	low dose	0.57541	relative to Group A low dose
12002	A	Group 12	low dose	0.934657	relative to Group A low dose
12003	A	Group 12	low dose	0.865578	relative to Group A low dose
12004	A	Group 12	low dose	1.57938	relative to Group A low dose
12005	A	Group 12	low dose	0.953731	relative to Group A low dose
12006	A	Group 12	low dose	0.98773	relative to Group A low dose
12007	A	Group 12	low dose	1.78185	relative to Group A low dose
12008	A	Group 12	low dose	1.6515	relative to Group A low dose
12009	A	Group 12	low dose	0.691392	relative to Group A low dose
12010	A	Group 12	low dose	0.709639	relative to Group A low dose
15001	B	Group 15	low dose	0.795127	relative to Group A low dose
15002	B	Group 15	low dose	0.6641	relative to Group A low dose
15003	B	Group 15	low dose	1.22673	relative to Group A low dose
15004	B	Group 15	low dose	1.21649	relative to Group A low dose
15005	B	Group 15	low dose	1.0872	relative to Group A low dose
15006	B	Group 15	low dose	1.25863	relative to Group A low dose
15007	B	Group 15	low dose	1.38449	relative to Group A low dose
15008	B	Group 15	low dose	1.72753	relative to Group A low dose
15009	B	Group 15	low dose	1.54475	relative to Group A low dose
15010	B	Group 15	low dose	1.27624	relative to Group A low dose
18001	C	Group 18	low dose	0.748427	relative to Group A low dose
18002	C	Group 18	low dose	0.879945	relative to Group A low dose
18003	C	Group 18	low dose	0.802608	relative to Group A low dose
18004	C	Group 18	low dose	1.03295	relative to Group A low dose
18005	C	Group 18	low dose	2.2499	relative to Group A low dose
18006	C	Group 18	low dose	1.16068	relative to Group A low dose
18007	C	Group 18	low dose	1.21185	relative to Group A low dose
18008	C	Group 18	low dose	1.37957	relative to Group A low dose
18009	C	Group 18	low dose	0.743584	relative to Group A low dose
18010	C	Group 18	low dose	2.03329	relative to Group A low dose
21001	D	Group 21	low dose	1.15391	relative to Group A low dose
21002	D	Group 21	low dose	1.21071	relative to Group A low dose
21003	D	Group 21	low dose	1.28091	relative to Group A low dose
21004	D	Group 21	low dose	1.12336	relative to Group A low dose
21005	D	Group 21	low dose	2.49664	relative to Group A low dose
21006	D	Group 21	low dose	2.812	relative to Group A low dose
21007	D	Group 21	low dose	1.94758	relative to Group A low dose
21008	D	Group 21	low dose	1.1848	relative to Group A low dose
21009	D	Group 21	low dose	0.912576	relative to Group A low dose
21010	D	Group 21	low dose	0.184423	relative to Group A low dose
13001	A	Group 13	high dose	1.62155	relative to Group A low dose
13002	A	Group 13	high dose	1.43048	relative to Group A low dose
13003	A	Group 13	high dose	7.6631	relative to Group A low dose
13004	A	Group 13	high dose	2.12959	relative to Group A low dose
13005	A	Group 13	high dose	4.08049	relative to Group A low dose
13006	A	Group 13	high dose	13.9581	relative to Group A low dose
13007	A	Group 13	high dose	1.26283	relative to Group A low dose
13008	A	Group 13	high dose	1.61703	relative to Group A low dose
13009	A	Group 13	high dose	3.8852	relative to Group A low dose
13010	A	Group 13	high dose	1.22259	relative to Group A low dose
16001	B	Group 16	high dose	3.49209	relative to Group A low dose
16002	B	Group 16	high dose	1.42393	relative to Group A low dose
16003	B	Group 16	high dose	8.01638	relative to Group A low dose
16004	B	Group 16	high dose	1.89308	relative to Group A low dose
16005	B	Group 16	high dose	7.76754	relative to Group A low dose
16006	B	Group 16	high dose	1.30268	relative to Group A low dose
16007	B	Group 16	high dose	2.387	relative to Group A low dose
16008	B	Group 16	high dose	2.50515	relative to Group A low dose
16009	B	Group 16	high dose	7.11625	relative to Group A low dose
16010	B	Group 16	high dose	1.97219	relative to Group A low dose
19001	C	Group 19	high dose	1.20857	relative to Group A low dose
19002	C	Group 19	high dose	2.0317	relative to Group A low dose
19004	C	Group 19	high dose	1.74241	relative to Group A low dose
19005	C	Group 19	high dose	1.66845	relative to Group A low dose
19006	C	Group 19	high dose	1.25126	relative to Group A low dose
19007	C	Group 19	high dose	0.772603	relative to Group A low dose
19008	C	Group 19	high dose	1.12304	relative to Group A low dose
19009	C	Group 19	high dose	2.13509	relative to Group A low dose
19010	C	Group 19	high dose	1.95751	relative to Group A low dose
22001	D	Group 22	high dose	4.12933	relative to Group A low dose
22002	D	Group 22	high dose	0.97106	relative to Group A low dose
22003	D	Group 22	high dose	5.03445	relative to Group A low dose
22004	D	Group 22	high dose	0.880291	relative to Group A low dose
22005	D	Group 22	high dose	1.96668	relative to Group A low dose
22006	D	Group 22	high dose	3.14371	relative to Group A low dose
22007	D	Group 22	high dose	21.3005	relative to Group A low dose
22008	D	Group 22	high dose	3.40857	relative to Group A low dose
22009	D	Group 22	high dose	1.26099	relative to Group A low dose
22010	D	Group 22	high dose	1.71067	relative to Group A low dose

## Sheet: Fig3e-f
Study.Arm.Code	Animal.Number	Specimen.Collection.Day	Visit.Day	ALB_g.L	ALBGLOB_n.a	ALP_U.L	ALT_U.L	AST_U.L	BICARB_mmol.L	BILDIR_umol.L	BILI_umol.L	BILIND_umol.L	CA_mmol.L	CHOL_mmol.L	CK_U.L	CL_mmol.L	CREAT_umol.L	GLOBUL_g.L	GLUC_mmol.L	HEMOLYSI_mmol.L	ICTERUSI_mmol.L	K_mmol.L	LIPEMIAI_mmol.L	MG_mmol.L	PHOS_mmol.L	PROT_g.L	SODIUM_mmol.L	TRIG_mmol.L	UREA_mmol.L	Group	group_name	group_number
12	12001	24h after last dose	39	42.4	2.2	98	138	259	22.39	NA	1.6	NA	2.4	1.23	507	102.6	32	19.7	6.4	20	0	6.17	9	0.78	2.6	62.1	143.7	0.5	4.4	F2 low dose	A	Group 12
12	12002	24h after last dose	39	42.6	2.4	164	720	617	25.08	NA	2.1	NA	2.5	0.75	357	101.1	30	17.7	6.6	6	0	5.76	7	0.84	2.8	60.3	143.2	0.6	7.2	F2 low dose	A	Group 12
12	12003	24h after last dose	39	41.7	2.1	143	228	292	24.25	NA	2	NA	2.5	1.04	610	101.3	33	19.7	8.5	14	0	5.66	9	0.84	2.5	61.4	141.7	1.1	5.7	F2 low dose	A	Group 12
12	12004	24h after last dose	39	43.2	2.5	164	1202	1042	22.68	NA	2.9	NA	2.5	1.15	1031	99.4	38	17.5	7	7	0	6.58	11	0.97	2.7	60.7	139.6	0.5	8.5	F2 low dose	A	Group 12
12	12005	24h after last dose	39	45.7	2.1	161	814	743	22.53	NA	1.8	NA	2.6	0.9	997	100.9	40	21.4	7.1	9	0	5.74	10	0.9	2.7	67.1	142.8	1	7.6	F2 low dose	A	Group 12
12	12006	24h after last dose	39	42.2	2	116	236	354	22.24	NA	1.8	NA	2.5	0.88	1199	102.6	32	20.8	7.2	16	0	6.47	10	0.93	2.4	63	142.2	1.2	4.3	F2 low dose	A	Group 12
12	12007	24h after last dose	39	42.3	2.5	215	620	493	23.84	NA	1.2	NA	2.4	1.2	1357	101.1	43	17.2	7.7	16	0	5.9	7	0.79	2.2	59.5	142.5	0.5	7.4	F2 low dose	A	Group 12
12	12008	24h after last dose	39	43.9	2.2	171	472	503	23.55	NA	2.2	NA	2.5	0.86	880	101.4	40	20.4	7.1	14	0	6.05	10	0.9	2.4	64.3	143.5	0.6	6.6	F2 low dose	A	Group 12
12	12009	24h after last dose	39	40.6	1.7	148	528	434	23.38	NA	1.3	NA	2.5	1.05	506	99.7	42	23.8	6.8	6	0	7.5	9	0.9	2.4	64.4	138	0.9	6.7	F2 low dose	A	Group 12
12	12010	24h after last dose	39	43.3	2	114	283	303	24.27	NA	1.7	NA	2.6	1.19	740	100.2	42	21.5	7.3	33	0	7.06	16	0.97	2.4	64.8	139.9	0.8	7.7	F2 low dose	A	Group 12
13	13001	24h after last dose	39	40.6	1.8	610	847	1912	24.54	34.5	52	17.5	2.6	3.25	337	100.6	29	22	4.9	7	4	5.1	13	0.91	2.6	62.6	143.5	1.8	4.9	F2 high dose	A	Group 13
13	13002	24h after last dose	39	42.2	2.4	427	1638	2721	24.69	9.8	14.5	4.7	2.5	1.74	338	101.6	32	17.8	5.3	8	1	5.78	8	0.87	2.8	60	143.8	0.4	7	F2 high dose	A	Group 13
13	13003	24h after last dose	39	41.4	2.4	312	2735	3589	23.55	NA	4.7	NA	2.4	1.46	645	100.5	34	17	6.5	9	0	6.04	10	0.85	2.6	58.4	140.1	1.2	5.6	F2 high dose	A	Group 13
13	13004	24h after last dose	39	37.7	1.6	780	1056	2611	23.2	29.3	40.8	11.5	2.5	0.8	492	99.3	32	23.2	5.3	7	3	6.01	12	0.97	2.5	60.9	140.7	0.3	6.7	F2 high dose	A	Group 13
13	13005	24h after last dose	39	44.9	2.6	206	7730	6357	21.54	2.8	6	3.2	2.6	0.97	367	103.3	44	17	6.4	12	0	5.85	13	0.9	2.4	61.9	143.3	0.4	7.4	F2 high dose	A	Group 13
13	13006	24h after last dose	39	42.5	2.6	247	11550	12010	22.26	18.6	27	8.4	2.5	1.59	749	99.4	38	16.1	5.2	20	2	7.36	13	0.98	2.6	58.6	140	1	5.5	F2 high dose	A	Group 13
13	13007	24h after last dose	39	42.5	2.1	254	1270	1060	22.91	NA	3.4	NA	2.5	0.7	751	101.3	38	19.9	5.7	17	0	6.57	7	0.88	2.6	62.4	140.9	0.3	7.7	F2 high dose	A	Group 13
13	13008	24h after last dose	39	42.7	2.3	221	3896	3033	24.15	NA	4.8	NA	2.6	1.4	497	102.2	46	18.2	6.1	7	0	6.58	12	0.95	2.4	60.9	142.7	0.6	9.7	F2 high dose	A	Group 13
13	13009	24h after last dose	39	40	1.7	415	2962	4389	26.68	14.7	19.8	5.1	2.7	1.33	329	98.3	39	23.5	5.9	8	2	7.23	8	0.89	2.6	63.5	140.1	0.4	6.1	F2 high dose	A	Group 13
13	13010	24h after last dose	39	45.6	2.4	219	633	580	22.72	NA	2.7	NA	2.6	1.83	813	100	44	19.4	6.1	14	0	6.3	11	0.95	2.6	65	138.7	0.8	8.3	F2 high dose	A	Group 13
15	15001	24h after last dose	39	44.9	2.3	161	189	316	22.14	NA	2.3	NA	2.4	1.35	1365	101.7	39	19.5	6.2	14	0	6.25	8	0.86	2.9	64.4	142.5	0.6	5.5	F2 low dose	B	Group 15
15	15002	24h after last dose	39	47.4	2.4	154	427	387	22.04	NA	1.7	NA	2.5	0.9	749	101.9	35	19.5	6.2	15	0	6.42	5	0.84	2.6	66.9	142.8	0.5	7.6	F2 low dose	B	Group 15
15	15003	24h after last dose	39	46.4	2.4	156	1102	1026	19.72	NA	2.4	NA	2.5	0.84	753	101.5	36	19.2	6.8	11	0	5.75	6	0.97	2.6	65.6	144.5	0.5	6.2	F2 low dose	B	Group 15
15	15004	24h after last dose	39	46.7	2.2	195	775	738	22.84	NA	1.7	NA	2.6	1.52	1231	100.8	39	21.7	6.4	11	0	6.08	9	0.95	2.4	68.4	141.9	0.6	6.7	F2 low dose	B	Group 15
15	15005	24h after last dose	39	42.6	2.1	104	376	403	23.13	NA	1.7	NA	2.6	1.3	766	102.9	35	20.6	7	22	0	6.14	10	0.88	2.7	63.2	143.1	0.6	5.5	F2 low dose	B	Group 15
15	15006	24h after last dose	39	43.1	2.2	108	518	520	21.95	NA	2	NA	2.5	1.37	363	102.5	37	19.2	7.4	42	0	5.89	14	0.85	2.2	62.3	143	0.8	4	F2 low dose	B	Group 15
15	15007	24h after last dose	39	43.3	2.3	136	494	490	22.95	NA	1.8	NA	2.4	1.24	1184	103.4	36	18.9	6.7	16	0	6.14	7	0.9	2.3	62.2	143.8	0.5	4.3	F2 low dose	B	Group 15
15	15008	24h after last dose	39	40.7	2	119	636	769	21.81	NA	2.3	NA	2.5	1.32	1044	103.2	41	20.8	6.8	39	0	6.37	11	0.96	2.4	61.5	143	0.5	5.9	F2 low dose	B	Group 15
15	15009	24h after last dose	39	39.9	1.6	140	289	265	24.17	NA	1.2	NA	2.6	1.21	540	98.3	37	25.2	7.8	7	0	6.61	11	0.86	2.3	65.1	140.1	1.1	5.5	F2 low dose	B	Group 15
15	15010	24h after last dose	39	41.5	2.3	114	302	347	23.82	NA	1.8	NA	2.5	1.1	470	102.3	41	18.2	7.7	19	0	6.33	9	0.82	2	59.7	141	0.8	6.3	F2 low dose	B	Group 15
16	16001	24h after last dose	39	46	2.5	308	6930	9660	22.89	9.5	15.2	5.7	2.5	1.38	589	102.4	39	18.4	4.9	12	1	6.97	12	1	2.9	64.4	144.2	0.7	7.3	F2 high dose	B	Group 16
16	16002	24h after last dose	39	45.9	2.2	421	2912	2891	20.11	3.9	7.2	3.3	2.6	2.63	675	101.8	47	21.3	5.6	42	0	7.28	13	1.01	2.8	67.2	141.8	1	8.5	F2 high dose	B	Group 16
16	16003	24h after last dose	39	40.3	2.2	371	3454	5813	21.93	22.2	30.1	7.9	2.5	1.07	533	100	43	18.3	5.1	21	2	6.58	11	1.12	2.7	58.6	143	0.4	6.4	F2 high dose	B	Group 16
16	16004	24h after last dose	39	42.7	2.5	690	975	2011	24.03	8.9	14.4	5.5	2.5	1.53	213	102	38	17	5.9	6	1	5.82	6	0.98	2.2	59.7	141.8	0.3	10.4	F2 high dose	B	Group 16
16	16005	24h after last dose	39	41.4	2.5	257	5274	5326	23.84	8	14.2	6.2	2.5	0.45	565	101.4	43	16.3	6.4	15	1	6.08	7	1.03	2.7	57.7	142	0.3	7.8	F2 high dose	B	Group 16
16	16006	24h after last dose	39	46.1	4.7	244	979	946	23.11	NA	3.1	NA	2.6	2.17	432	103.4	36	9.8	6.3	7	0	5.84	9	0.85	2.3	55.9	142.5	0.6	5.8	F2 high dose	B	Group 16
16	16007	24h after last dose	39	36.8	1.7	563	1489	2898	22.86	17.7	28.1	10.4	2.4	1.87	504	105.1	33	21.6	4.9	15	2	5.74	10	0.96	2.2	58.4	144.9	1.1	7.4	F2 high dose	B	Group 16
16	16008	24h after last dose	39	45.5	2.6	530	2143	3794	22.68	8.1	12.5	4.4	2.5	2.48	911	101.9	50	17.4	5.6	11	1	6.76	11	1.02	2.8	62.9	141.7	0.7	11	F2 high dose	B	Group 16
16	16009	24h after last dose	39	43	1.90265	410	3766	3315	23.05	4.1	6.7	2.6	2.6	2.16	254	101.3	49	22.6	7	7	0	6.85	12	0.88	2.2	65.6	140.6	0.9	7.9	F2 high dose	B	Group 16
16	16010	24h after last dose	39	44.5	2.6	262	2119	2487	23.09	NA	4.8	NA	2.6	1.6	626	99.9	44	16.8	6	13	0	6.3	10	0.97	2.4	61.3	140.1	0.8	7.3	F2 high dose	B	Group 16
18	18001	24h after last dose	39	42.7	2	152	151	280	22.22	NA	1.6	NA	2.5	1.64	564	102.5	34	21.4	7	8	0	5.98	9	0.92	2.6	64.1	142.8	1.2	6.6	F2 low dose	C	Group 18
18	18002	24h after last dose	39	42.6	2	134	213	313	26.28	NA	1.5	NA	2.6	1.55	839	100.6	30	20.9	8.4	9	0	5.36	6	0.82	2.6	63.5	145.2	1	4.2	F2 low dose	C	Group 18
18	18003	24h after last dose	39	44.9	2.4	201	422	523	23.3	NA	2.2	NA	2.4	1.05	979	101.7	35	18.4	7.1	10	0	6.08	7	0.9	2.5	63.3	142.4	0.3	5.4	F2 low dose	C	Group 18
18	18004	24h after last dose	39	42.7	1.9	131	496	576	22.82	NA	1.5	NA	2.5	0.92	1706	98.9	38	22.3	6.8	12	0	6.36	8	0.91	2.5	65	140.8	0.5	6	F2 low dose	C	Group 18
18	18005	24h after last dose	39	45.5	2.4	173	1217	1204	23.32	NA	3	NA	2.6	1.16	551	101.9	41	18.8	6.8	6	0	5.56	10	0.94	2.6	64.3	142.3	0.7	6	F2 low dose	C	Group 18
18	18006	24h after last dose	39	43.1	2.2	153	385	429	21.89	NA	2.4	NA	2.3	0.75	751	101.7	36	19.3	6.6	20	0	6.31	7	0.88	2.5	62.4	141.4	0.5	4.7	F2 low dose	C	Group 18
18	18007	24h after last dose	39	43.8	2.3	136	335	488	21.37	NA	1.5	NA	2.5	0.82	686	102.8	40	18.9	7.6	22	0	6.17	10	0.85	2.3	62.7	143.7	0.6	5	F2 low dose	C	Group 18
18	18008	24h after last dose	39	45.1	2.1	99	187	224	23.4	NA	1.7	NA	2.6	0.95	297	100.7	39	21.2	8	9	0	6.45	6	0.9	2.1	66.3	140	0.7	5.4	F2 low dose	C	Group 18
18	18009	24h after last dose	39	43.2	2.1	85	263	308	21.46	NA	1.6	NA	2.5	1.06	561	100.8	36	20.6	6.8	15	0	6.41	11	0.91	2.2	63.8	139.8	0.4	4.2	F2 low dose	C	Group 18
18	18010	24h after last dose	39	45	2	167	356	458	23.84	NA	1	NA	2.6	1.08	420	102.5	44	22.1	7.6	3	0	6.52	9	0.83	2.2	67.1	142.5	0.7	7.8	F2 low dose	C	Group 18
19	19001	24h after last dose	39	46.1	2.3401	520	1476	1503	22.7	6	8.8	2.8	2.9	2.28	499	96.8	40	19.7	6	17	1	7.94	11	1.08	3.1	65.8	137.9	0.8	8.3	F2 high dose	C	Group 19
19	19002	24h after last dose	39	44.9	2.53672	400	2708	2975	19.01	3.6	5.9	2.3	3	1.71	473	103.6	47	17.7	5.8	14	0	6.42	9	1	3.4	62.6	145.7	0.4	8.8	F2 high dose	C	Group 19
19	19004	24h after last dose	39	41.5	2	680	1087	2251	20.63	17.6	25.9	8.3	2.5	1.26	200	101.9	37	20.4	6.1	8	2	5.45	8	0.95	2.5	61.9	141.3	0.7	6.3	F2 high dose	C	Group 19
19	19005	24h after last dose	39	46	2.0354	568	1628	2427	20.61	11.6	17.8	6.2	2.6	2.12	214	102	45	22.6	6.2	6	1	5.64	10	0.89	2.8	68.6	139.7	0.5	6.6	F2 high dose	C	Group 19
19	19006	24h after last dose	39	43	2.2	210	1871	1571	22.91	NA	3.2	NA	2.6	1.34	595	101.2	43	19.7	6.3	11	0	6.34	7	0.94	2.4	62.7	141.9	0.5	8.4	F2 high dose	C	Group 19
19	19007	24h after last dose	39	43.5	1.9	190	835	689	21.5	NA	1.9	NA	2.6	1.36	395	101.3	38	22.6	6.4	9	0	6.42	7	0.91	2.4	66.1	141.4	0.4	6.6	F2 high dose	C	Group 19
19	19008	24h after last dose	39	43	1.9	327	1434	1978	22.28	3.2	5.1	1.9	2.9	2.38	210	98.1	43	23.1	5.7	8	0	9.05	8	1.01	2.5	66.1	136.1	1	11.1	F2 high dose	C	Group 19
19	19009	24h after last dose	39	46.1	2.7	319	4303	5034	21.21	4.7	8.7	4	2.6	2.75	541	99.4	48	17	5.7	41	1	7.31	15	0.95	2.5	63.1	138.8	0.8	7.6	F2 high dose	C	Group 19
19	19010	24h after last dose	39	43.1	2.11274	590	1200	1490	20.21	6.1	8.4	2.3	2.6	0.83	318	98	45	20.4	6.5	7	1	7.11	9	0.9	2.6	63.5	137.9	0.4	10.2	F2 high dose	C	Group 19
21	21001	24h after last dose	39	45	2.8	100	335	348	23.65	NA	2.5	NA	2.6	1.27	914	101.2	34	16.3	6.8	10	0	5.76	7	0.88	2.5	61.3	142.8	0.5	5.9	F2 low dose	D	Group 21
21	21002	24h after last dose	39	48.1	2.5	213	230	502	22.78	NA	1.2	NA	2.6	1.32	913	99.7	35	18.9	6.3	10	0	6.43	7	0.9	2.7	67	141.1	0.6	6.7	F2 low dose	D	Group 21
21	21003	24h after last dose	39	40.1	1.8	144	244	335	24.48	NA	1.3	NA	2.6	1.67	958	103.1	31	21.7	7.9	10	0	5.5	8	0.79	2.7	61.8	144.9	1.2	4.2	F2 low dose	D	Group 21
21	21004	24h after last dose	39	42.4	2.1	128	463	469	22.6	NA	1.5	NA	2.5	0.99	538	102.4	41	20.2	7.7	6	0	5.48	6	0.88	2.3	62.6	142.8	0.4	5.2	F2 low dose	D	Group 21
21	21005	24h after last dose	39	44	2.1	129	685	744	20.88	NA	2.1	NA	2.5	1.13	479	101.1	33	20.6	7.2	10	0	5.45	6	0.84	2.3	64.6	142.5	0.3	5.2	F2 low dose	D	Group 21
21	21006	24h after last dose	39	44.1	2.4	121	968	1051	20.21	NA	2.5	NA	2.4	1.31	959	103.7	37	18.1	6.3	12	0	6.41	9	0.89	2.3	62.2	142.1	0.4	5.2	F2 low dose	D	Group 21
21	21007	24h after last dose	39	43.3	2.3	178	620	633	21.33	NA	1.7	NA	2.5	1.32	453	103	41	18.7	7.3	17	0	5.63	7	0.91	2.3	62	143.6	0.3	5.9	F2 low dose	D	Group 21
21	21008	24h after last dose	39	43	2.1	118	218	372	23.18	NA	2.3	NA	2.6	1.35	533	102	46	20.1	6.5	17	0	6.27	12	0.89	2.1	63.1	141.2	0.6	7.6	F2 low dose	D	Group 21
21	21009	24h after last dose	39	46.1	2.3	115	313	317	23.26	NA	1.6	NA	2.6	1.28	289	100.1	43	19.8	7	6	0	5.98	9	0.84	2.3	65.9	141.6	1.1	5.4	F2 low dose	D	Group 21
21	21010	24h after last dose	39	44.2	2.1	115	146	234	24.4	NA	1.6	NA	2.6	1.4	304	97.6	45	20.7	7	24	0	6.08	11	0.88	2.5	64.9	139.9	0.7	7.1	F2 low dose	D	Group 21
22	22001	24h after last dose	39	47.9	3.5	250	4560	4573	20.71	4.1	8.4	4.3	2.4	0.75	898	100.7	48	13.5	5.8	20	1	7.36	14	1.02	2.9	61.4	142	0.6	8.4	F2 high dose	D	Group 22
22	22002	24h after last dose	39	49	2.6	250	1605	1584	21.93	NA	3	NA	2.6	1.35	972	101.1	39	19	6.3	7	0	6.41	10	0.99	2.7	68	140.9	0.6	11.5	F2 high dose	D	Group 22
22	22003	24h after last dose	39	30.3	1.3	535	3102	8050	22.1	19.2	24	4.8	2.4	2.17	308	105.6	25	23.3	5.3	11	2	5.26	13	0.89	2.3	53.6	144.7	2.5	6.6	F2 high dose	D	Group 22
22	22004	24h after last dose	39	45.2	2.5	205	654	688	22.51	NA	3.8	NA	2.9	2.7	501	100.6	40	18.4	6.3	19	0	6.02	11	0.9	3.3	63.6	142.3	0.8	7.4	F2 high dose	D	Group 22
22	22005	24h after last dose	39	45.2	2.1	281	6224	5549	21.73	3.6	6.3	2.7	2.8	1.36	228	102.4	45	21.3	6.2	12	0	6.07	9	0.98	2.6	66.5	143.1	0.7	7.2	F2 high dose	D	Group 22
22	22006	24h after last dose	39	36.4	1.8	644	1463	3111	21.62	11.6	18.3	6.7	2.4	1.34	261	105.1	36	20.1	5.7	13	1	6.4	11	1.04	2.1	56.5	144.2	0.3	8.7	F2 high dose	D	Group 22
22	22007	24h after last dose	39	36.2	2	438	4972	9690	20.65	31.5	40.3	8.8	2.7	1.27	655	105.1	33	17.8	4.3	21	3	6.65	10	0.99	2.6	54	144.5	0.7	4.6	F2 high dose	D	Group 22
22	22008	24h after last dose	39	40.9	2.09744	650	1167	2881	22.84	20.3	29.2	8.9	2.6	1.12	359	100.7	42	19.5	6.2	25	2	6.86	10	0.92	2.7	60.4	140.5	0.3	6.2	F2 high dose	D	Group 22
22	22009	24h after last dose	39	47.9	2.6	253	1966	1794	22.1	NA	3.8	NA	2.8	1.69	161	99.8	44	18.2	7.9	10	0	7.04	13	0.85	2.4	66.1	138.1	0.6	6.8	F2 high dose	D	Group 22
22	22010	24h after last dose	39	43.9	2.6	586	1940	3514	23.76	11.1	17	5.9	2.6	1.47	228	96.5	39	17.2	5.8	20	1	6.36	10	0.88	2.3	61.1	136.7	0.2	9.2	F2 high dose	D	Group 22

## Sheet: Fig4a
Cohort A - low dose vs control										Cohort A - high dose vs control
Ensembl ID	baseMean	log2FoldChange	lfcSE	stat	pvalue	padj				Ensembl ID	baseMean	log2FoldChange	lfcSE	stat	pvalue	padj
ENSRNOG00000000001.5	6.85237	1.01282	0.680148	1.48911	0.136457	0.500073082864313				ENSRNOG00000000001.5	6.85237	2.20151	0.648135	3.39669	0.000682071	0.00244247
ENSRNOG00000000007.7	5.5119	-0.505266	0.521041	-0.969723	0.332185	0.712370357129562				ENSRNOG00000000007.7	5.5119	0.211367	0.476766	0.443336	0.657523	0.764769
ENSRNOG00000000008.7	3.04388	1.22975	0.902125	1.36317	0.172828	0.55308545847612				ENSRNOG00000000008.7	3.04388	0.669885	0.901766	0.742859	0.457567	0.594027
ENSRNOG00000000010.5	0.584547	-0.568896	1.8223	-0.312186	0.754899	NA				ENSRNOG00000000010.5	0.584547	2.94452	1.68222	1.75037	0.0800537	0.150781
ENSRNOG00000000012.5	0.976032	0.309529	1.43697	0.215405	0.829452	NA				ENSRNOG00000000012.5	0.976032	0.829625	1.37515	0.603299	0.54631	0.675843
ENSRNOG00000000017.7	14.9182	1.03855	0.517468	2.00699	0.0447504	0.294864680173879				ENSRNOG00000000017.7	14.9182	0.907113	0.51373	1.76574	0.0774397	0.146745
ENSRNOG00000000021.3	119.989	0.0307855	0.184591	0.166777	0.867546	0.963469167063841				ENSRNOG00000000021.3	119.989	0.0567143	0.181628	0.312256	0.754846	0.841295
ENSRNOG00000000024.7	2622.07	-0.359602	0.227385	-1.58146	0.113772	0.463397695405027				ENSRNOG00000000024.7	2622.07	-1.00126	0.227418	-4.40274	1.06894e-05	5.88429e-05
ENSRNOG00000000033.5	143.009	-0.525739	0.259939	-2.02255	0.0431199	0.289549637434057				ENSRNOG00000000033.5	143.009	-0.607074	0.25848	-2.34863	0.0188428	0.0446276
ENSRNOG00000000034.6	690.45	-0.159643	0.154566	-1.03285	0.301674	0.688559214992364				ENSRNOG00000000034.6	690.45	-1.10853	0.155093	-7.14752	8.83613e-13	2.17717e-11
ENSRNOG00000000036.6	162.188	-0.0661952	0.24231	-0.273184	0.784712	0.939970110318365				ENSRNOG00000000036.6	162.188	-1.62718	0.246231	-6.60836	3.88605e-11	6.78522e-10
ENSRNOG00000000040.8	36.5233	0.808588	0.437387	1.84868	0.0645042	0.355523834181687				ENSRNOG00000000040.8	36.5233	1.27483	0.427235	2.98391	0.00284594	0.00862409
ENSRNOG00000000041.2	8969.23	-0.279663	0.186552	-1.49911	0.133845	0.496438295928963				ENSRNOG00000000041.2	8969.23	-0.827801	0.186557	-4.43725	9.11152e-06	5.08345e-05
ENSRNOG00000000042.7	625.227	-0.159766	0.125133	-1.27677	0.201685	0.589295082467518				ENSRNOG00000000042.7	625.227	-0.432735	0.124886	-3.46504	0.000530157	0.0019522
ENSRNOG00000000043.6	850.864	-0.0425354	0.155819	-0.27298	0.784869	0.93999811486682				ENSRNOG00000000043.6	850.864	0.0703966	0.155325	0.45322	0.65039	0.759099
ENSRNOG00000000044.6	298.041	-0.0875779	0.0938631	-0.933039	0.3508	0.727822054583823				ENSRNOG00000000044.6	298.041	0.297945	0.0909488	3.27597	0.00105301	0.00359398
ENSRNOG00000000047.4	1948.16	0.0981118	0.0832004	1.17922	0.238309	0.62809742495393				ENSRNOG00000000047.4	1948.16	0.0371932	0.0829775	0.448233	0.653985	0.761773
ENSRNOG00000000048.5	4016.39	-0.0466969	0.106357	-0.43906	0.660618	0.891845583820165				ENSRNOG00000000048.5	4016.39	-0.133798	0.106274	-1.259	0.208032	0.327172
ENSRNOG00000000053.7	225476	-0.238743	0.22734	-1.05016	0.293647	0.681938942355944				ENSRNOG00000000053.7	225476	-0.877987	0.227341	-3.86199	0.000112467	0.000489021
ENSRNOG00000000054.6	76.71	0.609948	0.225019	2.71065	0.00671511	0.0923828709537233				ENSRNOG00000000054.6	76.71	0.634718	0.221534	2.8651	0.00416875	0.0120507
ENSRNOG00000000060.7	3.12177	0.355698	0.651115	0.54629	0.584866	0.860845879139872				ENSRNOG00000000060.7	3.12177	-0.0178588	0.646087	-0.0276415	0.977948	0.99136
ENSRNOG00000000062.5	234.282	0.00761015	0.129735	0.0586591	0.953224	0.989066851948528				ENSRNOG00000000062.5	234.282	0.0654661	0.128166	0.510792	0.609496	0.72741
ENSRNOG00000000064.4	1921.14	-0.112266	0.200573	-0.559725	0.575667	0.856865077541513				ENSRNOG00000000064.4	1921.14	-0.424349	0.200533	-2.1161	0.034336	0.0742747
ENSRNOG00000000065.5	2.19215	0.693551	0.787966	0.880179	0.378762	0.744560240157927				ENSRNOG00000000065.5	2.19215	-2.21757	1.02472	-2.16408	0.0304583	0.0672731
ENSRNOG00000000066.5	383.664	-0.156745	0.0905234	-1.73154	0.0833551	0.402469837870404				ENSRNOG00000000066.5	383.664	-0.379777	0.0898577	-4.22643	2.37431e-05	0.000120827
ENSRNOG00000000068.5	5340.79	-0.219175	0.14836	-1.47732	0.139591	0.503573349459007				ENSRNOG00000000068.5	5340.79	-0.506014	0.148334	-3.41132	0.000646487	0.00233042
ENSRNOG00000000070.5	206.378	-0.183626	0.811694	-0.226226	0.821026	0.953087836846877				ENSRNOG00000000070.5	206.378	0.995137	0.810765	1.22741	0.21967	0.341077
ENSRNOG00000000073.6	1327.95	-0.337573	0.093243	-3.62036	0.000294193	0.009628016701597				ENSRNOG00000000073.6	1327.95	-0.257005	0.0927942	-2.76963	0.00561208	0.0155684
ENSRNOG00000000075.6	190.222	-0.110481	0.104201	-1.06027	0.289021	0.677771941247499				ENSRNOG00000000075.6	190.222	-0.294211	0.102812	-2.86164	0.00421455	0.0121613
ENSRNOG00000000081.6	1474.9	-0.416795	0.158698	-2.62635	0.00863063	0.109774295514754				ENSRNOG00000000081.6	1474.9	-1.35208	0.15895	-8.50635	1.79502e-17	1.06562e-15
ENSRNOG00000000082.7	483.789	0.277659	0.192925	1.4392	0.150093	0.52073475321776				ENSRNOG00000000082.7	483.789	0.990759	0.191821	5.16502	2.40408e-07	1.88955e-06
ENSRNOG00000000091.3	37.4121	0.61146	0.297687	2.05403	0.0399726	0.278346999491202				ENSRNOG00000000091.3	37.4121	0.982546	0.290794	3.37884	0.000727926	0.00259008
ENSRNOG00000000095.6	1886.2	-0.0552885	0.0907139	-0.609482	0.542205	0.838073057175656				ENSRNOG00000000095.6	1886.2	0.00865039	0.0904334	0.0956548	0.923795	0.960743
ENSRNOG00000000096.7	1254.07	-0.403029	0.188892	-2.13365	0.0328717	0.247838216687725				ENSRNOG00000000096.7	1254.07	-1.25623	0.189102	-6.64315	3.07051e-11	5.47705e-10
ENSRNOG00000000098.7	1511.98	0.123029	0.160974	0.764279	0.444701	0.790205228978395				ENSRNOG00000000098.7	1511.98	0.162734	0.160789	1.01209	0.311493	0.445892
ENSRNOG00000000104.5	778.106	-0.19671	0.0905462	-2.17248	0.0298193	0.234790325824079				ENSRNOG00000000104.5	778.106	-0.450901	0.0902295	-4.99727	5.8149e-07	4.18907e-06
ENSRNOG00000000105.6	74.3225	0.0948361	0.231613	0.409459	0.682203	0.901596709934182				ENSRNOG00000000105.6	74.3225	1.07385	0.223635	4.80178	1.57261e-06	1.03481e-05
ENSRNOG00000000108.3	1052.6	0.0991244	0.121676	0.814659	0.415268	0.771703733132353				ENSRNOG00000000108.3	1052.6	0.356591	0.121169	2.94293	0.00325125	0.00972355
ENSRNOG00000000111.5	88.8547	-0.0761771	0.22268	-0.342092	0.732281	0.919127584563778				ENSRNOG00000000111.5	88.8547	0.192312	0.219082	0.877808	0.380048	0.517472
ENSRNOG00000000112.5	780.444	0.012456	0.122849	0.101392	0.919239	0.9800779842734				ENSRNOG00000000112.5	780.444	-0.246864	0.122642	-2.01288	0.0441273	0.0917364
ENSRNOG00000000113.5	184.896	-0.258836	0.120216	-2.15309	0.031312	0.241477258577195				ENSRNOG00000000113.5	184.896	-0.179233	0.11768	-1.52305	0.127747	0.222297
ENSRNOG00000000121.5	219.228	-0.0096217	0.186779	-0.0515137	0.958916	0.990236658497717				ENSRNOG00000000121.5	219.228	0.134561	0.185227	0.726462	0.467556	0.603653
ENSRNOG00000000122.4	7120.74	-0.249639	0.121284	-2.0583	0.0395614	0.276914063656935				ENSRNOG00000000122.4	7120.74	-1.04352	0.121326	-8.60095	7.90557e-18	5.05663e-16
ENSRNOG00000000123.6	425.346	0.111754	0.108749	1.02764	0.304121	0.6910556150588				ENSRNOG00000000123.6	425.346	0.151208	0.107699	1.40398	0.160324	0.266523
ENSRNOG00000000127.7	2220.57	-0.0936384	0.0952066	-0.983528	0.325348	0.705825675706127				ENSRNOG00000000127.7	2220.57	-0.306936	0.0951162	-3.22696	0.00125113	0.00418003
ENSRNOG00000000130.7	658.862	0.116704	0.126338	0.923741	0.355621	0.730484403278564				ENSRNOG00000000130.7	658.862	-0.485727	0.126495	-3.83989	0.000123091	0.000531067
ENSRNOG00000000133.7	1805.39	-0.25461	0.154435	-1.64865	0.0992197	0.436721056149207				ENSRNOG00000000133.7	1805.39	-0.532391	0.154351	-3.44922	0.000562214	0.0020551
ENSRNOG00000000137.6	210.565	0.127979	0.226242	0.565673	0.571616	0.854374276637376				ENSRNOG00000000137.6	210.565	0.323944	0.225015	1.43965	0.149965	0.252561
ENSRNOG00000000138.8	4.43545	0.922583	0.690829	1.33547	0.181721	0.565222748235673				ENSRNOG00000000138.8	4.43545	1.70916	0.642208	2.66138	0.00778205	0.0207285
ENSRNOG00000000142.5	224.269	0.954454	0.334938	2.84964	0.00437683	0.070443329676659				ENSRNOG00000000142.5	224.269	2.70087	0.331891	8.13783	4.02421e-16	1.83769e-14
ENSRNOG00000000145.5	72.51	-0.0653595	0.210545	-0.310431	0.756234	0.929451701565612				ENSRNOG00000000145.5	72.51	0.298334	0.205184	1.45398	0.145951	0.247357
ENSRNOG00000000150.7	1088.83	-0.185023	0.100126	-1.84791	0.0646159	0.355797265986276				ENSRNOG00000000150.7	1088.83	-0.355473	0.0998553	-3.55988	0.000371022	0.00142881
ENSRNOG00000000151.7	340.577	-0.0378403	0.130483	-0.290002	0.771815	0.935195321595949				ENSRNOG00000000151.7	340.577	-0.393278	0.130188	-3.02085	0.0025207	0.00773722
ENSRNOG00000000155.6	777.693	0.0692089	0.092296	0.749858	0.45334	0.795126203788637				ENSRNOG00000000155.6	777.693	0.311344	0.0914444	3.40473	0.000662294	0.00238017
ENSRNOG00000000156.6	79.981	0.793665	0.364754	2.17589	0.0295635	0.233510439675309				ENSRNOG00000000156.6	79.981	2.20913	0.357023	6.18764	6.10698e-10	8.23965e-09
ENSRNOG00000000157.5	1695.88	-0.187763	0.0806781	-2.32731	0.0199487	0.185781245307955				ENSRNOG00000000157.5	1695.88	-0.297045	0.0804167	-3.69383	0.000220903	0.000898992
ENSRNOG00000000158.5	35649.4	-0.603003	0.297006	-2.03027	0.042329	0.28709087736079				ENSRNOG00000000158.5	35649.4	-1.49813	0.297011	-5.04403	4.55838e-07	3.36032e-06
ENSRNOG00000000161.7	485.699	-0.0599024	0.0897887	-0.667149	0.504677	0.819632813029548				ENSRNOG00000000161.7	485.699	-0.0992346	0.088902	-1.11622	0.264326	0.393658
ENSRNOG00000000164.4	13874.2	-0.25658	0.105554	-2.4308	0.0150654	0.155415191655797				ENSRNOG00000000164.4	13874.2	-0.874172	0.105565	-8.28091	1.22239e-16	6.09496e-15
ENSRNOG00000000165.8	2120.28	-0.444779	0.266704	-1.66769	0.0953775	0.428352048765335				ENSRNOG00000000165.8	2120.28	-0.759679	0.266678	-2.84868	0.00439017	0.0125925
ENSRNOG00000000166.7	244.533	0.00772793	0.119268	0.0647947	0.948337	0.987790751052175				ENSRNOG00000000166.7	244.533	-0.437986	0.119225	-3.6736	0.000239156	0.000963981
ENSRNOG00000000167.7	139.28	-0.79341	0.449999	-1.76314	0.0778771	0.390285604388124				ENSRNOG00000000167.7	139.28	-0.381497	0.448309	-0.850968	0.394787	0.533083
ENSRNOG00000000168.4	531.305	-0.0940931	0.14881	-0.632305	0.527188	0.831305635986358				ENSRNOG00000000168.4	531.305	-0.235336	0.148397	-1.58585	0.112773	0.200688
ENSRNOG00000000169.5	115.249	-0.220477	0.128824	-1.71145	0.0869973	0.41046031849008				ENSRNOG00000000169.5	115.249	-0.432292	0.126962	-3.40489	0.000661906	0.00237948
ENSRNOG00000000170.5	1715.57	-0.180324	0.0703645	-2.56272	0.0103855	0.123572309175433				ENSRNOG00000000170.5	1715.57	-0.26346	0.0700698	-3.75997	0.000169935	0.000709505
ENSRNOG00000000172.7	2611.65	-0.425788	0.290117	-1.46764	0.142202	0.508025314975815				ENSRNOG00000000172.7	2611.65	-0.256771	0.290051	-0.88526	0.376017	0.51316
ENSRNOG00000000175.6	201.316	0.363825	0.186128	1.9547	0.0506186	0.314607079881526				ENSRNOG00000000175.6	201.316	0.465516	0.184307	2.52576	0.0115449	0.0293482
ENSRNOG00000000177.3	954.564	0.181692	0.156856	1.15834	0.246727	0.635880708327519				ENSRNOG00000000177.3	954.564	0.38204	0.156453	2.44188	0.0146111	0.035931
ENSRNOG00000000184.6	14892.8	-0.33614	0.170871	-1.96721	0.0491587	0.309595842938231				ENSRNOG00000000184.6	14892.8	-1.10168	0.170883	-6.44697	1.14107e-10	1.76954e-09
ENSRNOG00000000185.5	2523.15	-0.193367	0.186379	-1.03749	0.299508	0.686654013198459				ENSRNOG00000000185.5	2523.15	-0.42738	0.186305	-2.29398	0.0217917	0.0504974
ENSRNOG00000000186.7	9676.34	-0.122132	0.18572	-0.657612	0.510787	0.822695132149837				ENSRNOG00000000186.7	9676.34	-0.429334	0.185708	-2.31188	0.0207843	0.0485358
ENSRNOG00000000187.6	567.342	0.626215	0.224313	2.79171	0.00524308	0.0789480389753616				ENSRNOG00000000187.6	567.342	0.754028	0.223913	3.3675	0.000758538	0.00268692
ENSRNOG00000000190.7	525.495	-0.0792917	0.169529	-0.467718	0.639986	0.88503377242548				ENSRNOG00000000190.7	525.495	-0.1687	0.169088	-0.9977	0.318425	0.453695
ENSRNOG00000000195.7	139.611	0.289314	0.294072	0.983821	0.325204	0.705688293605754				ENSRNOG00000000195.7	139.611	0.270916	0.293212	0.923959	0.355508	0.492638
ENSRNOG00000000196.7	36.6028	0.00393359	0.264513	0.0148711	0.988135	0.997960364990289				ENSRNOG00000000196.7	36.6028	-0.320777	0.263297	-1.21831	0.223107	0.345031
ENSRNOG00000000201.7	32200.6	0.160963	0.358716	0.448719	0.653635	0.889601134394127				ENSRNOG00000000201.7	32200.6	-0.95017	0.358722	-2.64876	0.00807867	0.0214284
ENSRNOG00000000204.7	1423.54	0.0537229	0.113707	0.472466	0.636594	0.883952283758506				ENSRNOG00000000204.7	1423.54	-0.00778516	0.113473	-0.0686082	0.945302	0.972432
ENSRNOG00000000219.7	1400.21	-0.15592	0.129625	-1.20286	0.229032	0.618227456341728				ENSRNOG00000000219.7	1400.21	-0.075894	0.129335	-0.586801	0.557337	0.685271
ENSRNOG00000000221.5	2158.01	-0.0827369	0.127468	-0.649078	0.516288	0.825496047423767				ENSRNOG00000000221.5	2158.01	-0.568564	0.127478	-4.46008	8.19279e-06	4.61561e-05
ENSRNOG00000000230.7	1249.57	0.0285885	0.107116	0.266894	0.789551	0.942101127334274				ENSRNOG00000000230.7	1249.57	-0.0864993	0.106846	-0.809574	0.418185	0.555815
ENSRNOG00000000231.6	38.8206	0.276461	0.277111	0.997651	0.318448	0.700673977872562				ENSRNOG00000000231.6	38.8206	0.976426	0.264809	3.68728	0.000226667	0.000919887
ENSRNOG00000000233.6	2.50613	2.22753	0.88699	2.51133	0.0120277	0.135220463129475				ENSRNOG00000000233.6	2.50613	1.26292	0.905072	1.39538	0.162903	0.270017
ENSRNOG00000000236.7	2236.55	0.0731715	0.0940388	0.778099	0.43651	0.785266936465391				ENSRNOG00000000236.7	2236.55	-0.127948	0.0939143	-1.36239	0.173074	0.283219
ENSRNOG00000000237.7	134.967	-0.367291	0.0990468	-3.70826	0.000208687	0.00749521586047909				ENSRNOG00000000237.7	134.967	-0.093096	0.0934041	-0.996702	0.318909	0.454091
ENSRNOG00000000239.4	23.4752	2.06943	0.738929	2.80058	0.00510106	0.0774750536500817				ENSRNOG00000000239.4	23.4752	2.42131	0.733626	3.30047	0.000965225	0.00332844
ENSRNOG00000000244.7	140.55	-0.108114	0.133214	-0.811582	0.417032	0.772392333502977				ENSRNOG00000000244.7	140.55	-0.243902	0.131462	-1.85531	0.0635525	0.124413
ENSRNOG00000000245.7	148.643	0.802232	0.292461	2.74304	0.00608728	0.0870770288940609				ENSRNOG00000000245.7	148.643	1.92294	0.289766	6.63617	3.21933e-11	5.71567e-10
ENSRNOG00000000246.6	998.048	-0.172866	0.0744177	-2.32292	0.0201837	0.187273251828374				ENSRNOG00000000246.6	998.048	-0.140349	0.0737737	-1.90242	0.057116	0.113759
ENSRNOG00000000247.6	672.62	0.427783	0.138393	3.09108	0.0019943	0.039720532693487				ENSRNOG00000000247.6	672.62	0.951871	0.13751	6.92218	4.44733e-12	9.39778e-11
ENSRNOG00000000248.6	2319.99	0.0427162	0.120287	0.355121	0.722499	0.916614666755534				ENSRNOG00000000248.6	2319.99	0.0264267	0.120118	0.220006	0.825866	0.894673
ENSRNOG00000000249.5	260.656	-0.346528	0.229653	-1.50892	0.131318	0.493854364221883				ENSRNOG00000000249.5	260.656	-0.541037	0.229136	-2.36121	0.0182156	0.0433691
ENSRNOG00000000250.6	349.926	0.0913524	0.139842	0.653254	0.513592	0.824183568928761				ENSRNOG00000000250.6	349.926	0.131737	0.138925	0.948265	0.342994	0.479601
ENSRNOG00000000251.7	0.575693	1.44663	1.86313	0.776452	0.437482	NA				ENSRNOG00000000251.7	0.575693	1.90463	1.79559	1.06073	0.288814	0.421333
ENSRNOG00000000257.6	189.837	-0.65153	0.227377	-2.86542	0.00416461	0.0680906201819415				ENSRNOG00000000257.6	189.837	-0.788203	0.226385	-3.4817	0.00049825	0.00184905
ENSRNOG00000000258.6	783.971	-0.0335193	0.112925	-0.296828	0.766598	0.933002707737576				ENSRNOG00000000258.6	783.971	0.256189	0.112176	2.28381	0.0223829	0.0516845
ENSRNOG00000000262.6	108.254	0.135471	0.258369	0.52433	0.600049	0.869838087613823				ENSRNOG00000000262.6	108.254	-0.148946	0.257695	-0.577993	0.563269	0.690261
ENSRNOG00000000264.5	2280.6	-0.187097	0.124127	-1.5073	0.131733	0.494013768899998				ENSRNOG00000000264.5	2280.6	-0.602839	0.124106	-4.85746	1.18899e-06	8.0525e-06
ENSRNOG00000000274.7	5.67783	0.969232	0.750453	1.29153	0.19652	0.583015539715587				ENSRNOG00000000274.7	5.67783	0.349866	0.753187	0.464514	0.64228	0.752992
ENSRNOG00000000275.8	9.12033	0.00117285	0.542627	0.00216143	0.998275	1				ENSRNOG00000000275.8	9.12033	1.73779	0.489696	3.5487	0.000387131	0.00148183
ENSRNOG00000000277.8	9.85034	0.360469	0.538485	0.669414	0.503232	0.818726313038434				ENSRNOG00000000277.8	9.85034	1.5418	0.506902	3.04161	0.00235316	0.00727947
ENSRNOG00000000279.7	720.401	-0.00257988	0.318375	-0.00810327	0.993535	0.999866842652323				ENSRNOG00000000279.7	720.401	-0.601606	0.318439	-1.88923	0.0588609	0.116684
ENSRNOG00000000281.7	3500.78	-0.236093	0.275567	-0.856753	0.391581	0.754037132488581				ENSRNOG00000000281.7	3500.78	-2.00265	0.275778	-7.2618	3.81973e-13	1.00503e-11
ENSRNOG00000000283.4	248.932	-0.0426668	0.101226	-0.421499	0.673391	0.897493208759756				ENSRNOG00000000283.4	248.932	0.128832	0.0986221	1.30632	0.191443	0.306638
ENSRNOG00000000288.7	89.5798	1.02442	0.309965	3.30496	0.000949895	0.0231877625689896				ENSRNOG00000000288.7	89.5798	2.04095	0.304067	6.71217	1.91755e-11	3.55393e-10
ENSRNOG00000000299.5	447.456	-0.0203589	0.241827	-0.084188	0.932907	0.983640734924039				ENSRNOG00000000299.5	447.456	-0.0225863	0.24138	-0.0935717	0.925449	0.961433
ENSRNOG00000000302.7	765.799	-0.34858	0.178472	-1.95314	0.0508033	0.315307920742848				ENSRNOG00000000302.7	765.799	-0.400851	0.17815	-2.25007	0.0244446	0.0557605
ENSRNOG00000000303.7	106.584	0.138239	0.137859	1.00275	0.31598	0.698998925757901				ENSRNOG00000000303.7	106.584	0.684766	0.13148	5.20812	1.90764e-07	1.52973e-06
ENSRNOG00000000304.7	25016.8	-0.0852841	0.1228	-0.694495	0.487372	0.810748591282944				ENSRNOG00000000304.7	25016.8	-0.507998	0.122799	-4.13684	3.52117e-05	0.000172396
ENSRNOG00000000306.5	369.469	0.0308888	0.108947	0.283521	0.776777	0.936868641499965				ENSRNOG00000000306.5	369.469	0.185559	0.107456	1.72684	0.0841969	0.157291
ENSRNOG00000000307.6	113.154	1.12781	0.206309	5.4666	4.58743e-08	7.17892475170895e-06				ENSRNOG00000000307.6	113.154	1.82754	0.201897	9.05184	1.40574e-19	1.15107e-17
ENSRNOG00000000308.6	270.963	-0.0691628	0.0962512	-0.718566	0.472409	0.80377947780229				ENSRNOG00000000308.6	270.963	0.0313646	0.0940119	0.333623	0.738664	0.829456
ENSRNOG00000000312.4	674.507	-0.130429	0.0803692	-1.62287	0.104616	0.446446493296363				ENSRNOG00000000312.4	674.507	-0.288494	0.0798088	-3.61482	0.000300562	0.00118436
ENSRNOG00000000314.7	7155.86	0.0811444	0.105131	0.771842	0.440208	0.788094475740965				ENSRNOG00000000314.7	7155.86	-0.0732693	0.105096	-0.697168	0.485698	0.620539
ENSRNOG00000000316.6	7.18081	0.184791	0.506897	0.364554	0.715445	0.913977042774708				ENSRNOG00000000316.6	7.18081	0.682129	0.472586	1.4434	0.148909	0.251076
ENSRNOG00000000321.5	171.402	-0.00845724	0.499766	-0.0169224	0.986499	0.997382479532211				ENSRNOG00000000321.5	171.402	1.57461	0.496751	3.16981	0.00152538	0.00498839
ENSRNOG00000000322.7	991.666	-0.0351942	0.0856939	-0.410697	0.681295	0.901007899641242				ENSRNOG00000000322.7	991.666	0.0182819	0.0851467	0.214711	0.829993	0.897556
ENSRNOG00000000323.7	81.7152	0.110886	0.202429	0.547775	0.583847	0.860807853668235				ENSRNOG00000000323.7	81.7152	0.538211	0.197357	2.7271	0.00638944	0.0174673
ENSRNOG00000000327.5	577.648	-0.0393781	0.0746556	-0.527464	0.597872	0.868229347134119				ENSRNOG00000000327.5	577.648	-0.0169681	0.0735879	-0.230583	0.817638	0.888496
ENSRNOG00000000335.7	1.06588	0.255598	1.34889	0.189487	0.849711	NA				ENSRNOG00000000335.7	1.06588	2.5083	1.18764	2.112	0.0346866	0.0748882
ENSRNOG00000000340.7	3109.5	-0.0976051	0.218299	-0.447116	0.654791	0.89018777903613				ENSRNOG00000000340.7	3109.5	0.117804	0.218203	0.539884	0.589277	0.710934
ENSRNOG00000000341.7	276.262	0.506588	0.242352	2.09029	0.0365913	0.263818921898582				ENSRNOG00000000341.7	276.262	1.18324	0.24055	4.91888	8.70423e-07	6.05029e-06
ENSRNOG00000000345.7	0.792525	1.45151	1.2136	1.19603	0.231684	NA				ENSRNOG00000000345.7	0.792525	1.32058	1.16919	1.12948	0.258694	0.386901
ENSRNOG00000000373.7	3.83706	-0.0956367	0.754444	-0.126765	0.899127	0.975384617008809				ENSRNOG00000000373.7	3.83706	0.449482	0.720763	0.623619	0.532878	0.66379
ENSRNOG00000000378.5	1605.31	0.198673	0.253075	0.785036	0.432432	0.782441274428092				ENSRNOG00000000378.5	1605.31	-1.56375	0.253474	-6.16925	6.86136e-10	9.14703e-09
ENSRNOG00000000383.7	3.52957	1.05837	0.746746	1.41731	0.156393	0.530048443329941				ENSRNOG00000000383.7	3.52957	2.7657	0.675099	4.09674	4.19013e-05	0.000200959
ENSRNOG00000000386.6	6968.75	-0.44803	0.249057	-1.79891	0.0720336	0.37481528305727				ENSRNOG00000000386.6	6968.75	-0.530355	0.249035	-2.12964	0.0332011	0.0722366
ENSRNOG00000000387.7	2168.09	-0.311632	0.111647	-2.79122	0.0052509	0.0789979475608356				ENSRNOG00000000387.7	2168.09	-1.10866	0.111797	-9.91666	3.52353e-23	5.22773e-21
ENSRNOG00000000392.6	826.862	-0.100305	0.088015	-1.13963	0.254439	0.643995513966525				ENSRNOG00000000392.6	826.862	-0.225959	0.0875618	-2.58057	0.00986384	0.0255744
ENSRNOG00000000394.5	280.532	-0.0706072	0.147967	-0.477183	0.633232	0.883229160343717				ENSRNOG00000000394.5	280.532	-0.256607	0.147318	-1.74185	0.0815339	0.153114
ENSRNOG00000000395.7	263.992	-0.188545	0.110444	-1.70716	0.0877918	0.411743599568266				ENSRNOG00000000395.7	263.992	-0.199755	0.108867	-1.83485	0.0665278	0.129305
ENSRNOG00000000396.7	878.669	0.01554	0.109973	0.141307	0.887627	0.971572559897701				ENSRNOG00000000396.7	878.669	0.258862	0.109292	2.36853	0.0178589	0.0426716
ENSRNOG00000000397.6	1410.56	0.0127303	0.118732	0.107218	0.914616	0.9788593293742				ENSRNOG00000000397.6	1410.56	-0.087891	0.118528	-0.741519	0.458379	0.594959
ENSRNOG00000000398.6	279.225	-0.0856759	0.117696	-0.727945	0.466647	0.80131575125035				ENSRNOG00000000398.6	279.225	-0.137689	0.116421	-1.18268	0.236937	0.361301
ENSRNOG00000000406.5	17.4579	0.53778	0.819035	0.656601	0.511437	0.823235605898189				ENSRNOG00000000406.5	17.4579	3.03743	0.793009	3.83025	0.000128012	0.000549605
ENSRNOG00000000407.6	332.92	0.050907	0.11745	0.433438	0.664697	0.893278825444881				ENSRNOG00000000407.6	332.92	-0.170054	0.11684	-1.45545	0.145545	0.246824
ENSRNOG00000000408.6	1099.06	-0.166646	0.0689562	-2.41669	0.0156625	0.159557988604355				ENSRNOG00000000408.6	1099.06	-0.202241	0.0684207	-2.95585	0.00311809	0.00936067
ENSRNOG00000000411.6	2024.14	-0.143261	0.0755121	-1.89719	0.0578029	0.336345295382376				ENSRNOG00000000411.6	2024.14	-0.0647864	0.0751846	-0.861698	0.388854	0.526857
ENSRNOG00000000412.5	5.71184	0.291032	0.888743	0.327464	0.743317	0.923827974239605				ENSRNOG00000000412.5	5.71184	-1.49435	0.91996	-1.62436	0.104299	0.188306
ENSRNOG00000000413.5	3.13928	0.967813	0.683446	1.41608	0.156752	0.530796126264785				ENSRNOG00000000413.5	3.13928	0.382395	0.688526	0.555381	0.578634	0.702317
ENSRNOG00000000414.7	282.697	-0.377091	0.197592	-1.90843	0.0563355	0.332567277314162				ENSRNOG00000000414.7	282.697	-1.00566	0.197893	-5.08184	3.73801e-07	2.81454e-06
ENSRNOG00000000415.6	379.58	0.00610077	0.136726	0.0446204	0.96441	0.992183223901912				ENSRNOG00000000415.6	379.58	0.443702	0.135146	3.28314	0.00102658	0.00351448
ENSRNOG00000000417.7	1924.78	0.137449	0.138635	0.991447	0.321467	0.703474685520022				ENSRNOG00000000417.7	1924.78	0.220375	0.138393	1.59239	0.111298	0.198491
ENSRNOG00000000418.4	67.218	-0.000711601	0.197879	-0.00359614	0.997131	1				ENSRNOG00000000418.4	67.218	0.212399	0.192286	1.1046	0.269334	0.39951
ENSRNOG00000000419.10	429.457	-0.317377	0.174067	-1.8233	0.0682575	0.365520637086406				ENSRNOG00000000419.10	429.457	-1.36122	0.175081	-7.77481	7.55637e-15	2.74997e-13
ENSRNOG00000000420.7	682.836	0.146805	0.119277	1.23078	0.218404	0.60690499503799				ENSRNOG00000000420.7	682.836	0.782058	0.118159	6.61871	3.62343e-11	6.3559e-10
ENSRNOG00000000421.4	1882.99	0.0553186	0.119354	0.463483	0.643018	0.885934426272501				ENSRNOG00000000421.4	1882.99	-0.0661795	0.119166	-0.555354	0.578652	0.702317
ENSRNOG00000000422.4	397.469	0.0769676	0.128967	0.5968	0.550641	0.843110022106052				ENSRNOG00000000422.4	397.469	0.245891	0.127702	1.9255	0.0541667	0.10882
ENSRNOG00000000423.6	64.2903	0.193973	0.213921	0.906751	0.364539	0.735668021818483				ENSRNOG00000000423.6	64.2903	0.554309	0.207475	2.67169	0.0075471	0.0202047
ENSRNOG00000000428.6	7.64093	-0.956496	0.548023	-1.74536	0.0809229	0.397595466946692				ENSRNOG00000000428.6	7.64093	-0.902908	0.526725	-1.71419	0.0864932	0.160995
ENSRNOG00000000431.7	1523.95	0.229582	0.111172	2.0651	0.0389135	0.274686409770684				ENSRNOG00000000431.7	1523.95	0.768552	0.110574	6.95055	3.6387e-12	7.81951e-11
ENSRNOG00000000432.6	280.904	-0.164151	0.169541	-0.96821	0.332939	0.712610232874157				ENSRNOG00000000432.6	280.904	0.0928614	0.168125	0.552336	0.580718	0.704021
ENSRNOG00000000433.6	63.5144	1.65551	0.308459	5.36704	8.00392e-08	1.14987469132891e-05				ENSRNOG00000000433.6	63.5144	2.69707	0.301347	8.95006	3.5528e-19	2.76609e-17
ENSRNOG00000000435.7	695.895	-0.0470052	0.0950232	-0.494671	0.620832	0.878918825999102				ENSRNOG00000000435.7	695.895	0.145207	0.0939921	1.54489	0.122373	0.214656
ENSRNOG00000000436.8	22.2333	0.35749	0.329467	1.08506	0.277896	0.666516849252076				ENSRNOG00000000436.8	22.2333	0.247096	0.322133	0.767065	0.443043	0.579768
ENSRNOG00000000437.7	258.547	0.376752	0.175744	2.14376	0.0320523	0.244571582666972				ENSRNOG00000000437.7	258.547	0.881889	0.17367	5.07796	3.81516e-07	2.86582e-06
ENSRNOG00000000438.5	1934.59	-0.0219169	0.111837	-0.195972	0.844632	0.958057312410988				ENSRNOG00000000438.5	1934.59	-0.0582912	0.111628	-0.522193	0.601536	0.720853
ENSRNOG00000000439.5	16.3343	1.10574	0.541327	2.04266	0.0410866	0.282401659918436				ENSRNOG00000000439.5	16.3343	1.86003	0.522845	3.55752	0.000374377	0.00143998
ENSRNOG00000000440.6	701.397	0.0544632	0.119844	0.454449	0.649505	0.888047501701181				ENSRNOG00000000440.6	701.397	0.141533	0.119192	1.18743	0.235058	0.359273
ENSRNOG00000000441.6	121.533	0.42538	0.184675	2.3034	0.0212565	0.19343861558709				ENSRNOG00000000441.6	121.533	0.789913	0.180992	4.36436	1.27498e-05	6.87505e-05
ENSRNOG00000000442.4	127.01	0.110422	0.212961	0.518507	0.604105	0.871804557876012				ENSRNOG00000000442.4	127.01	0.09845	0.210706	0.467238	0.640329	0.751349
ENSRNOG00000000443.7	78696	-0.0830609	0.205113	-0.404952	0.685513	0.90304244021284				ENSRNOG00000000443.7	78696	-0.87936	0.205115	-4.28715	1.80977e-05	9.4446e-05
ENSRNOG00000000446.7	0.350631	1.30646	2.46781	0.529401	0.596527	NA				ENSRNOG00000000446.7	0.350631	0.628878	2.47174	0.254427	0.799165	0.875331
ENSRNOG00000000451.5	1866.42	0.0555168	0.241081	0.230283	0.817872	0.952568189942939				ENSRNOG00000000451.5	1866.42	0.21725	0.240957	0.901611	0.367264	0.504258
ENSRNOG00000000454.5	36.3121	0.25245	0.261236	0.966367	0.33386	0.714032279545174				ENSRNOG00000000454.5	36.3121	-0.0550548	0.260221	-0.21157	0.832443	0.899489
ENSRNOG00000000455.5	1020.1	0.310367	0.153226	2.02555	0.0428111	0.289023563834039				ENSRNOG00000000455.5	1020.1	0.199354	0.15299	1.30305	0.192557	0.308068
ENSRNOG00000000456.6	2223.34	-0.0880654	0.188967	-0.466036	0.64119	0.885450443352832				ENSRNOG00000000456.6	2223.34	-0.362777	0.188919	-1.92028	0.0548227	0.109876
ENSRNOG00000000457.6	1059.15	0.417871	0.224593	1.86057	0.0628053	0.350564698249722				ENSRNOG00000000457.6	1059.15	0.35609	0.224431	1.58663	0.112596	0.200467
ENSRNOG00000000459.7	933.548	0.286581	0.22066	1.29875	0.194031	0.579605755248576				ENSRNOG00000000459.7	933.548	0.283606	0.220439	1.28655	0.19825	0.31517
ENSRNOG00000000461.7	2505.81	0.0127794	0.138554	0.0922339	0.926512	0.981483624271585				ENSRNOG00000000461.7	2505.81	0.192562	0.138332	1.39203	0.163913	0.271455
ENSRNOG00000000463.6	10.783	0.436568	0.470688	0.92751	0.353662	0.729421774815192				ENSRNOG00000000463.6	10.783	0.0159307	0.460614	0.0345857	0.97241	0.989018
ENSRNOG00000000464.7	706.68	0.0892922	0.130372	0.684902	0.493406	0.813950228298739				ENSRNOG00000000464.7	706.68	0.191305	0.129619	1.4759	0.139971	0.239079
ENSRNOG00000000465.7	4108.03	0.230554	0.128143	1.79919	0.0719891	0.374740880825803				ENSRNOG00000000465.7	4108.03	0.631505	0.127983	4.93428	8.04474e-07	5.61654e-06
ENSRNOG00000000466.4	800.935	-0.290261	0.203008	-1.4298	0.152774	0.524623095378137				ENSRNOG00000000466.4	800.935	-0.655538	0.202956	-3.22995	0.00123813	0.00414024
ENSRNOG00000000467.4	574.247	-0.0958822	0.0695083	-1.37943	0.167761	0.54553759268149				ENSRNOG00000000467.4	574.247	0.0188536	0.067848	0.277881	0.781104	0.861809
ENSRNOG00000000470.7	1247.11	0.228923	0.131748	1.73758	0.082285	0.400118501956632				ENSRNOG00000000470.7	1247.11	0.313907	0.131315	2.39049	0.0168261	0.0405848
ENSRNOG00000000471.5	275.614	-0.22594	0.204447	-1.10513	0.269104	0.658293095904036				ENSRNOG00000000471.5	275.614	0.032364	0.203161	0.159302	0.873431	0.927632
ENSRNOG00000000473.6	999.69	-0.221561	0.118668	-1.86707	0.0618918	0.347954712415786				ENSRNOG00000000473.6	999.69	-0.342525	0.118369	-2.89372	0.00380711	0.0111507
ENSRNOG00000000474.6	407.413	0.271629	0.167134	1.62522	0.104116	0.446172004594846				ENSRNOG00000000474.6	407.413	0.581797	0.165756	3.50996	0.000448177	0.00168494
ENSRNOG00000000476.5	466.735	-0.0768283	0.0900157	-0.853499	0.393383	0.755588718584417				ENSRNOG00000000476.5	466.735	-0.0139529	0.0886476	-0.157397	0.874932	0.928514
ENSRNOG00000000477.5	716.658	-0.058901	0.122804	-0.479633	0.631488	0.88231968090733				ENSRNOG00000000477.5	716.658	-0.110451	0.122301	-0.903109	0.366468	0.503566
ENSRNOG00000000478.6	566.166	0.154453	0.189773	0.813881	0.415713	0.772007222869071				ENSRNOG00000000478.6	566.166	0.694335	0.188946	3.67478	0.000238053	0.000960146
ENSRNOG00000000479.7	80.655	1.82322	0.390731	4.66618	3.06848e-06	0.000251360036400409				ENSRNOG00000000479.7	80.655	2.84551	0.385505	7.38125	1.56805e-13	4.45266e-12
ENSRNOG00000000480.7	622.241	-0.0717481	0.137599	-0.52143	0.602067	0.870519181387894				ENSRNOG00000000480.7	622.241	-0.105579	0.136947	-0.770944	0.44074	0.577899
ENSRNOG00000000481.8	968.084	-0.138906	0.128576	-1.08035	0.279987	0.669395666860498				ENSRNOG00000000481.8	968.084	-0.202113	0.128134	-1.57736	0.114713	0.203473
ENSRNOG00000000483.8	133.967	0.448085	0.230991	1.93984	0.0523996	0.32083518230602				ENSRNOG00000000483.8	133.967	1.29705	0.226919	5.71591	1.0912e-08	1.12906e-07
ENSRNOG00000000485.7	213.97	0.376833	0.198557	1.89786	0.0577149	0.336292737858497				ENSRNOG00000000485.7	213.97	0.950376	0.196433	4.83817	1.31041e-06	8.79023e-06
ENSRNOG00000000486.6	4.37977	-0.145244	0.908498	-0.159872	0.872982	0.966154714026041				ENSRNOG00000000486.6	4.37977	-0.0115155	0.878726	-0.0131048	0.989544	0.999541
ENSRNOG00000000487.8	3.40896	-0.453474	1.58024	-0.286965	0.774139	0.935688712656875				ENSRNOG00000000487.8	3.40896	3.54524	1.43057	2.47821	0.0132044	0.032958
ENSRNOG00000000488.4	96.8729	1.11349	0.303993	3.66287	0.000249406	0.00865612963788636				ENSRNOG00000000488.4	96.8729	1.54128	0.301266	5.11602	3.12051e-07	2.39226e-06
ENSRNOG00000000490.7	912.64	-0.039339	0.356621	-0.11031	0.912163	0.978163616877816				ENSRNOG00000000490.7	912.64	0.648177	0.35626	1.81939	0.0688516	0.133046
ENSRNOG00000000491.6	2.76015	-1.22951	1.19606	-1.02796	0.303967	0.6910556150588				ENSRNOG00000000491.6	2.76015	1.23963	0.986009	1.25722	0.208674	0.327889
ENSRNOG00000000493.7	1028.14	-0.123623	0.162343	-0.761491	0.446364	0.791495883278436				ENSRNOG00000000493.7	1028.14	0.260008	0.161837	1.6066	0.108143	0.194115
ENSRNOG00000000495.7	345.995	0.152517	0.137381	1.11018	0.266923	0.656277839527402				ENSRNOG00000000495.7	345.995	0.621256	0.135624	4.58073	4.63361e-06	2.77243e-05
ENSRNOG00000000498.7	583.779	-0.0133183	0.115578	-0.115231	0.908262	0.977805984071214				ENSRNOG00000000498.7	583.779	-0.0128472	0.114804	-0.111905	0.910898	0.95283
ENSRNOG00000000499.6	8.89335	2.48385	1.60574	1.54686	0.121898	0.479334461503724				ENSRNOG00000000499.6	8.89335	1.25694	1.61546	0.778068	0.436529	0.573976
ENSRNOG00000000500.8	58.6577	-0.405628	0.543814	-0.745896	0.45573	0.795279268150396				ENSRNOG00000000500.8	58.6577	0.256199	0.540341	0.474144	0.635397	0.747608
ENSRNOG00000000501.6	487.79	-0.251255	0.127127	-1.97641	0.0481087	0.306061946691511				ENSRNOG00000000501.6	487.79	-0.435159	0.126519	-3.43949	0.000582818	0.00212144
ENSRNOG00000000502.6	27.7521	0.39495	0.252043	1.567	0.117115	0.47058220779968				ENSRNOG00000000502.6	27.7521	0.629963	0.240921	2.61481	0.0089276	0.023438
ENSRNOG00000000503.7	509.199	0.248383	0.233998	1.06148	0.288474	0.677024319833255				ENSRNOG00000000503.7	509.199	-0.213687	0.233937	-0.913437	0.361013	0.49839
ENSRNOG00000000504.6	278.78	-0.139695	0.137495	-1.01601	0.309627	0.69474673086487				ENSRNOG00000000504.6	278.78	-0.173293	0.135993	-1.27428	0.202564	0.320569
ENSRNOG00000000505.7	6268.02	-0.0119704	0.22037	-0.0543194	0.956681	0.989408524737738				ENSRNOG00000000505.7	6268.02	0.722836	0.220287	3.28135	0.00103313	0.00353437
ENSRNOG00000000506.7	238.187	-0.0184129	0.139402	-0.132085	0.894917	0.973646738653747				ENSRNOG00000000506.7	238.187	-0.373426	0.138931	-2.68785	0.00719132	0.0193668
ENSRNOG00000000508.5	1.26258	2.38519	2.60199	0.916678	0.359311	NA				ENSRNOG00000000508.5	1.26258	0	2.66195	0	1	1
ENSRNOG00000000511.8	1015.83	-0.00502629	0.100831	-0.0498487	0.960243	0.99041829967744				ENSRNOG00000000511.8	1015.83	-0.0372398	0.100444	-0.37075	0.710824	0.807917
ENSRNOG00000000512.8	828.278	-0.398937	0.330882	-1.20568	0.227942	0.616725112864827				ENSRNOG00000000512.8	828.278	-0.325493	0.330686	-0.984297	0.32497	0.460362
ENSRNOG00000000513.9	5217.11	-0.19541	0.135878	-1.43813	0.150397	0.52073475321776				ENSRNOG00000000513.9	5217.11	-0.623946	0.135872	-4.59215	4.38711e-06	2.63907e-05
ENSRNOG00000000515.6	34.6561	0.216629	0.361619	0.599052	0.549138	0.842354409894435				ENSRNOG00000000515.6	34.6561	0.445076	0.355707	1.25124	0.210847	0.330537
ENSRNOG00000000516.3	2.46212	2.19217	1.26917	1.72725	0.0841234	0.404365346897646				ENSRNOG00000000516.3	2.46212	3.48178	1.2294	2.83209	0.00462449	0.0131573
ENSRNOG00000000517.5	374.784	0.0361937	0.137134	0.263929	0.791835	0.942709557437075				ENSRNOG00000000517.5	374.784	0.441588	0.135756	3.25281	0.00114271	0.0038599
ENSRNOG00000000519.7	1408.95	0.078893	0.0838899	0.940435	0.346994	0.724872489854666				ENSRNOG00000000519.7	1408.95	-0.0401826	0.0836446	-0.480397	0.630945	0.744615
ENSRNOG00000000520.8	2524.1	0.172871	0.151841	1.1385	0.254913	0.644525720328131				ENSRNOG00000000520.8	2524.1	0.15921	0.151735	1.04927	0.294055	0.427011
ENSRNOG00000000521.4	1674.19	-0.0882238	0.422342	-0.208892	0.834533	0.955903666489378				ENSRNOG00000000521.4	1674.19	-0.114605	0.422302	-0.271382	0.786097	0.865258
ENSRNOG00000000522.5	12.5875	-0.0836369	0.413852	-0.202094	0.839843	0.956689363903877				ENSRNOG00000000522.5	12.5875	-1.43827	0.436796	-3.29277	0.000992063	0.00340911
ENSRNOG00000000523.8	344.888	0.263624	0.124904	2.11062	0.0348052	0.25570302560308				ENSRNOG00000000523.8	344.888	0.483124	0.123487	3.91234	9.14055e-05	0.000406849
ENSRNOG00000000524.7	5384.08	-0.109989	0.122213	-0.899974	0.368134	0.737487330222431				ENSRNOG00000000524.7	5384.08	-0.392679	0.122183	-3.21387	0.00130957	0.00435766
ENSRNOG00000000525.8	59.922	2.81432	0.372252	7.56025	4.02292e-14	2.58325837418807e-11				ENSRNOG00000000525.8	59.922	3.71394	0.367662	10.1015	5.44056e-24	8.75885e-22
ENSRNOG00000000527.6	2012.91	-0.12045	0.108775	-1.10733	0.268149	0.657690140576158				ENSRNOG00000000527.6	2012.91	-0.0186979	0.108511	-0.172313	0.863191	0.921394
ENSRNOG00000000528.6	155.576	0.316771	0.176552	1.79421	0.0727796	0.376108153983693				ENSRNOG00000000528.6	155.576	0.703758	0.173588	4.05419	5.03089e-05	0.000237386
ENSRNOG00000000529.5	99.1328	0.548356	0.258517	2.12116	0.0339084	0.252202029455574				ENSRNOG00000000529.5	99.1328	0.412748	0.25695	1.60634	0.1082	0.194115
ENSRNOG00000000531.5	187.144	0.113213	0.260143	0.435196	0.66342	0.892931298459935				ENSRNOG00000000531.5	187.144	0.894016	0.25791	3.46639	0.000527491	0.00194351
ENSRNOG00000000532.7	2892.87	-0.00578962	0.0942512	-0.0614275	0.951019	0.988320567390895				ENSRNOG00000000532.7	2892.87	-0.289698	0.0941909	-3.07565	0.00210046	0.00659607
ENSRNOG00000000536.7	4.25567	0.856874	0.814391	1.05217	0.292723	0.681168236060882				ENSRNOG00000000536.7	4.25567	2.37261	0.7423	3.19629	0.00139207	0.00460076
ENSRNOG00000000540.6	461.305	0.0863624	0.115455	0.748018	0.454449	0.795279268150396				ENSRNOG00000000540.6	461.305	0.158969	0.114551	1.38776	0.16521	0.273102
ENSRNOG00000000541.6	2224.19	-0.148027	0.122561	-1.20778	0.227132	0.616610607445901				ENSRNOG00000000541.6	2224.19	-0.325388	0.122455	-2.65722	0.00787884	0.0209628
ENSRNOG00000000542.8	23.9793	0.692262	0.780218	0.887267	0.374935	0.742130152072894				ENSRNOG00000000542.8	23.9793	0.0814468	0.781266	0.10425	0.916971	0.956286
ENSRNOG00000000543.6	1072.75	0.0515861	0.126255	0.408588	0.682842	0.901846415780375				ENSRNOG00000000543.6	1072.75	-0.237761	0.126128	-1.88508	0.0594185	0.117593
ENSRNOG00000000546.7	880.704	-0.0647199	0.16151	-0.400717	0.688629	0.904986418502717				ENSRNOG00000000546.7	880.704	-0.13548	0.161255	-0.840165	0.400816	0.539224
ENSRNOG00000000547.5	118.148	-0.428505	0.286434	-1.496	0.134655	0.49738492635954				ENSRNOG00000000547.5	118.148	-0.0900551	0.284113	-0.31697	0.751267	0.838926
ENSRNOG00000000549.4	1871.15	-0.140771	0.104248	-1.35034	0.176906	0.558470794363248				ENSRNOG00000000549.4	1871.15	-0.456282	0.104167	-4.38031	1.18512e-05	6.44725e-05
ENSRNOG00000000551.7	867.195	-0.23939	0.20241	-1.1827	0.236929	0.627289982825546				ENSRNOG00000000551.7	867.195	-0.284686	0.202143	-1.40834	0.159032	0.264834
ENSRNOG00000000552.7	147.031	-0.352131	0.208727	-1.68704	0.0915955	0.419710911474516				ENSRNOG00000000552.7	147.031	-0.642401	0.207367	-3.0979	0.00194899	0.00617493
ENSRNOG00000000557.5	9607.15	-0.137659	0.128753	-1.06917	0.284993	0.674385166128834				ENSRNOG00000000557.5	9607.15	-0.12979	0.128717	-1.00834	0.313292	0.448028
ENSRNOG00000000560.7	293.576	-0.387298	0.115581	-3.35089	0.000805537	0.020641300322127				ENSRNOG00000000560.7	293.576	-0.369498	0.113986	-3.24162	0.00118853	0.00399408
ENSRNOG00000000561.8	5103.46	-0.64277	0.302575	-2.12434	0.033642	0.251876899187822				ENSRNOG00000000561.8	5103.46	-1.8739	0.302637	-6.19189	5.94471e-10	8.04357e-09
ENSRNOG00000000562.6	108.834	-0.562718	0.199627	-2.81884	0.00481974	0.0748228553566437				ENSRNOG00000000562.6	108.834	-1.17884	0.20038	-5.88301	4.0286e-09	4.57177e-08
ENSRNOG00000000563.7	51.4364	0.269463	0.339836	0.792921	0.427824	0.77933533420841				ENSRNOG00000000563.7	51.4364	1.14198	0.331695	3.44286	0.000575592	0.00209835
ENSRNOG00000000564.8	0.949695	0.522184	1.68212	0.310432	0.756232	NA				ENSRNOG00000000564.8	0.949695	0.284048	1.66755	0.170338	0.864744	0.922429
ENSRNOG00000000565.6	2853.29	0.128581	0.110951	1.1589	0.246499	0.635536828750416				ENSRNOG00000000565.6	2853.29	-0.198441	0.110915	-1.78913	0.0735936	0.140905
ENSRNOG00000000566.6	9578.09	-0.23465	0.203917	-1.15071	0.249851	0.638452234705535				ENSRNOG00000000566.6	9578.09	-0.491915	0.203904	-2.41248	0.0158445	0.0385498
ENSRNOG00000000567.7	1079.42	0.97606	0.25285	3.86024	0.000113278	0.0047159674413032				ENSRNOG00000000567.7	1079.42	3.56796	0.251866	14.1661	1.48557e-45	1.76383e-42
ENSRNOG00000000568.5	406.204	0.429737	0.118367	3.63056	0.000282807	0.00940560732536064				ENSRNOG00000000568.5	406.204	0.738189	0.116804	6.31991	2.61715e-10	3.80777e-09
ENSRNOG00000000569.6	524.892	0.479508	0.180405	2.65795	0.00786183	0.103139381874689				ENSRNOG00000000569.6	524.892	0.998542	0.17948	5.56353	2.64367e-08	2.53902e-07
ENSRNOG00000000571.6	32031.3	0.0543825	0.0992929	0.547698	0.5839	0.860807853668235				ENSRNOG00000000571.6	32031.3	-0.0978582	0.0992833	-0.985646	0.324307	0.459731
ENSRNOG00000000572.3	37.4527	-0.219426	0.319477	-0.686829	0.492191	0.813180637410679				ENSRNOG00000000572.3	37.4527	0.0507286	0.313811	0.161653	0.871579	0.926443
ENSRNOG00000000576.6	456.076	-0.0915568	0.226088	-0.40496	0.685507	0.90304244021284				ENSRNOG00000000576.6	456.076	0.110118	0.225499	0.488329	0.625317	0.740318
ENSRNOG00000000579.6	454.83	0.580511	0.17965	3.23135	0.00123207	0.0281811962814531				ENSRNOG00000000579.6	454.83	0.882452	0.178791	4.93566	7.98818e-07	5.58321e-06
ENSRNOG00000000581.7	1176.52	-0.178212	0.0697928	-2.55345	0.0106661	0.126314276094751				ENSRNOG00000000581.7	1176.52	-0.335407	0.0694151	-4.83191	1.35229e-06	9.03283e-06
ENSRNOG00000000582.7	165.842	-0.387829	0.205657	-1.88581	0.0593209	0.340648898308973				ENSRNOG00000000582.7	165.842	0.0333773	0.202634	0.164717	0.869167	0.925173
ENSRNOG00000000583.6	514.478	-0.0506922	0.136912	-0.370254	0.711193	0.912524758558972				ENSRNOG00000000583.6	514.478	0.0240445	0.136147	0.176606	0.859818	0.919024
ENSRNOG00000000585.7	3147.27	0.0328961	0.146304	0.224848	0.822098	0.953129478284706				ENSRNOG00000000585.7	3147.27	-0.0542318	0.146231	-0.370863	0.71074	0.807869
ENSRNOG00000000586.6	656.847	-0.0785004	0.087355	-0.898636	0.368847	0.737566791433794				ENSRNOG00000000586.6	656.847	-0.282396	0.0869074	-3.24939	0.00115654	0.00390246
ENSRNOG00000000587.7	280.783	0.0528364	0.143661	0.367787	0.713032	0.913009499677351				ENSRNOG00000000587.7	280.783	0.364005	0.142082	2.56194	0.0104091	0.0268087
ENSRNOG00000000588.5	850.007	-0.678099	0.269818	-2.51317	0.0119652	0.134777133434252				ENSRNOG00000000588.5	850.007	-1.99977	0.270282	-7.39884	1.37379e-13	3.94228e-12
ENSRNOG00000000589.7	407.909	-0.0806757	0.168693	-0.478239	0.63248	0.882812865405683				ENSRNOG00000000589.7	407.909	-0.463432	0.168574	-2.74913	0.00597545	0.0164659
ENSRNOG00000000590.6	64.9819	-0.0898678	0.181839	-0.494217	0.621153	0.878918825999102				ENSRNOG00000000590.6	64.9819	-0.168837	0.178252	-0.947183	0.343546	0.480089
ENSRNOG00000000593.7	832.848	-0.189993	0.148666	-1.27798	0.201256	0.588685798495629				ENSRNOG00000000593.7	832.848	-0.121642	0.148231	-0.820624	0.411861	0.550065
ENSRNOG00000000595.5	324.867	0.243103	0.15283	1.59068	0.111682	0.458957600989006				ENSRNOG00000000595.5	324.867	0.438048	0.151319	2.89487	0.00379313	0.0111166
ENSRNOG00000000596.6	268.879	0.464336	0.166988	2.78066	0.00542491	0.0804183089249312				ENSRNOG00000000596.6	268.879	0.866156	0.165345	5.23849	1.61898e-07	1.32055e-06
ENSRNOG00000000597.6	0.888507	-1.61567	1.16327	-1.3889	0.164862	NA				ENSRNOG00000000597.6	0.888507	-1.76715	1.12559	-1.56997	0.116422	0.205935
ENSRNOG00000000598.5	77.2571	0.357431	0.223055	1.60243	0.10906	0.454143536904187				ENSRNOG00000000598.5	77.2571	0.601707	0.218879	2.74904	0.00597696	0.0164676
ENSRNOG00000000599.7	311.519	0.197645	0.224149	0.881755	0.377909	0.744022580192997				ENSRNOG00000000599.7	311.519	0.457083	0.223098	2.0488	0.0404816	0.0853338
ENSRNOG00000000604.5	1265.88	-0.0927082	0.13099	-0.707748	0.479101	0.80674405984273				ENSRNOG00000000604.5	1265.88	-0.715634	0.131087	-5.45924	4.78172e-08	4.36932e-07
ENSRNOG00000000605.3	0.969852	3.37491	1.52904	2.20721	0.0272994	NA				ENSRNOG00000000605.3	0.969852	0.9339	1.65402	0.564625	0.572329	0.697311
ENSRNOG00000000606.8	2.34274	-1.58077	1.24563	-1.26906	0.204421	0.591917521801775				ENSRNOG00000000606.8	2.34274	0.047642	1.11699	0.042652	0.965979	0.984428
ENSRNOG00000000609.4	1085.31	-0.10672	0.117897	-0.905202	0.365358	0.736276355351732				ENSRNOG00000000609.4	1085.31	-0.51543	0.117852	-4.37353	1.22252e-05	6.63361e-05
ENSRNOG00000000610.6	2180.93	-0.218177	0.161339	-1.3523	0.176281	0.558044136666961				ENSRNOG00000000610.6	2180.93	-0.655978	0.161327	-4.06613	4.77997e-05	0.00022639
ENSRNOG00000000611.7	184.365	-0.0557907	0.124645	-0.447596	0.654445	0.889941287179622				ENSRNOG00000000611.7	184.365	-0.121954	0.122992	-0.991562	0.321411	0.456581
ENSRNOG00000000613.6	1263.27	-0.150801	0.15748	-0.957589	0.33827	0.717578237857302				ENSRNOG00000000613.6	1263.27	-0.403379	0.157368	-2.56328	0.0103688	0.0267159
ENSRNOG00000000614.6	419.577	0.918292	0.350769	2.61794	0.00884625	0.111657188239372				ENSRNOG00000000614.6	419.577	2.69071	0.349174	7.70594	1.29887e-14	4.47814e-13
ENSRNOG00000000618.7	1.36096	2.1994	1.14457	1.9216	0.0546561	NA				ENSRNOG00000000618.7	1.36096	1.61356	1.15113	1.40172	0.160999	0.267377
ENSRNOG00000000620.6	0.33333	0	7.10833	0	1	NA				ENSRNOG00000000620.6	0.33333	0.200997	7.10833	0.0282763	0.977442	0.991217
ENSRNOG00000000622.7	5465.68	-0.0879704	0.293258	-0.299976	0.764195	0.932461733297561				ENSRNOG00000000622.7	5465.68	0.142464	0.293214	0.485871	0.627059	0.741595
ENSRNOG00000000630.4	1.05742	-1.31876	0.991158	-1.33052	0.183347	NA				ENSRNOG00000000630.4	1.05742	-0.165472	0.834749	-0.198229	0.842866	0.906472
ENSRNOG00000000632.6	148.728	2.33059	0.497122	4.68818	2.75648e-06	0.000230564967732925				ENSRNOG00000000632.6	148.728	3.3267	0.495304	6.71648	1.86161e-11	3.47055e-10
ENSRNOG00000000633.6	1802.77	-0.185628	0.208079	-0.892103	0.372338	0.740053917660502				ENSRNOG00000000633.6	1802.77	-1.08217	0.208198	-5.19778	2.01688e-07	1.60783e-06
ENSRNOG00000000634.5	27.6848	-0.61957	0.498435	-1.24303	0.213857	0.602084492318935				ENSRNOG00000000634.5	27.6848	1.50333	0.473131	3.17741	0.00148597	0.00487462
ENSRNOG00000000635.8	454.755	0.128601	0.273022	0.47103	0.63762	0.884317081514331				ENSRNOG00000000635.8	454.755	0.0422334	0.272542	0.154961	0.876852	0.93007
ENSRNOG00000000636.7	6.11531	0.353886	0.454605	0.778446	0.436306	0.785266936465391				ENSRNOG00000000636.7	6.11531	0.781834	0.425784	1.83622	0.0663249	0.129003
ENSRNOG00000000638.7	39.8506	0.178405	0.258878	0.689147	0.490731	0.812398300194967				ENSRNOG00000000638.7	39.8506	0.175048	0.254349	0.688222	0.491313	0.62582
ENSRNOG00000000639.7	101.879	-0.20748	0.138088	-1.50252	0.132962	0.494951099490471				ENSRNOG00000000639.7	101.879	-0.108447	0.13268	-0.817359	0.413723	0.5517
ENSRNOG00000000640.4	48.273	2.28034	0.494305	4.61323	3.96468e-06	0.000310218247673572				ENSRNOG00000000640.4	48.273	3.18568	0.489025	6.51435	7.30052e-11	1.18435e-09
ENSRNOG00000000641.5	1593.01	-0.337975	0.213746	-1.5812	0.113832	0.463397695405027				ENSRNOG00000000641.5	1593.01	-0.944176	0.213783	-4.41651	1.00309e-05	5.55074e-05
ENSRNOG00000000645.7	8332.7	-0.171895	0.128714	-1.33548	0.181718	0.565222748235673				ENSRNOG00000000645.7	8332.7	-0.834349	0.128733	-6.48125	9.09638e-11	1.43429e-09
ENSRNOG00000000648.6	2497.18	-0.00391013	0.151447	-0.0258185	0.979402	0.995753513083939				ENSRNOG00000000648.6	2497.18	-0.386092	0.151424	-2.54975	0.0107801	0.0276294
ENSRNOG00000000653.6	2469.16	-0.232311	0.145175	-1.60022	0.109551	0.455169773020599				ENSRNOG00000000653.6	2469.16	-0.654417	0.145163	-4.50814	6.53975e-06	3.78883e-05
ENSRNOG00000000655.8	989.545	0.554842	0.155283	3.5731	0.000352784	0.0108668590639582				ENSRNOG00000000655.8	989.545	0.95341	0.154818	6.15827	7.35432e-10	9.74268e-09
ENSRNOG00000000657.7	648.806	0.00407905	0.14283	0.0285587	0.977217	0.995244601113681				ENSRNOG00000000657.7	648.806	-0.0952243	0.142473	-0.668367	0.5039	0.637068
ENSRNOG00000000658.7	1898.73	0.0866607	0.290088	0.298739	0.765139	0.932846122904281				ENSRNOG00000000658.7	1898.73	0.0928853	0.290006	0.320287	0.748751	0.836953
ENSRNOG00000000661.5	976.453	-0.169253	0.188072	-0.899935	0.368155	0.737487330222431				ENSRNOG00000000661.5	976.453	-0.350738	0.187874	-1.86688	0.0619182	0.121678
ENSRNOG00000000662.7	99.9611	0.165493	0.197174	0.839322	0.401288	0.760356925608403				ENSRNOG00000000662.7	99.9611	0.411408	0.194216	2.1183	0.0341494	0.0739675
ENSRNOG00000000663.4	935.423	0.0208457	0.0945692	0.220428	0.825538	0.953859348191525				ENSRNOG00000000663.4	935.423	-0.243455	0.0943171	-2.58124	0.00984454	0.0255313
ENSRNOG00000000664.4	930.622	-0.149268	0.137496	-1.08562	0.277648	0.666516849252076				ENSRNOG00000000664.4	930.622	-0.506351	0.137368	-3.6861	0.000227716	0.000923727
ENSRNOG00000000665.7	2108.9	-0.0133509	0.091088	-0.146572	0.88347	0.969529262527723				ENSRNOG00000000665.7	2108.9	-0.0622392	0.0908881	-0.684789	0.493477	0.62786
ENSRNOG00000000691.5	2.38946	0.897204	0.907795	0.988333	0.322989	0.704540575793138				ENSRNOG00000000691.5	2.38946	0.55245	0.901991	0.612478	0.540221	0.670144
ENSRNOG00000000692.7	1388.91	-0.264391	0.118997	-2.22183	0.0262947	0.21935606904555				ENSRNOG00000000692.7	1388.91	-1.11098	0.119277	-9.3143	1.22765e-20	1.30091e-18
ENSRNOG00000000693.6	2.80148	0.156777	0.891816	0.175795	0.860455	0.961704247648973				ENSRNOG00000000693.6	2.80148	1.50502	0.792523	1.89903	0.0575607	0.114501
ENSRNOG00000000695.8	210.244	0.0294192	0.139262	0.211251	0.832691	0.955308035528603				ENSRNOG00000000695.8	210.244	0.473626	0.135878	3.48567	0.000490914	0.00182646
ENSRNOG00000000697.4	1614.01	0.380774	0.119462	3.18741	0.00143553	0.0315471506199212				ENSRNOG00000000697.4	1614.01	0.435604	0.119219	3.6538	0.000258384	0.00103533
ENSRNOG00000000699.5	234.209	0.696809	0.199635	3.49042	0.000482264	0.0138300243839499				ENSRNOG00000000699.5	234.209	1.13955	0.197818	5.76058	8.38273e-09	8.90642e-08
ENSRNOG00000000700.4	118.665	1.39692	0.31487	4.43649	9.14368e-06	0.000593560009004794				ENSRNOG00000000700.4	118.665	2.5158	0.311097	8.08689	6.1207e-16	2.72306e-14
ENSRNOG00000000701.5	2572.68	-0.175767	0.151256	-1.16205	0.245215	0.634377104806275				ENSRNOG00000000701.5	2572.68	-0.372482	0.151184	-2.46376	0.0137489	0.0341065
ENSRNOG00000000702.5	490.556	-0.0133261	0.117121	-0.113781	0.909412	0.977805984071214				ENSRNOG00000000702.5	490.556	-0.0755933	0.116375	-0.649565	0.515973	0.648448
ENSRNOG00000000704.3	197.086	0.407516	0.191276	2.13051	0.0331293	0.248995333303577				ENSRNOG00000000704.3	197.086	0.732149	0.189474	3.86411	0.000111496	0.000485688
ENSRNOG00000000708.7	3.80233	1.04613	0.734186	1.42488	0.154191	0.527227756672166				ENSRNOG00000000708.7	3.80233	1.56267	0.699489	2.23401	0.0254823	0.0577325
ENSRNOG00000000718.7	1429.99	-0.0669123	0.128925	-0.519002	0.603759	0.871671040819852				ENSRNOG00000000718.7	1429.99	0.0299698	0.128651	0.232954	0.815797	0.88695
ENSRNOG00000000720.5	701.649	-0.0606253	0.195558	-0.310012	0.756552	0.929451701565612				ENSRNOG00000000720.5	701.649	-0.251866	0.195344	-1.28934	0.197279	0.313984
ENSRNOG00000000723.7	6757.08	-0.0945888	0.15425	-0.613219	0.539731	0.836761767838588				ENSRNOG00000000723.7	6757.08	-0.124967	0.154208	-0.810377	0.417724	0.555357
ENSRNOG00000000728.6	427.754	-0.3085	0.284176	-1.08559	0.277658	0.666516849252076				ENSRNOG00000000728.6	427.754	0.209537	0.283345	0.739513	0.459595	0.59609
ENSRNOG00000000729.7	406.427	-0.253764	0.144654	-1.75428	0.0793818	0.392928734150497				ENSRNOG00000000729.7	406.427	-0.834005	0.144851	-5.75768	8.52765e-09	9.04522e-08
ENSRNOG00000000747.5	3.27595	-1.26865	0.657948	-1.92819	0.0538316	0.325115405875983				ENSRNOG00000000747.5	3.27595	-2.49622	0.744249	-3.35401	0.000796493	0.00280775
ENSRNOG00000000748.2	1.26157	3.99112	1.84204	2.16668	0.0302589	NA				ENSRNOG00000000748.2	1.26157	3.37711	1.84438	1.83102	0.0670972	0.130174
ENSRNOG00000000763.6	154.582	0.0097802	0.231739	0.0422034	0.966337	0.992360572910352				ENSRNOG00000000763.6	154.582	0.984799	0.227968	4.3199	1.56101e-05	8.26244e-05
ENSRNOG00000000768.6	1096.18	-0.738405	1.35108	-0.546531	0.584701	0.860816214924181				ENSRNOG00000000768.6	1096.18	1.58945	1.3509	1.17658	0.239363	0.364124
ENSRNOG00000000774.8	561.061	0.345709	0.172664	2.00221	0.0452622	0.296477447324363				ENSRNOG00000000774.8	561.061	0.592742	0.171968	3.44681	0.00056725	0.00207152
ENSRNOG00000000777.7	8517.45	0.11707	0.201088	0.582184	0.560443	0.847541244704628				ENSRNOG00000000777.7	8517.45	-1.19298	0.201141	-5.93107	3.00969e-09	3.52064e-08
ENSRNOG00000000778.8	169.239	-0.21581	0.185497	-1.16341	0.244663	0.633948177182345				ENSRNOG00000000778.8	169.239	0.287949	0.182171	1.58065	0.113958	0.2024
ENSRNOG00000000779.5	297.688	-0.118691	0.169847	-0.698808	0.484672	0.809393440126111				ENSRNOG00000000779.5	297.688	-0.0493642	0.16893	-0.292217	0.770121	0.853723
ENSRNOG00000000780.7	1059.91	-0.00499953	0.0938909	-0.0532483	0.957534	0.989429293368689				ENSRNOG00000000780.7	1059.91	0.120219	0.0933625	1.28766	0.197866	0.314733
ENSRNOG00000000781.3	266.212	-0.236768	0.155538	-1.52225	0.127946	0.488652652280649				ENSRNOG00000000781.3	266.212	-0.909631	0.155844	-5.83681	5.32102e-09	5.91132e-08
ENSRNOG00000000782.6	1.57696	2.23013	1.26644	1.76094	0.078248	0.390616022463794				ENSRNOG00000000782.6	1.57696	3.24859	1.1856	2.74004	0.00614326	0.0168818
ENSRNOG00000000783.7	0.421554	-0.982619	1.58952	-0.618187	0.536452	NA				ENSRNOG00000000783.7	0.421554	0.662424	1.489	0.444877	0.656408	0.763704
ENSRNOG00000000785.7	680.175	0.00644147	0.114101	0.0564543	0.95498	0.989408524737738				ENSRNOG00000000785.7	680.175	0.0537037	0.11356	0.472909	0.636278	0.748398
ENSRNOG00000000786.7	1749.82	-0.249479	0.25829	-0.965888	0.3341	0.714032279545174				ENSRNOG00000000786.7	1749.82	-0.841583	0.258308	-3.25806	0.00112175	0.00379855
ENSRNOG00000000787.7	86.3339	-0.000811749	0.354157	-0.00229206	0.998171	1				ENSRNOG00000000787.7	86.3339	0.204353	0.351646	0.581132	0.561151	0.688454
ENSRNOG00000000795.4	707.875	-0.0372548	0.339489	-0.109738	0.912617	0.978284780566415				ENSRNOG00000000795.4	707.875	-0.053776	0.339291	-0.158495	0.874067	0.92805
ENSRNOG00000000796.8	7157.22	0.0477727	0.132167	0.361457	0.717758	0.914453865848661				ENSRNOG00000000796.8	7157.22	-0.0224569	0.13213	-0.16996	0.865041	0.922643
ENSRNOG00000000798.6	1157.24	-0.0585258	0.0692451	-0.845198	0.398	0.758754731155934				ENSRNOG00000000798.6	1157.24	0.0117136	0.0685508	0.170874	0.864323	0.922211
ENSRNOG00000000799.7	2449.01	0.177535	0.129741	1.36837	0.171195	0.550859194318496				ENSRNOG00000000799.7	2449.01	0.216651	0.129594	1.67177	0.0945687	0.173627
ENSRNOG00000000800.7	9009.32	-0.257636	0.157728	-1.63342	0.10238	0.442766199048845				ENSRNOG00000000800.7	9009.32	-0.755156	0.157731	-4.78763	1.68762e-06	1.10323e-05
ENSRNOG00000000801.5	32.4895	0.323907	0.297303	1.08948	0.275942	0.665513042701895				ENSRNOG00000000801.5	32.4895	0.726107	0.288574	2.51618	0.0118633	0.030073
ENSRNOG00000000802.7	92.426	-0.208257	0.146211	-1.42436	0.154343	0.527419230373605				ENSRNOG00000000802.7	92.426	0.00417739	0.141638	0.0294935	0.976471	0.990976
ENSRNOG00000000804.6	2079.52	0.134509	0.140146	0.959776	0.337168	0.716829374565874				ENSRNOG00000000804.6	2079.52	0.785325	0.139822	5.61659	1.94761e-08	1.92101e-07
ENSRNOG00000000805.6	645.56	0.168676	0.265506	0.635298	0.525234	0.830170103051652				ENSRNOG00000000805.6	645.56	0.34212	0.265162	1.29023	0.196971	0.313593
ENSRNOG00000000808.6	875.283	-0.156108	0.11184	-1.39582	0.162769	0.53883480074301				ENSRNOG00000000808.6	875.283	-0.495959	0.111704	-4.43993	8.99867e-06	5.02197e-05
ENSRNOG00000000809.7	113.174	0.646599	0.299058	2.16212	0.0306089	0.238648304139207				ENSRNOG00000000809.7	113.174	0.630827	0.297176	2.12274	0.0337757	0.0732378
ENSRNOG00000000811.7	81.8362	0.327403	0.430958	0.75971	0.447428	0.792126833386238				ENSRNOG00000000811.7	81.8362	1.67859	0.426183	3.93866	8.19366e-05	0.000368065
ENSRNOG00000000812.6	425.293	-0.188785	0.113662	-1.66094	0.0967265	0.431709875411585				ENSRNOG00000000812.6	425.293	-0.455717	0.113269	-4.02332	5.73838e-05	0.000267055
ENSRNOG00000000814.5	2335.52	-0.701526	0.422767	-1.65937	0.0970418	0.432662097750563				ENSRNOG00000000814.5	2335.52	-3.15567	0.423249	-7.45581	8.93147e-14	2.647e-12
ENSRNOG00000000815.5	5418.78	-0.163573	0.167453	-0.976831	0.328653	0.708814931580521				ENSRNOG00000000815.5	5418.78	-0.473341	0.167434	-2.82703	0.00469818	0.013347
ENSRNOG00000000816.7	420.579	0.266275	0.167924	1.58569	0.112809	0.461315057009424				ENSRNOG00000000816.7	420.579	0.643764	0.166837	3.85864	0.000114022	0.000494764
ENSRNOG00000000818.5	21.7545	0.0973086	0.366035	0.265845	0.790358	0.942425060010977				ENSRNOG00000000818.5	21.7545	-0.0367899	0.361509	-0.101768	0.918941	0.957657
ENSRNOG00000000823.6	1569.86	-0.17964	0.122805	-1.46281	0.14352	0.509721653187911				ENSRNOG00000000823.6	1569.86	-0.38861	0.12267	-3.16794	0.00153526	0.00501725
ENSRNOG00000000824.6	605.242	0.0031834	0.123165	0.0258465	0.97938	0.995753513083939				ENSRNOG00000000824.6	605.242	0.214577	0.122381	1.75336	0.0795404	0.149919
ENSRNOG00000000826.7	973.581	0.123091	0.109637	1.12271	0.261559	0.651185352245525				ENSRNOG00000000826.7	973.581	0.117312	0.10919	1.07438	0.282651	0.414538
ENSRNOG00000000827.6	525.934	-0.0723682	0.221976	-0.326018	0.744411	0.924094640816631				ENSRNOG00000000827.6	525.934	0.0374489	0.22136	0.169176	0.865658	0.923093
ENSRNOG00000000831.7	417.467	-0.229194	0.118511	-1.93395	0.0531196	0.322789855278498				ENSRNOG00000000831.7	417.467	-0.354036	0.117699	-3.00797	0.00263	0.00804285
ENSRNOG00000000833.6	658.678	-0.0207409	0.0973193	-0.213122	0.831231	0.955308035528603				ENSRNOG00000000833.6	658.678	-0.375823	0.0969636	-3.87592	0.000106224	0.0004655
ENSRNOG00000000836.5	69.9005	0.471858	0.472532	0.998573	0.318002	0.70037868210269				ENSRNOG00000000836.5	69.9005	0.675272	0.470805	1.43429	0.151489	0.254857
ENSRNOG00000000837.5	1.1733	0	7.10833	0	1	NA				ENSRNOG00000000837.5	1.1733	0	7.10833	0	1	1
ENSRNOG00000000838.3	1.36849	-1.58601	1.0485	-1.51265	0.130368	0.492024100638504				ENSRNOG00000000838.3	1.36849	-2.06349	1.05006	-1.96512	0.0494	0.100801
ENSRNOG00000000839.5	76.4365	-0.0817932	0.175279	-0.466646	0.640753	0.885115929304086				ENSRNOG00000000839.5	76.4365	0.286837	0.167864	1.70875	0.0874976	0.162546
ENSRNOG00000000840.6	0.832902	0.262748	1.263	0.208035	0.835202	NA				ENSRNOG00000000840.6	0.832902	1.30073	1.13038	1.15071	0.249853	0.376524
ENSRNOG00000000841.7	3325.49	0.110591	0.138867	0.796378	0.425812	0.778228421602338				ENSRNOG00000000841.7	3325.49	0.437577	0.138686	3.15515	0.00160413	0.00520472
ENSRNOG00000000842.5	84.3022	0.891704	0.337648	2.64093	0.00826799	0.106632133910662				ENSRNOG00000000842.5	84.3022	2.09259	0.331317	6.316	2.68427e-10	3.88666e-09
ENSRNOG00000000843.4	5.94791	3.3098	1.17326	2.82102	0.00478711	0.0744419756330644				ENSRNOG00000000843.4	5.94791	3.88759	1.15507	3.36567	0.000763577	0.00270376
ENSRNOG00000000844.5	2.63368	0.333869	0.918575	0.363464	0.716259	0.913977042774708				ENSRNOG00000000844.5	2.63368	2.11882	0.801091	2.64491	0.00817119	0.0216436
ENSRNOG00000000847.8	2581.83	-0.102746	0.0849207	-1.2099	0.226316	0.61578240478783				ENSRNOG00000000847.8	2581.83	-0.138789	0.08472	-1.63821	0.101377	0.183818
ENSRNOG00000000848.6	276.174	-0.0445434	0.108382	-0.410984	0.681084	0.90099446629836				ENSRNOG00000000848.6	276.174	-0.167916	0.107061	-1.56841	0.116786	0.206418
ENSRNOG00000000850.4	8781.55	-0.349543	0.214377	-1.63051	0.102994	0.443818567047516				ENSRNOG00000000850.4	8781.55	-1.00579	0.214388	-4.69145	2.71272e-06	1.70754e-05
ENSRNOG00000000851.8	2914.6	0.0759365	0.0958009	0.792649	0.427983	0.77933533420841				ENSRNOG00000000851.8	2914.6	0.0383716	0.0956277	0.401261	0.688228	0.789939
ENSRNOG00000000852.6	5208.27	0.233662	0.137362	1.70107	0.0889301	0.413442431331148				ENSRNOG00000000852.6	5208.27	0.20945	0.137285	1.52566	0.127095	0.221426
ENSRNOG00000000853.7	630.58	-0.0244086	0.249031	-0.0980144	0.921921	0.980525191834725				ENSRNOG00000000853.7	630.58	0.204171	0.248626	0.821197	0.411534	0.549744
ENSRNOG00000000854.5	22.4945	-0.0262459	0.315901	-0.0830827	0.933786	0.983985457663598				ENSRNOG00000000854.5	22.4945	-0.0706466	0.309104	-0.228553	0.819217	0.889549
ENSRNOG00000000855.7	106.009	0.133101	0.253671	0.524697	0.599794	0.869780785623458				ENSRNOG00000000855.7	106.009	0.461168	0.251162	1.83614	0.0663377	0.129015
ENSRNOG00000000857.6	2.74246	1.03872	0.816927	1.27149	0.203553	0.591917521801775				ENSRNOG00000000857.6	2.74246	1.89683	0.759422	2.49773	0.0124991	0.0314246
ENSRNOG00000000858.6	3.59674	0.463878	0.855084	0.542494	0.587479	0.862817496579851				ENSRNOG00000000858.6	3.59674	2.35604	0.755163	3.11991	0.00180906	0.00578369
ENSRNOG00000000860.4	10.5576	1.93704	0.834191	2.32206	0.0202295	0.187500339467754				ENSRNOG00000000860.4	10.5576	5.06505	0.780277	6.49135	8.50727e-11	1.35241e-09
ENSRNOG00000000866.7	480.161	0.0467264	0.121877	0.383391	0.70143	0.909752551479099				ENSRNOG00000000866.7	480.161	0.411924	0.120496	3.41856	0.000629533	0.00227319
ENSRNOG00000000867.6	1091	0.194773	0.18672	1.04312	0.296891	0.682944725794147				ENSRNOG00000000867.6	1091	0.413705	0.186406	2.21937	0.0264615	0.0597002
ENSRNOG00000000869.7	153.254	0.388174	0.192059	2.02112	0.0432677	0.289645258498031				ENSRNOG00000000869.7	153.254	1.2089	0.188109	6.42659	1.30497e-10	2.00733e-09
ENSRNOG00000000871.6	18.2182	-0.282037	0.279614	-1.00867	0.313134	0.696945495386238				ENSRNOG00000000871.6	18.2182	-0.635996	0.277236	-2.29406	0.0217871	0.0504928
ENSRNOG00000000875.8	178.943	0.542935	0.264462	2.05298	0.0400743	0.278414829260791				ENSRNOG00000000875.8	178.943	1.25947	0.262101	4.80529	1.54529e-06	1.01871e-05
ENSRNOG00000000878.7	80.0504	-0.344036	0.389815	-0.882564	0.377472	0.743448545891863				ENSRNOG00000000878.7	80.0504	-0.0696537	0.387319	-0.179836	0.857282	0.917105
ENSRNOG00000000879.7	446.682	-0.20684	0.119756	-1.72718	0.0841348	0.404365346897646				ENSRNOG00000000879.7	446.682	-0.585096	0.119567	-4.89347	9.90714e-07	6.81658e-06
ENSRNOG00000000881.6	1662.27	-0.161782	0.108232	-1.49477	0.134974	0.498040062210557				ENSRNOG00000000881.6	1662.27	-0.61263	0.108221	-5.66092	1.50564e-08	1.51657e-07
ENSRNOG00000000885.5	13.0693	1.19901	0.476368	2.51699	0.0118364	0.13418891455237				ENSRNOG00000000885.5	13.0693	2.05709	0.452745	4.54359	5.53047e-06	3.26382e-05
ENSRNOG00000000886.4	5.92701	-0.00405139	0.561149	-0.00721982	0.994239	0.999944636377426				ENSRNOG00000000886.4	5.92701	-0.764426	0.570777	-1.33927	0.180482	0.292568
ENSRNOG00000000888.3	1269.36	0.15777	0.0978255	1.61277	0.106794	0.451047345845613				ENSRNOG00000000888.3	1269.36	0.440212	0.0972945	4.52453	6.05307e-06	3.53598e-05
ENSRNOG00000000889.8	3.85771	-0.492642	0.656061	-0.750908	0.452708	0.794812062622126				ENSRNOG00000000889.8	3.85771	-0.140777	0.608421	-0.23138	0.817019	0.887975
ENSRNOG00000000891.5	461.022	-0.0452807	0.180522	-0.250832	0.801944	0.945681789798412				ENSRNOG00000000891.5	461.022	-0.199211	0.18009	-1.10617	0.268652	0.398748
ENSRNOG00000000893.6	2914.94	0.243775	0.139684	1.74518	0.0809527	0.397595466946692				ENSRNOG00000000893.6	2914.94	0.69297	0.139496	4.96766	6.7765e-07	4.81606e-06
ENSRNOG00000000894.8	140.079	0.0372011	0.232636	0.159911	0.872951	0.966154714026041				ENSRNOG00000000894.8	140.079	0.547323	0.229772	2.38202	0.0172178	0.041387
ENSRNOG00000000895.4	458.597	-0.129753	0.102224	-1.26931	0.204332	0.591917521801775				ENSRNOG00000000895.4	458.597	-0.205239	0.101507	-2.02192	0.0431842	0.0901011
ENSRNOG00000000900.6	2353.8	-0.194436	0.137108	-1.41812	0.156156	0.529856950834069				ENSRNOG00000000900.6	2353.8	-1.10504	0.137265	-8.05039	8.25313e-16	3.58775e-14
ENSRNOG00000000901.7	865.821	-0.0855889	0.158715	-0.53926	0.589707	0.863691914473012				ENSRNOG00000000901.7	865.821	0.0641835	0.158281	0.405504	0.685107	0.787307
ENSRNOG00000000902.7	4760.05	-0.2362	0.215792	-1.09457	0.273704	0.662415850609919				ENSRNOG00000000902.7	4760.05	-0.765733	0.215798	-3.54838	0.000387606	0.00148335
ENSRNOG00000000903.7	12918.4	-0.527805	0.174771	-3.01998	0.00252791	0.0474105533483244				ENSRNOG00000000903.7	12918.4	-0.255961	0.174738	-1.46483	0.142967	0.243364
ENSRNOG00000000905.6	2.11146	-0.927814	0.678491	-1.36747	0.171479	0.551157830860708				ENSRNOG00000000905.6	2.11146	-3.00034	0.861693	-3.48191	0.000497846	0.00184826
ENSRNOG00000000906.7	12.0093	1.44283	0.536199	2.69085	0.00712712	0.0961639952807456				ENSRNOG00000000906.7	12.0093	1.92672	0.523516	3.68034	0.000232928	0.000942677
ENSRNOG00000000907.6	79.8523	0.330859	0.253436	1.3055	0.191724	0.576866903859167				ENSRNOG00000000907.6	79.8523	0.627151	0.25002	2.50841	0.0121278	0.0306086
ENSRNOG00000000909.8	694.745	0.0606663	0.142635	0.425326	0.670599	0.896331433805609				ENSRNOG00000000909.8	694.745	0.0246986	0.142259	0.173617	0.862166	0.920803
ENSRNOG00000000913.8	1672.01	-0.18554	0.108813	-1.70514	0.088169	0.412310052409426				ENSRNOG00000000913.8	1672.01	-0.265667	0.108605	-2.44618	0.0144378	0.0355878
ENSRNOG00000000916.5	5.75318	-2.64142	1.7771	-1.48636	0.137183	0.501336636651841				ENSRNOG00000000916.5	5.75318	-0.0883481	1.66798	-0.052967	0.957758	0.979464
ENSRNOG00000000917.4	27.9318	0.168954	0.479056	0.352681	0.724328	0.916701180605755				ENSRNOG00000000917.4	27.9318	0.721517	0.469151	1.53792	0.124067	0.217007
ENSRNOG00000000918.7	841.634	-0.155965	0.407903	-0.382359	0.702195	0.909752551479099				ENSRNOG00000000918.7	841.634	-0.0936055	0.407705	-0.229591	0.818409	0.888977
ENSRNOG00000000920.4	2.187	-2.00957	0.983151	-2.04401	0.0409527	0.281702475032947				ENSRNOG00000000920.4	2.187	-0.626651	0.768337	-0.815594	0.414732	0.552576
ENSRNOG00000000921.6	3863.28	-0.130055	0.0957631	-1.35809	0.174434	0.555919400229065				ENSRNOG00000000921.6	3863.28	-0.0767287	0.0956327	-0.802327	0.422364	0.55992
ENSRNOG00000000922.8	729.933	-0.0404617	0.11684	-0.3463	0.729117	0.918099638064301				ENSRNOG00000000922.8	729.933	0.114052	0.116131	0.982098	0.326051	0.461584
ENSRNOG00000000923.8	3460.58	-0.0927602	0.114148	-0.812628	0.416431	0.772031920200097				ENSRNOG00000000923.8	3460.58	-0.161259	0.114056	-1.41386	0.157403	0.262643
ENSRNOG00000000924.5	217.401	2.64894	0.442389	5.98782	2.12676e-09	4.65946293942453e-07				ENSRNOG00000000924.5	217.401	4.2714	0.440639	9.69365	3.20856e-22	4.26245e-20
ENSRNOG00000000925.7	275.693	0.11614	0.205878	0.564119	0.572673	0.854524358595945				ENSRNOG00000000925.7	275.693	-0.0126853	0.205292	-0.0617916	0.950729	0.975613
ENSRNOG00000000926.7	715.87	-0.243557	0.148231	-1.64309	0.100365	0.439006472068936				ENSRNOG00000000926.7	715.87	-0.284355	0.147773	-1.92427	0.0543206	0.109072
ENSRNOG00000000931.8	666.532	0.106359	0.120819	0.880316	0.378688	0.744560240157927				ENSRNOG00000000931.8	666.532	0.0746464	0.120171	0.621171	0.534487	0.665116
ENSRNOG00000000934.5	26.7099	-0.10714	0.303204	-0.353358	0.72382	0.916614666755534				ENSRNOG00000000934.5	26.7099	-0.157375	0.297271	-0.529398	0.596529	0.717141
ENSRNOG00000000936.6	1361.38	-0.34311	0.154241	-2.2245	0.0261145	0.218717183517632				ENSRNOG00000000936.6	1361.38	-0.626712	0.154137	-4.06595	4.78371e-05	0.000226511
ENSRNOG00000000937.6	666.276	-0.318055	0.219193	-1.45102	0.146773	0.515633364804006				ENSRNOG00000000937.6	666.276	-0.679873	0.219102	-3.10299	0.00191573	0.00608377
ENSRNOG00000000938.7	3152.27	0.0849189	0.257019	0.3304	0.741098	0.923247090070485				ENSRNOG00000000938.7	3152.27	0.643379	0.256902	2.50438	0.0122668	0.0309308
ENSRNOG00000000940.5	851.254	0.0468934	0.173907	0.269646	0.787433	0.941170892471756				ENSRNOG00000000940.5	851.254	-0.0547612	0.173676	-0.315306	0.752529	0.839915
ENSRNOG00000000942.8	357.26	-0.0261252	0.130382	-0.200374	0.841188	0.957149941966731				ENSRNOG00000000942.8	357.26	0.121919	0.129059	0.944673	0.344826	0.481489
ENSRNOG00000000954.7	481.252	-0.0759408	0.184572	-0.411443	0.680747	0.90099446629836				ENSRNOG00000000954.7	481.252	0.325082	0.183639	1.77022	0.0766898	0.145586
ENSRNOG00000000955.4	1042.26	-0.151628	0.134951	-1.12358	0.261193	0.650813643004055				ENSRNOG00000000955.4	1042.26	-0.517921	0.134865	-3.8403	0.000122884	0.00053031
ENSRNOG00000000956.5	56.2615	-0.170528	0.209065	-0.815669	0.414689	0.771282188427818				ENSRNOG00000000956.5	56.2615	-0.263985	0.205288	-1.28593	0.198468	0.31548
ENSRNOG00000000957.5	6357.12	0.121757	0.182331	0.667782	0.504273	0.819489815007909				ENSRNOG00000000957.5	6357.12	0.659987	0.182253	3.62128	0.000293153	0.00115925
ENSRNOG00000000958.5	36.2015	-0.0123506	0.245112	-0.0503875	0.959814	0.990236658497717				ENSRNOG00000000958.5	36.2015	-0.551322	0.245788	-2.24308	0.0248919	0.0566278
ENSRNOG00000000961.7	273.704	-0.512018	0.363055	-1.4103	0.15845	0.53274294027899				ENSRNOG00000000961.7	273.704	-1.01846	0.363088	-2.80499	0.0050318	0.0141613
ENSRNOG00000000962.4	706.412	-0.0148959	0.0888308	-0.167688	0.866829	0.963145205965618				ENSRNOG00000000962.4	706.412	-0.211996	0.0884131	-2.39779	0.0164945	0.0399218
ENSRNOG00000000963.7	0.504793	0.2887	1.36745	0.211123	0.832791	NA				ENSRNOG00000000963.7	0.504793	-1.49387	1.40484	-1.06337	0.287612	0.419806
ENSRNOG00000000967.5	91.7332	-0.275981	0.329096	-0.838604	0.401692	0.760718487841812				ENSRNOG00000000967.5	91.7332	-0.316297	0.32773	-0.965115	0.334487	0.470685
ENSRNOG00000000968.8	1353.42	0.000101083	0.0988177	0.00102292	0.999184	1				ENSRNOG00000000968.8	1353.42	-0.0294665	0.0985245	-0.299078	0.764881	0.849435
ENSRNOG00000000969.5	33913.4	0.392379	0.37514	1.04595	0.295583	0.682611927640889				ENSRNOG00000000969.5	33913.4	-1.39159	0.375152	-3.7094	0.000207747	0.000851759
ENSRNOG00000000974.5	234.467	-0.169354	0.127455	-1.32873	0.183936	0.567784880112547				ENSRNOG00000000974.5	234.467	-0.285276	0.125826	-2.26723	0.0233759	0.0536772
ENSRNOG00000000975.6	1394.64	0.151464	0.116045	1.30522	0.191817	0.576866903859167				ENSRNOG00000000975.6	1394.64	0.285129	0.115717	2.46402	0.0137389	0.0340951
ENSRNOG00000000977.8	399.161	0.086076	0.11472	0.750312	0.453067	0.79488471784142				ENSRNOG00000000977.8	399.161	-0.22433	0.11425	-1.9635	0.0495881	0.101141
ENSRNOG00000000978.7	33034.2	-0.412598	0.442038	-0.933399	0.350614	0.727760301531473				ENSRNOG00000000978.7	33034.2	-1.81977	0.442048	-4.11668	3.84371e-05	0.000186511
ENSRNOG00000000979.5	87.6434	0.494015	0.222145	2.22384	0.0261592	0.218773410928003				ENSRNOG00000000979.5	87.6434	1.66788	0.215353	7.74486	9.56877e-15	3.38506e-13
ENSRNOG00000000981.8	4531.36	-0.170836	0.142763	-1.19664	0.231447	0.620578223114053				ENSRNOG00000000981.8	4531.36	-0.841415	0.142794	-5.8925	3.80407e-09	4.35075e-08
ENSRNOG00000000983.7	286.445	-0.113339	0.119916	-0.945157	0.344579	0.722593027971255				ENSRNOG00000000983.7	286.445	-0.560234	0.119817	-4.67575	2.92879e-06	1.83503e-05
ENSRNOG00000000985.8	1138.82	-0.132474	0.107013	-1.23793	0.215743	0.604143281057283				ENSRNOG00000000985.8	1138.82	-0.397947	0.106838	-3.72477	0.000195492	0.000808219
ENSRNOG00000000986.7	487.439	0.131465	0.146806	0.895507	0.370516	0.738937931740502				ENSRNOG00000000986.7	487.439	-0.291316	0.146647	-1.98652	0.0469761	0.096699
ENSRNOG00000000987.8	442.291	-0.249953	0.0884403	-2.82624	0.00470982	0.0737426914249858				ENSRNOG00000000987.8	442.291	-0.211594	0.0871402	-2.4282	0.0151742	0.0371139
ENSRNOG00000000988.4	763.96	-0.0525049	0.0914414	-0.574192	0.565838	0.850844566345342				ENSRNOG00000000988.4	763.96	-0.0948862	0.0907925	-1.04509	0.295982	0.429121
ENSRNOG00000000989.8	993.164	0.0241821	0.212142	0.11399	0.909246	0.977805984071214				ENSRNOG00000000989.8	993.164	0.177756	0.211862	0.839017	0.40146	0.539773
ENSRNOG00000000990.7	1835.94	-0.0423805	0.114785	-0.369217	0.711966	0.912785164079678				ENSRNOG00000000990.7	1835.94	-0.0893379	0.114584	-0.779674	0.435583	0.572965
ENSRNOG00000000991.6	2035.66	0.363557	0.168625	2.156	0.0310834	0.240598425456984				ENSRNOG00000000991.6	2035.66	0.832037	0.168368	4.94177	7.74161e-07	5.42884e-06
ENSRNOG00000000994.4	682.264	0.0469619	0.0748951	0.627036	0.530635	0.833149377023357				ENSRNOG00000000994.4	682.264	-0.0345207	0.0741241	-0.465715	0.641419	0.752302
ENSRNOG00000000996.7	2397.18	-0.151535	0.180224	-0.840816	0.400451	0.760008103097868				ENSRNOG00000000996.7	2397.18	-0.182309	0.180126	-1.01212	0.311482	0.445892
ENSRNOG00000000999.7	617.629	0.0645476	0.130848	0.493303	0.621798	0.878918825999102				ENSRNOG00000000999.7	617.629	-0.0110464	0.13038	-0.0847249	0.93248	0.965098
ENSRNOG00000001003.6	378.042	-0.0937291	0.152861	-0.613166	0.539767	0.836761767838588				ENSRNOG00000001003.6	378.042	-0.13048	0.152002	-0.858413	0.390664	0.528765
ENSRNOG00000001004.7	1948.73	0.304476	0.168408	1.80797	0.070611	0.371428265723039				ENSRNOG00000001004.7	1948.73	0.270947	0.168237	1.61051	0.107287	0.192936
ENSRNOG00000001005.7	8.59009	0.881068	0.481562	1.8296	0.0673092	0.363552910923541				ENSRNOG00000001005.7	8.59009	0.298601	0.484677	0.616081	0.537841	0.667879
ENSRNOG00000001006.6	41.1941	-0.703957	0.654956	-1.07482	0.282457	0.672090535722958				ENSRNOG00000001006.6	41.1941	-1.80236	0.657867	-2.73971	0.00614942	0.0168938
ENSRNOG00000001007.7	1200.32	-0.107871	0.211929	-0.508993	0.610757	0.874527575973453				ENSRNOG00000001007.7	1200.32	-0.287031	0.211838	-1.35495	0.175432	0.286108
ENSRNOG00000001009.7	1063.05	-0.313617	0.14776	-2.12248	0.0337972	0.252202029455574				ENSRNOG00000001009.7	1063.05	-0.533979	0.147564	-3.61863	0.000296164	0.00116969
ENSRNOG00000001010.7	1151.08	0.289717	0.141726	2.04421	0.0409332	0.281678809776419				ENSRNOG00000001010.7	1151.08	0.475137	0.141328	3.36195	0.000773932	0.00273685
ENSRNOG00000001011.3	2.84595	-0.229749	0.650235	-0.353333	0.723839	0.916614666755534				ENSRNOG00000001011.3	2.84595	-0.774149	0.652811	-1.18587	0.235673	0.360039
ENSRNOG00000001017.5	3.56402	1.40479	1.09297	1.28529	0.19869	0.584692913146486				ENSRNOG00000001017.5	3.56402	3.21042	1.00513	3.19403	0.00140302	0.00462969
ENSRNOG00000001030.8	4826.71	-0.624185	0.223904	-2.78774	0.00530776	0.079376404538192				ENSRNOG00000001030.8	4826.71	-0.984365	0.223883	-4.39678	1.0987e-05	6.03411e-05
ENSRNOG00000001032.7	1246.23	-0.0269123	0.127372	-0.211288	0.832662	0.955308035528603				ENSRNOG00000001032.7	1246.23	0.0571855	0.127042	0.450131	0.652616	0.760504
ENSRNOG00000001033.5	337.334	-0.0193095	0.115528	-0.167142	0.867258	0.963394470244923				ENSRNOG00000001033.5	337.334	0.143807	0.114072	1.26067	0.207429	0.326392
ENSRNOG00000001034.7	372.338	-0.0718974	0.1301	-0.552633	0.580514	0.85935128035837				ENSRNOG00000001034.7	372.338	-0.481187	0.129835	-3.70614	0.000210441	0.000861025
ENSRNOG00000001035.6	301.125	0.165367	0.124889	1.32411	0.185467	0.569006716749511				ENSRNOG00000001035.6	301.125	0.622385	0.122781	5.06906	3.99785e-07	2.9924e-06
ENSRNOG00000001036.7	44.8149	-0.112063	0.445668	-0.251449	0.801467	0.945396798182948				ENSRNOG00000001036.7	44.8149	-0.535949	0.445415	-1.20326	0.228877	0.351807
ENSRNOG00000001037.6	468.239	-0.0632998	0.0888792	-0.7122	0.476341	0.805793408694698				ENSRNOG00000001037.6	468.239	0.0235756	0.0875787	0.269193	0.787781	0.866309
ENSRNOG00000001039.5	488.872	-0.0284917	0.0826959	-0.344536	0.730443	0.918478207903753				ENSRNOG00000001039.5	488.872	0.0428408	0.0815683	0.525214	0.599435	0.719528
ENSRNOG00000001040.8	271.426	-0.0415544	0.0836256	-0.49691	0.619252	0.878665062327706				ENSRNOG00000001040.8	271.426	0.210165	0.0805263	2.60989	0.00905705	0.0237385
ENSRNOG00000001043.8	312.847	0.0884732	0.113337	0.780621	0.435026	0.78435110603571				ENSRNOG00000001043.8	312.847	0.121255	0.112135	1.08133	0.279548	0.411099
ENSRNOG00000001044.7	469.926	0.109565	0.148939	0.73564	0.46195	0.797851634438885				ENSRNOG00000001044.7	469.926	0.343725	0.148038	2.32188	0.0202396	0.0474608
ENSRNOG00000001047.6	313.029	-0.0437042	0.083436	-0.523805	0.600414	0.870066876651765				ENSRNOG00000001047.6	313.029	0.019537	0.0812477	0.240462	0.809972	0.88274
ENSRNOG00000001048.7	0.986882	1.59723	2.07919	0.768199	0.442369	NA				ENSRNOG00000001048.7	0.986882	0.890954	2.10002	0.42426	0.671376	0.776035
ENSRNOG00000001049.7	37605.2	-0.0467845	0.153656	-0.304476	0.760765	0.931178669851605				ENSRNOG00000001049.7	37605.2	0.306294	0.153643	1.99354	0.0462021	0.0953091
ENSRNOG00000001050.8	2616.51	-0.166018	0.105261	-1.5772	0.114749	0.465231955397581				ENSRNOG00000001050.8	2616.51	-0.539366	0.105215	-5.12631	2.95474e-07	2.27621e-06
ENSRNOG00000001052.7	1778.42	0.0465112	0.572293	0.0812717	0.935226	0.98406740788475				ENSRNOG00000001052.7	1778.42	-1.35989	0.572443	-2.37559	0.0175211	0.0420423
ENSRNOG00000001053.5	10816.2	0.0367883	0.148228	0.248187	0.80399	0.946947424504082				ENSRNOG00000001053.5	10816.2	0.428977	0.148181	2.89494	0.00379229	0.0111166
ENSRNOG00000001055.7	158.819	-0.0459205	0.124348	-0.369291	0.711911	0.912785164079678				ENSRNOG00000001055.7	158.819	-0.0792103	0.122039	-0.649058	0.516301	0.648773
ENSRNOG00000001056.7	212.555	0.132843	0.0880478	1.50876	0.13136	0.493854364221883				ENSRNOG00000001056.7	212.555	0.205945	0.0851652	2.41818	0.0155983	0.0380239
ENSRNOG00000001057.2	4.0531	-0.202383	0.517292	-0.391235	0.695624	0.907728963315283				ENSRNOG00000001057.2	4.0531	-0.467002	0.501224	-0.931723	0.35148	0.488553
ENSRNOG00000001058.4	1371.13	-0.112222	0.0799314	-1.40398	0.160324	0.534931317826733				ENSRNOG00000001058.4	1371.13	-0.154838	0.0795442	-1.94657	0.0515869	0.104522
ENSRNOG00000001059.6	299.899	0.000646096	0.131486	0.00491382	0.996079	1				ENSRNOG00000001059.6	299.899	-0.175884	0.130706	-1.34564	0.178417	0.289791
ENSRNOG00000001060.7	285.371	-0.110328	0.098252	-1.1229	0.261478	0.651076088857027				ENSRNOG00000001060.7	285.371	-0.112063	0.0965999	-1.16007	0.24602	0.372194
ENSRNOG00000001061.6	279.609	-0.196309	0.164645	-1.19231	0.233139	0.621966488364376				ENSRNOG00000001061.6	279.609	-0.040641	0.163069	-0.249226	0.803186	0.878165
ENSRNOG00000001062.6	400.546	0.317716	0.140125	2.26738	0.0233671	0.204879646287231				ENSRNOG00000001062.6	400.546	0.6534	0.138942	4.70267	2.56775e-06	1.62382e-05
ENSRNOG00000001064.7	2146.17	-0.0438288	0.114365	-0.383236	0.701545	0.909752551479099				ENSRNOG00000001064.7	2146.17	-0.214782	0.114258	-1.87981	0.0601345	0.118837
ENSRNOG00000001065.7	334.912	0.206779	0.204997	1.0087	0.313121	0.696945495386238				ENSRNOG00000001065.7	334.912	1.00433	0.203274	4.94077	7.78144e-07	5.45074e-06
ENSRNOG00000001066.7	36135.5	-0.0875509	0.169284	-0.517185	0.605027	0.871982253002988				ENSRNOG00000001066.7	36135.5	-0.495833	0.169282	-2.92903	0.00340027	0.0101072
ENSRNOG00000001068.7	5993.22	0.0465502	0.0660226	0.705064	0.48077	0.80674405984273				ENSRNOG00000001068.7	5993.22	0.0526351	0.0659273	0.798381	0.424649	0.562087
ENSRNOG00000001069.6	975.258	-0.0965097	0.0895296	-1.07796	0.28105	0.670708193467434				ENSRNOG00000001069.6	975.258	-0.358404	0.0893028	-4.01335	5.98621e-05	0.000277569
ENSRNOG00000001070.5	1553.29	-0.0973171	0.108511	-0.896838	0.369805	0.73847304584181				ENSRNOG00000001070.5	1553.29	-0.192084	0.108291	-1.77377	0.0761012	0.144714
ENSRNOG00000001072.5	90.167	-0.0950028	0.236736	-0.401302	0.688198	0.904545875854339				ENSRNOG00000001072.5	90.167	0.0559659	0.233721	0.239457	0.810752	0.8832
ENSRNOG00000001073.7	297.809	-0.223601	0.173058	-1.29206	0.196337	0.582859997602097				ENSRNOG00000001073.7	297.809	-0.0806312	0.172331	-0.467886	0.639866	0.751046
ENSRNOG00000001074.7	194.215	-0.0323485	0.141874	-0.228009	0.819639	0.952956321996176				ENSRNOG00000001074.7	194.215	0.00906852	0.139996	0.0647769	0.948352	0.973987
ENSRNOG00000001079.9	778.551	0.0975128	0.100999	0.965483	0.334303	0.714290867046798				ENSRNOG00000001079.9	778.551	-0.0483214	0.100602	-0.48032	0.631	0.744618
ENSRNOG00000001080.5	749.342	-0.153233	0.186378	-0.822161	0.410985	0.769300512009094				ENSRNOG00000001080.5	749.342	-0.0897195	0.185967	-0.482447	0.629488	0.743647
ENSRNOG00000001081.5	167.094	-0.123287	0.130109	-0.947567	0.34335	0.721657026078197				ENSRNOG00000001081.5	167.094	0.0917227	0.126727	0.723784	0.469198	0.605426
ENSRNOG00000001082.7	33.9564	0.363955	0.399955	0.90999	0.362828	0.734543735042974				ENSRNOG00000001082.7	33.9564	0.0169425	0.398652	0.0424994	0.966101	0.984498
ENSRNOG00000001083.7	3010.65	0.0570758	0.085359	0.668655	0.503715	0.819133322457108				ENSRNOG00000001083.7	3010.65	0.407351	0.0850722	4.7883	1.68199e-06	1.1003e-05
ENSRNOG00000001086.5	384.006	0.141969	0.176848	0.802773	0.422106	0.775522859766599				ENSRNOG00000001086.5	384.006	-0.242372	0.176663	-1.37194	0.170082	0.279405
ENSRNOG00000001088.6	142.281	0.393388	0.200698	1.9601	0.0499841	0.312587559453677				ENSRNOG00000001088.6	142.281	0.461797	0.199083	2.31963	0.0203612	0.0477237
ENSRNOG00000001090.5	1929.56	-0.0324146	0.166906	-0.19421	0.846012	0.958193785053903				ENSRNOG00000001090.5	1929.56	-0.856723	0.167052	-5.12848	2.92085e-07	2.25283e-06
ENSRNOG00000001091.6	547.158	0.75082	0.158968	4.72309	2.32283e-06	0.000203561203358884				ENSRNOG00000001091.6	547.158	1.29672	0.157875	8.21361	2.1463e-16	1.01174e-14
ENSRNOG00000001094.7	47.0353	0.077816	0.214285	0.363143	0.716498	0.913977042774708				ENSRNOG00000001094.7	47.0353	0.213328	0.206907	1.03103	0.302524	0.436143
ENSRNOG00000001098.8	1092.1	-0.0813927	0.119706	-0.679936	0.496545	0.815521855636989				ENSRNOG00000001098.8	1092.1	-0.486701	0.119669	-4.06706	4.76106e-05	0.000225551
ENSRNOG00000001099.7	156.879	-0.02734	0.110919	-0.246487	0.805306	0.947478680100501				ENSRNOG00000001099.7	156.879	-0.45334	0.110595	-4.09909	4.14778e-05	0.000199258
ENSRNOG00000001101.7	1183.93	-0.0986771	0.0909514	-1.08494	0.277947	0.666516849252076				ENSRNOG00000001101.7	1183.93	-0.39082	0.0907803	-4.30512	1.66894e-05	8.78251e-05
ENSRNOG00000001103.7	12.6075	1.08316	0.554933	1.95186	0.0509542	0.315982775086935				ENSRNOG00000001103.7	12.6075	2.50274	0.522508	4.78985	1.66902e-06	1.0937e-05
ENSRNOG00000001104.6	493.453	-0.180414	0.158505	-1.13823	0.255026	0.644627706747917				ENSRNOG00000001104.6	493.453	-0.305588	0.157988	-1.93425	0.0530824	0.107004
ENSRNOG00000001106.7	657.532	0.00587212	0.149412	0.0393015	0.96865	0.993186454596208				ENSRNOG00000001106.7	657.532	0.0665531	0.148903	0.446958	0.654906	0.762565
ENSRNOG00000001107.7	120.104	0.327395	0.130148	2.51556	0.0118843	0.134544780025102				ENSRNOG00000001107.7	120.104	0.405552	0.126233	3.21273	0.00131479	0.0043735
ENSRNOG00000001108.5	936.705	-0.0751805	0.101319	-0.742019	0.458076	0.79583175012788				ENSRNOG00000001108.5	936.705	-0.177565	0.100946	-1.75901	0.0785765	0.148382
ENSRNOG00000001111.7	98.861	0.714055	0.212012	3.368	0.000757158	0.0196312153789564				ENSRNOG00000001111.7	98.861	1.25606	0.207912	6.04132	1.52861e-09	1.89673e-08
ENSRNOG00000001113.6	95.2766	-0.517231	0.930012	-0.556155	0.578105	0.858169515340039				ENSRNOG00000001113.6	95.2766	-4.12704	0.941649	-4.38278	1.17175e-05	6.38728e-05
ENSRNOG00000001114.5	1485.34	-0.0766891	0.0948722	-0.808342	0.418894	0.773535897951973				ENSRNOG00000001114.5	1485.34	-0.350805	0.0947363	-3.70297	0.000213092	0.000870372
ENSRNOG00000001115.5	70.3186	0.56438	0.475139	1.18782	0.234905	0.624002969004649				ENSRNOG00000001115.5	70.3186	-1.25	0.480542	-2.60123	0.00928899	0.0242761
ENSRNOG00000001117.6	85.6291	0.160666	0.214788	0.748019	0.454449	0.795279268150396				ENSRNOG00000001117.6	85.6291	0.176485	0.211598	0.834057	0.404249	0.542339
ENSRNOG00000001120.7	1273.91	0.0150068	0.168252	0.0891921	0.928929	0.98234810974561				ENSRNOG00000001120.7	1273.91	-0.210557	0.168153	-1.25218	0.210505	0.330193
ENSRNOG00000001123.4	300.172	-0.213437	0.269636	-0.791575	0.428609	0.77995543305961				ENSRNOG00000001123.4	300.172	-0.32054	0.269286	-1.19033	0.233915	0.357929
ENSRNOG00000001124.7	8.275	0.435985	0.550856	0.791468	0.428671	0.77995543305961				ENSRNOG00000001124.7	8.275	0.944507	0.528304	1.78781	0.0738067	0.141199
ENSRNOG00000001126.7	1421.14	-0.0147565	0.132865	-0.111064	0.911566	0.978163616877816				ENSRNOG00000001126.7	1421.14	0.0783353	0.132596	0.590783	0.554666	0.682845
ENSRNOG00000001128.6	5.21898	-0.126937	1.1034	-0.115041	0.908413	0.977805984071214				ENSRNOG00000001128.6	5.21898	2.78241	0.971804	2.86314	0.00419468	0.0121104
ENSRNOG00000001129.7	774.399	-0.0447497	0.151473	-0.295431	0.767665	0.933522292971292				ENSRNOG00000001129.7	774.399	-0.421678	0.151374	-2.78567	0.00534165	0.0149009
ENSRNOG00000001130.8	101.323	0.0647263	0.322541	0.200676	0.840952	0.957149941966731				ENSRNOG00000001130.8	101.323	0.879438	0.31887	2.75798	0.00581594	0.0160636
ENSRNOG00000001134.7	350.282	0.126039	0.217791	0.578714	0.562782	0.848944371688529				ENSRNOG00000001134.7	350.282	-0.349139	0.217765	-1.60328	0.108873	0.195046
ENSRNOG00000001135.6	1902.1	0.174311	0.0930809	1.87269	0.0611115	0.346245732502025				ENSRNOG00000001135.6	1902.1	0.29327	0.0927946	3.16042	0.00157542	0.00512646
ENSRNOG00000001136.6	6114.19	-0.179429	0.180807	-0.992377	0.321014	0.703124764834547				ENSRNOG00000001136.6	6114.19	-0.26381	0.180766	-1.4594	0.144456	0.245408
ENSRNOG00000001138.7	1344.23	-0.156259	0.18978	-0.823371	0.410297	0.768595327360076				ENSRNOG00000001138.7	1344.23	-0.531337	0.189731	-2.80047	0.00510278	0.0143331
ENSRNOG00000001139.8	1728.22	-0.166036	0.0752491	-2.20649	0.0273499	0.223310576848442				ENSRNOG00000001139.8	1728.22	-0.48204	0.0751111	-6.41769	1.38357e-10	2.11624e-09
ENSRNOG00000001142.3	1578.5	-0.186521	0.216779	-0.860421	0.389557	0.752750736800201				ENSRNOG00000001142.3	1578.5	-0.776411	0.216813	-3.58101	0.000342263	0.00132992
ENSRNOG00000001143.8	97.562	-0.176984	0.233352	-0.758439	0.448188	0.792409173198346				ENSRNOG00000001143.8	97.562	-0.0775734	0.230214	-0.336962	0.736146	0.827244
ENSRNOG00000001148.6	21830	0.163167	0.208741	0.781672	0.434407	0.783951864536328				ENSRNOG00000001148.6	21830	1.11761	0.208713	5.3548	8.56502e-08	7.39926e-07
ENSRNOG00000001149.8	1678.37	0.165228	0.107094	1.54283	0.122872	0.480995658113708				ENSRNOG00000001149.8	1678.37	0.235467	0.10679	2.20496	0.0274569	0.0616122
ENSRNOG00000001151.6	130.684	-0.440409	0.17492	-2.51777	0.0118101	0.134151072050393				ENSRNOG00000001151.6	130.684	-0.291835	0.171775	-1.69894	0.0893298	0.165356
ENSRNOG00000001152.7	1.43458	-0.394073	1.04598	-0.37675	0.70636	0.911458878080456				ENSRNOG00000001152.7	1.43458	1.11869	0.889561	1.25757	0.208546	0.327758
ENSRNOG00000001153.3	5.20882	0.798174	0.653321	1.22172	0.221814	0.60974461669323				ENSRNOG00000001153.3	5.20882	-0.679743	0.678588	-1.0017	0.316487	0.451544
ENSRNOG00000001156.7	17.1301	0.116481	0.58884	0.197815	0.84319	0.957810161046952				ENSRNOG00000001156.7	17.1301	2.77157	0.551399	5.02643	4.99692e-07	3.65524e-06
ENSRNOG00000001157.8	0.589826	-0.169254	1.35453	-0.124954	0.90056	NA				ENSRNOG00000001157.8	0.589826	0.0799193	1.29084	0.0619126	0.950632	0.975613
ENSRNOG00000001158.4	570.281	0.306505	0.144198	2.12559	0.0335374	0.251575421890983				ENSRNOG00000001158.4	570.281	0.767761	0.143152	5.36327	8.17297e-08	7.09283e-07
ENSRNOG00000001159.6	6.05744	-0.109743	0.654648	-0.167637	0.866869	0.963145205965618				ENSRNOG00000001159.6	6.05744	-0.342736	0.647111	-0.52964	0.596362	0.716985
ENSRNOG00000001160.5	1077.03	-0.246073	0.174764	-1.40803	0.159122	0.534175655089526				ENSRNOG00000001160.5	1077.03	-0.580074	0.174713	-3.32016	0.000899646	0.00312871
ENSRNOG00000001161.6	1114.65	-0.145013	0.120574	-1.20269	0.229097	0.618227456341728				ENSRNOG00000001161.6	1114.65	-0.234209	0.120296	-1.94694	0.0515416	0.104441
ENSRNOG00000001163.4	406.504	0.0222872	0.0899555	0.247759	0.804321	0.946967975107764				ENSRNOG00000001163.4	406.504	-0.298667	0.0894446	-3.33913	0.000840418	0.00294795
ENSRNOG00000001165.5	14.4666	-0.102343	0.511392	-0.200127	0.841381	0.957149941966731				ENSRNOG00000001165.5	14.4666	-0.314807	0.507542	-0.620258	0.535088	0.665581
ENSRNOG00000001167.7	5.97678	-0.613618	0.448276	-1.36884	0.171049	0.550592868941853				ENSRNOG00000001167.7	5.97678	-0.133458	0.412697	-0.323381	0.746407	0.835021
ENSRNOG00000001169.5	98.567	-0.155369	0.281408	-0.552114	0.58087	0.859419698082645				ENSRNOG00000001169.5	98.567	0.397528	0.277696	1.43152	0.152281	0.25592
ENSRNOG00000001170.4	4754.03	-0.127252	0.144613	-0.879951	0.378886	0.744560240157927				ENSRNOG00000001170.4	4754.03	-0.23207	0.144554	-1.60542	0.1084	0.194364
ENSRNOG00000001171.6	715.512	0.133059	0.16436	0.809563	0.418191	0.773105040698058				ENSRNOG00000001171.6	715.512	0.166625	0.163979	1.01614	0.309564	0.4439
ENSRNOG00000001172.7	6045.78	0.152485	0.0975563	1.56305	0.118042	0.472311733023635				ENSRNOG00000001172.7	6045.78	0.319488	0.0974621	3.27807	0.0010452	0.00357115
ENSRNOG00000001173.8	182.982	-0.248932	0.216226	-1.15126	0.249627	0.638240686687621				ENSRNOG00000001173.8	182.982	-1.34652	0.218013	-6.17634	6.56057e-10	8.77685e-09
ENSRNOG00000001174.7	3.73088	-0.604258	0.736369	-0.820591	0.411879	0.769795895121857				ENSRNOG00000001174.7	3.73088	1.51956	0.618991	2.45489	0.0140927	0.0348547
ENSRNOG00000001177.4	5347.6	-0.159735	0.188588	-0.847005	0.396992	0.758291483481967				ENSRNOG00000001177.4	5347.6	-0.574682	0.188574	-3.04751	0.00230743	0.00715778
ENSRNOG00000001178.7	1010.06	-0.0683635	0.0983497	-0.695107	0.486989	0.810675500536522				ENSRNOG00000001178.7	1010.06	-0.0882747	0.0978988	-0.901694	0.36722	0.504234
ENSRNOG00000001181.6	154.879	0.0570236	0.230541	0.247347	0.804639	0.947076482254615				ENSRNOG00000001181.6	154.879	0.525907	0.228204	2.30455	0.0211916	0.0493595
ENSRNOG00000001182.7	2508.71	-0.164354	0.230686	-0.712455	0.476183	0.805785495084232				ENSRNOG00000001182.7	2508.71	-0.616532	0.230643	-2.6731	0.00751531	0.0201385
ENSRNOG00000001183.3	1065.66	-0.313004	0.158472	-1.97513	0.0482533	0.306188389273897				ENSRNOG00000001183.3	1065.66	-0.691451	0.158353	-4.36651	1.26246e-05	6.82107e-05
ENSRNOG00000001184.6	630.533	0.101433	0.0959667	1.05696	0.290531	0.67840958286648				ENSRNOG00000001184.6	630.533	0.0356454	0.0953359	0.373893	0.708484	0.806029
ENSRNOG00000001185.7	410.742	-0.121028	0.10025	-1.20726	0.227331	0.616610607445901				ENSRNOG00000001185.7	410.742	-0.0161127	0.0987478	-0.163171	0.870384	0.925921
ENSRNOG00000001187.5	476.353	1.24164	0.441266	2.81382	0.00489573	0.0754128333947033				ENSRNOG00000001187.5	476.353	1.83552	0.440891	4.16321	3.1381e-05	0.00015553
ENSRNOG00000001189.6	1691.5	0.0135872	0.151733	0.0895469	0.928647	0.98234810974561				ENSRNOG00000001189.6	1691.5	-0.441823	0.151709	-2.9123	0.00358775	0.010585
ENSRNOG00000001190.6	733.56	0.111961	0.0892219	1.25486	0.209531	0.597630842842316				ENSRNOG00000001190.6	733.56	0.213604	0.0883607	2.41741	0.0156314	0.0380852
ENSRNOG00000001191.7	220.062	0.0692993	0.114056	0.607588	0.543461	0.838865391472653				ENSRNOG00000001191.7	220.062	0.435917	0.110592	3.94166	8.09201e-05	0.000364016
ENSRNOG00000001192.6	254.544	0.140127	0.17248	0.812425	0.416548	0.772085416471307				ENSRNOG00000001192.6	254.544	0.552913	0.170571	3.24155	0.00118882	0.00399434
ENSRNOG00000001193.6	6.04669	-0.340247	0.434069	-0.783854	0.433126	0.782909279136416				ENSRNOG00000001193.6	6.04669	0.490695	0.385588	1.27259	0.203165	0.321386
ENSRNOG00000001194.7	456.932	0.0727515	0.129733	0.560777	0.574949	0.85653518171836				ENSRNOG00000001194.7	456.932	0.208512	0.128848	1.61828	0.105603	0.190245
ENSRNOG00000001195.2	13.4289	-0.64911	0.511006	-1.27026	0.203993	0.591917521801775				ENSRNOG00000001195.2	13.4289	0.0250377	0.490425	0.051053	0.959283	0.98028
ENSRNOG00000001198.4	24.1967	0.098565	0.421414	0.233891	0.81507	0.952000840544329				ENSRNOG00000001198.4	24.1967	-0.170794	0.418237	-0.408367	0.683004	0.785651
ENSRNOG00000001199.7	470.647	-0.382288	0.259974	-1.47049	0.14143	0.506402320510356				ENSRNOG00000001199.7	470.647	-0.471335	0.259603	-1.8156	0.0694317	0.13399
ENSRNOG00000001201.4	1399.92	0.163484	0.272749	0.599395	0.54891	0.842225437720445				ENSRNOG00000001201.4	1399.92	0.490454	0.272553	1.79948	0.0719431	0.138065
ENSRNOG00000001203.7	733.408	0.0205125	0.0959713	0.213736	0.830753	0.955308035528603				ENSRNOG00000001203.7	733.408	0.247534	0.0950716	2.60366	0.00922351	0.0241216
ENSRNOG00000001204.5	2767.28	0.00357075	0.0907063	0.039366	0.968599	0.993186454596208				ENSRNOG00000001204.5	2767.28	-0.26814	0.0906279	-2.95869	0.00308953	0.00928963
ENSRNOG00000001205.5	3103.92	-0.0393875	0.169952	-0.231757	0.816727	0.952568189942939				ENSRNOG00000001205.5	3103.92	0.30184	0.169803	1.77759	0.0754714	0.143808
ENSRNOG00000001210.7	585.162	0.0516947	0.151471	0.341285	0.732889	0.919561285531974				ENSRNOG00000001210.7	585.162	0.11975	0.150962	0.793247	0.427634	0.56521
ENSRNOG00000001211.4	2298.23	-0.185771	0.135709	-1.36889	0.171033	0.550592868941853				ENSRNOG00000001211.4	2298.23	-0.427423	0.135621	-3.1516	0.0016238	0.00526315
ENSRNOG00000001214.5	1401.53	0.105071	0.122593	0.857065	0.391409	0.75403510844494				ENSRNOG00000001214.5	1401.53	0.00717451	0.122339	0.0586448	0.953235	0.977101
ENSRNOG00000001215.6	299.412	-0.0799067	0.170925	-0.467496	0.640145	0.88503377242548				ENSRNOG00000001215.6	299.412	0.0187738	0.16968	0.110643	0.9119	0.953368
ENSRNOG00000001216.5	1193.78	0.932889	0.238447	3.91235	9.14022e-05	0.00402514364332491				ENSRNOG00000001216.5	1193.78	0.754977	0.238363	3.16735	0.00153836	0.0050248
ENSRNOG00000001217.3	7.84219	0.49238	0.423439	1.16281	0.244906	0.633948177182345				ENSRNOG00000001217.3	7.84219	0.696301	0.402144	1.73147	0.0833675	0.156064
ENSRNOG00000001219.7	0.909345	0.697454	1.1574	0.602602	0.546774	NA				ENSRNOG00000001219.7	0.909345	0.582439	1.12924	0.515779	0.606009	0.724685
ENSRNOG00000001222.7	1812.86	0.0671641	0.147249	0.456127	0.648299	0.887852102284224				ENSRNOG00000001222.7	1812.86	-0.0372634	0.14713	-0.253269	0.80006	0.875973
ENSRNOG00000001223.5	14324.6	-0.145763	0.0902262	-1.61552	0.106197	0.449767378689493				ENSRNOG00000001223.5	14324.6	-0.419773	0.0902112	-4.65323	3.26782e-06	2.02739e-05
ENSRNOG00000001224.6	1294.08	0.658843	0.201063	3.2768	0.00104992	0.0249011840031019				ENSRNOG00000001224.6	1294.08	0.858243	0.200849	4.27308	1.92789e-05	9.98749e-05
ENSRNOG00000001225.7	305.825	-0.102608	0.126128	-0.813523	0.415918	0.772031920200097				ENSRNOG00000001225.7	305.825	-0.00121749	0.124537	-0.0097761	0.9922	1
ENSRNOG00000001227.6	548.132	0.172912	0.113939	1.51758	0.129121	0.490733669380723				ENSRNOG00000001227.6	548.132	0.222139	0.113197	1.96241	0.0497143	0.101311
ENSRNOG00000001228.6	696.971	0.0825307	0.0906072	0.910862	0.362368	0.734397103649553				ENSRNOG00000001228.6	696.971	0.324436	0.0895455	3.62314	0.000291049	0.00115213
ENSRNOG00000001229.6	28274	-0.0711164	0.179451	-0.396299	0.691885	0.906124246630929				ENSRNOG00000001229.6	28274	-0.222583	0.179443	-1.24041	0.214823	0.335356
ENSRNOG00000001232.7	295.995	-0.15207	0.131359	-1.15767	0.246999	0.636265292244253				ENSRNOG00000001232.7	295.995	-0.0439972	0.129837	-0.338865	0.734711	0.826212
ENSRNOG00000001235.7	6623.88	0.1238	0.123168	1.00514	0.314832	0.698325307398074				ENSRNOG00000001235.7	6623.88	0.0745408	0.123117	0.605444	0.544884	0.674386
ENSRNOG00000001236.7	410.863	-0.0455883	0.0872913	-0.522255	0.601493	0.870334530043188				ENSRNOG00000001236.7	410.863	0.0437213	0.085643	0.510506	0.609697	0.727493
ENSRNOG00000001237.6	701.634	0.129511	0.126657	1.02253	0.306532	0.692893796010094				ENSRNOG00000001237.6	701.634	0.556594	0.1258	4.42444	9.66918e-06	5.36621e-05
ENSRNOG00000001238.7	773.607	-0.0014691	0.083326	-0.0176307	0.985933	0.997198654896244				ENSRNOG00000001238.7	773.607	-0.138917	0.0828422	-1.67688	0.0935655	0.172068
ENSRNOG00000001239.6	9652.37	-0.109862	0.173385	-0.633631	0.526322	0.830795125342429				ENSRNOG00000001239.6	9652.37	-0.406236	0.173373	-2.34313	0.0191229	0.0451613
ENSRNOG00000001241.8	95.2515	-0.0856057	0.171236	-0.499928	0.617126	0.877901034497625				ENSRNOG00000001241.8	95.2515	0.197185	0.166184	1.18655	0.235407	0.359689
ENSRNOG00000001242.6	5679.38	-0.489096	0.445921	-1.09682	0.272719	0.661504728926062				ENSRNOG00000001242.6	5679.38	-0.57589	0.445904	-1.29151	0.196526	0.313153
ENSRNOG00000001243.7	539.675	0.0049088	0.0984002	0.0498861	0.960213	0.99041829967744				ENSRNOG00000001243.7	539.675	-0.0928622	0.097694	-0.950541	0.341837	0.478476
ENSRNOG00000001245.5	65.44	0.260188	0.214962	1.21039	0.22613	0.615622615503407				ENSRNOG00000001245.5	65.44	0.108375	0.212608	0.509743	0.610232	0.727902
ENSRNOG00000001247.7	1876.19	0.264268	0.140201	1.88492	0.0594413	0.340911997720644				ENSRNOG00000001247.7	1876.19	0.455991	0.139981	3.25753	0.00112388	0.00380441
ENSRNOG00000001249.8	3058.76	1.04326	0.255283	4.08669	4.37565e-05	0.00222295623647611				ENSRNOG00000001249.8	3058.76	2.00354	0.255102	7.85385	4.03458e-15	1.561e-13
ENSRNOG00000001250.6	113.296	0.289642	0.191962	1.50885	0.131336	0.493854364221883				ENSRNOG00000001250.6	113.296	0.585924	0.188466	3.10891	0.0018778	0.0059773
ENSRNOG00000001252.5	94.9334	1.02253	0.228996	4.46526	7.99726e-06	0.000539107718529634				ENSRNOG00000001252.5	94.9334	1.75045	0.224184	7.8081	5.80586e-15	2.16688e-13
ENSRNOG00000001253.6	3563.58	0.0630701	0.114813	0.549328	0.58278	0.860193558923323				ENSRNOG00000001253.6	3563.58	0.177369	0.114689	1.54652	0.121979	0.214122
ENSRNOG00000001254.6	2794.05	1.52198	0.257933	5.90067	3.62034e-09	7.37833004485747e-07				ENSRNOG00000001254.6	2794.05	2.55723	0.257719	9.92257	3.32101e-23	4.96765e-21
ENSRNOG00000001255.8	486.669	0.141147	0.143598	0.982928	0.325643	0.705943125674549				ENSRNOG00000001255.8	486.669	0.187847	0.142971	1.31388	0.188885	0.303216
ENSRNOG00000001256.8	2050.29	-0.0441998	0.152249	-0.290312	0.771577	0.935191473084685				ENSRNOG00000001256.8	2050.29	-0.570906	0.152266	-3.7494	0.00017726	0.000737818
ENSRNOG00000001258.3	638.373	0.208888	0.1131	1.84693	0.0647574	0.355797265986276				ENSRNOG00000001258.3	638.373	0.261534	0.112447	2.32583	0.0200276	0.0470115
ENSRNOG00000001259.7	110.289	-1.2906	0.824282	-1.56573	0.117412	0.471026927233805				ENSRNOG00000001259.7	110.289	-0.134888	0.820762	-0.164345	0.86946	0.925277
ENSRNOG00000001260.6	81.4869	0.143149	0.233488	0.613088	0.539818	0.836761767838588				ENSRNOG00000001260.6	81.4869	0.291671	0.230436	1.26573	0.205608	0.324333
ENSRNOG00000001261.6	13670	-0.514307	0.273155	-1.88284	0.0597219	0.341962028802626				ENSRNOG00000001261.6	13670	-1.58139	0.273175	-5.78891	7.08465e-09	7.63831e-08
ENSRNOG00000001262.5	6.47998	-0.267275	0.536548	-0.498138	0.618387	0.878469689746985				ENSRNOG00000001262.5	6.47998	0.278155	0.500735	0.555493	0.578558	0.702317
ENSRNOG00000001265.5	536.866	-0.101208	0.125089	-0.809087	0.418465	0.773280728410355				ENSRNOG00000001265.5	536.866	-0.304242	0.124623	-2.4413	0.0146343	0.0359603
ENSRNOG00000001269.6	3555.81	-0.230911	0.0673283	-3.42963	0.000604404	0.0165780740388332				ENSRNOG00000001269.6	3555.81	-0.483342	0.0672488	-7.18737	6.60511e-13	1.67303e-11
ENSRNOG00000001270.6	95.0052	1.22296	0.255623	4.78423	1.71641e-06	0.000157505364673729				ENSRNOG00000001270.6	95.0052	1.93958	0.251661	7.70713	1.28675e-14	4.46067e-13
ENSRNOG00000001271.6	2165.06	-0.162215	0.137884	-1.17646	0.239411	0.629202105050536				ENSRNOG00000001271.6	2165.06	-0.286742	0.137766	-2.08137	0.0373999	0.079821
ENSRNOG00000001272.7	1365.47	0.0206303	0.0991427	0.208087	0.835161	0.956098169472975				ENSRNOG00000001272.7	1365.47	0.00125767	0.098821	0.0127267	0.989846	0.999793
ENSRNOG00000001273.7	415.2	0.0624072	0.281712	0.221529	0.824681	0.953375680074094				ENSRNOG00000001273.7	415.2	0.871425	0.280645	3.10508	0.0019023	0.00604313
ENSRNOG00000001274.7	1277.18	-0.162776	0.197361	-0.824762	0.409507	0.768120172095728				ENSRNOG00000001274.7	1277.18	-0.168291	0.197187	-0.853457	0.393406	0.531773
ENSRNOG00000001275.6	151.348	-0.244503	0.207317	-1.17936	0.238253	0.62809742495393				ENSRNOG00000001275.6	151.348	0.428888	0.203439	2.10819	0.0350144	0.0755016
ENSRNOG00000001276.8	435.603	0.00786873	0.138723	0.0567224	0.954766	0.989408524737738				ENSRNOG00000001276.8	435.603	-0.242406	0.138259	-1.75327	0.079556	0.149933
ENSRNOG00000001277.4	704.126	0.593505	0.196696	3.01738	0.00254973	0.0476429697981787				ENSRNOG00000001277.4	704.126	0.949722	0.196188	4.84089	1.29262e-06	8.68312e-06
ENSRNOG00000001278.5	420.659	-0.188608	0.0809228	-2.33071	0.0197685	0.184519420976521				ENSRNOG00000001278.5	420.659	-0.301422	0.0798855	-3.77317	0.000161187	0.000676103
ENSRNOG00000001283.4	457.135	0.118658	0.0754562	1.57255	0.115824	0.467845881189436				ENSRNOG00000001283.4	457.135	0.157644	0.074073	2.12823	0.033318	0.0724355
ENSRNOG00000001285.8	10053.4	-0.0535204	0.150903	-0.354667	0.722839	0.916614666755534				ENSRNOG00000001285.8	10053.4	-0.291866	0.150889	-1.93431	0.0530747	0.107004
ENSRNOG00000001287.3	0.704923	-2.4275	1.53591	-1.5805	0.113993	NA				ENSRNOG00000001287.3	0.704923	0.334057	1.3941	0.239623	0.810623	0.883196
ENSRNOG00000001288.3	820.493	-0.0662755	0.209866	-0.315799	0.752155	0.928050145326109				ENSRNOG00000001288.3	820.493	-0.723688	0.209957	-3.44684	0.000567186	0.00207152
ENSRNOG00000001289.5	270.87	0.0161843	0.223307	0.0724756	0.942223	0.985401879970192				ENSRNOG00000001289.5	270.87	0.235765	0.222177	1.06116	0.288618	0.421144
ENSRNOG00000001293.6	1132.34	0.0768472	0.119252	0.644412	0.519308	0.826695008439299				ENSRNOG00000001293.6	1132.34	0.571917	0.118596	4.82239	1.4185e-06	9.42053e-06
ENSRNOG00000001294.5	140.708	-0.0248398	0.137081	-0.181206	0.856206	0.960807840964332				ENSRNOG00000001294.5	140.708	0.452096	0.132636	3.40855	0.000653088	0.0023502
ENSRNOG00000001295.2	5.85158	0.0555219	0.549405	0.101058	0.919504	0.980122376121433				ENSRNOG00000001295.2	5.85158	0.623695	0.520353	1.1986	0.230684	0.354153
ENSRNOG00000001296.7	1781.47	0.250025	0.200537	1.24678	0.212479	0.600760545922441				ENSRNOG00000001296.7	1781.47	-0.176349	0.200524	-0.879443	0.379161	0.516524
ENSRNOG00000001297.6	145.53	0.525324	0.189987	2.76506	0.00569126	0.0830563283570515				ENSRNOG00000001297.6	145.53	1.45543	0.185424	7.84921	4.18661e-15	1.60998e-13
ENSRNOG00000001298.8	5.94893	-0.613163	0.604858	-1.01373	0.310711	0.695010932700637				ENSRNOG00000001298.8	5.94893	0.13629	0.554882	0.245619	0.805977	0.880052
ENSRNOG00000001299.6	547.904	0.116939	0.11854	0.986493	0.323891	0.704540575793138				ENSRNOG00000001299.6	547.904	0.526346	0.117269	4.48836	7.17741e-06	4.10538e-05
ENSRNOG00000001300.7	1421.42	0.0839809	0.181675	0.46226	0.643895	0.886369595954715				ENSRNOG00000001300.7	1421.42	0.425579	0.181402	2.34606	0.018973	0.0448815
ENSRNOG00000001302.3	182.182	0.178354	0.154746	1.15256	0.249091	0.637717914065109				ENSRNOG00000001302.3	182.182	-0.0339743	0.153712	-0.221026	0.825072	0.894326
ENSRNOG00000001303.6	894.282	0.0132987	0.105629	0.125901	0.899811	0.975440746438747				ENSRNOG00000001303.6	894.282	0.102468	0.105068	0.975251	0.329436	0.465197
ENSRNOG00000001304.7	764.604	-0.0930361	0.153527	-0.60599	0.544521	0.839158575271524				ENSRNOG00000001304.7	764.604	-0.204518	0.153194	-1.33503	0.181867	0.294212
ENSRNOG00000001309.6	38.1754	-0.047695	0.232806	-0.20487	0.837673	0.956689363903877				ENSRNOG00000001309.6	38.1754	0.331625	0.221482	1.4973	0.134316	0.231396
ENSRNOG00000001311.6	1.49904	0.486474	1.05704	0.460222	0.645357	0.886662835826719				ENSRNOG00000001311.6	1.49904	1.68283	0.967814	1.73879	0.082071	0.153894
ENSRNOG00000001312.8	112.74	0.75841	0.19846	3.82148	0.000132652	0.0053325676824561				ENSRNOG00000001312.8	112.74	1.37667	0.194603	7.07424	1.50268e-12	3.54174e-11
ENSRNOG00000001313.4	3.54519	0.131868	0.875205	0.150671	0.880235	0.968410003825903				ENSRNOG00000001313.4	3.54519	0.62823	0.832353	0.754764	0.45039	0.586755
ENSRNOG00000001314.7	1374.49	0.257291	0.117604	2.18777	0.0286863	0.2293066541				ENSRNOG00000001314.7	1374.49	-0.047592	0.117468	-0.40515	0.685368	0.787369
ENSRNOG00000001315.7	10.5002	0.857428	0.464272	1.84682	0.0647729	0.355797265986276				ENSRNOG00000001315.7	10.5002	0.448977	0.462799	0.970135	0.331979	0.468093
ENSRNOG00000001316.7	4726.55	-0.00278534	0.109909	-0.0253424	0.979782	0.995753513083939				ENSRNOG00000001316.7	4726.55	0.13974	0.109798	1.27271	0.203121	0.32137
ENSRNOG00000001317.7	1257.6	-0.103271	0.18826	-0.548553	0.583312	0.860654621464578				ENSRNOG00000001317.7	1257.6	-0.273176	0.18813	-1.45206	0.146485	0.248041
ENSRNOG00000001323.6	192.397	-0.311513	0.141004	-2.20925	0.0271575	0.222722864774798				ENSRNOG00000001323.6	192.397	-0.453762	0.139667	-3.2489	0.00115852	0.00390775
ENSRNOG00000001324.6	2.73149	5.21302	1.30847	3.98407	6.77445e-05	0.00313286874746243				ENSRNOG00000001324.6	2.73149	0.0469334	1.48801	0.0315411	0.974838	0.990439
ENSRNOG00000001325.4	110.423	-0.020889	0.212594	-0.0982577	0.921728	0.980525191834725				ENSRNOG00000001325.4	110.423	0.548876	0.206499	2.658	0.00786049	0.0209182
ENSRNOG00000001329.4	258.393	-0.0405809	0.30377	-0.133591	0.893726	0.973646738653747				ENSRNOG00000001329.4	258.393	-1.1694	0.304709	-3.83776	0.000124161	0.000534969
ENSRNOG00000001331.5	187.583	0.0878017	0.0981997	0.894113	0.371261	0.739529401339115				ENSRNOG00000001331.5	187.583	0.328119	0.0945738	3.46945	0.000521525	0.00192527
ENSRNOG00000001333.6	39492.2	-0.31878	0.210493	-1.51444	0.129914	0.491327457928967				ENSRNOG00000001333.6	39492.2	-1.13997	0.210498	-5.41556	6.10967e-08	5.44397e-07
ENSRNOG00000001335.6	816.71	-0.202204	0.144622	-1.39815	0.162067	0.538123522007277				ENSRNOG00000001335.6	816.71	-0.0823098	0.144127	-0.571094	0.567936	0.694055
ENSRNOG00000001336.7	403.113	-0.0940902	0.155012	-0.606986	0.54386	0.839140423761495				ENSRNOG00000001336.7	403.113	-0.465871	0.154625	-3.01291	0.00258757	0.00792328
ENSRNOG00000001337.8	1136.63	-0.0544859	0.177618	-0.30676	0.759026	0.930641368653771				ENSRNOG00000001337.8	1136.63	-0.405226	0.177504	-2.28291	0.0224356	0.0517881
ENSRNOG00000001338.6	57629.7	-0.424612	0.175776	-2.41565	0.0157074	0.159781178672669				ENSRNOG00000001338.6	57629.7	-0.49229	0.175772	-2.80074	0.00509863	0.0143282
ENSRNOG00000001339.7	1055.87	-0.140327	0.146018	-0.961027	0.336538	0.716422991995231				ENSRNOG00000001339.7	1055.87	-0.156316	0.145695	-1.0729	0.283317	0.415163
ENSRNOG00000001341.6	122.422	-0.405003	0.127675	-3.17214	0.00151321	0.0328095812389709				ENSRNOG00000001341.6	122.422	-0.0735633	0.122885	-0.598635	0.549416	0.678392
ENSRNOG00000001342.8	6.32285	0.143138	0.469451	0.304906	0.760438	0.931178669851605				ENSRNOG00000001342.8	6.32285	0.132332	0.453428	0.291848	0.770403	0.853871
ENSRNOG00000001344.7	40642.4	-0.241512	0.181324	-1.33193	0.182883	0.566322829838555				ENSRNOG00000001344.7	40642.4	-1.33938	0.181335	-7.38621	1.51074e-13	4.30391e-12
ENSRNOG00000001345.8	716.64	0.0597129	0.0722053	0.826988	0.408244	0.767062103016262				ENSRNOG00000001345.8	716.64	-0.204397	0.0718195	-2.84599	0.00442742	0.0126744
ENSRNOG00000001346.4	1602.12	-0.173355	0.0777987	-2.22825	0.025864	0.217710378183584				ENSRNOG00000001346.4	1602.12	-0.542338	0.0777171	-6.97836	2.98653e-12	6.49886e-11
ENSRNOG00000001347.5	46.8401	0.217025	0.240372	0.902871	0.366595	0.736762157124676				ENSRNOG00000001347.5	46.8401	-0.455845	0.24246	-1.88009	0.0600965	0.118786
ENSRNOG00000001348.5	1822.69	0.624518	0.132131	4.72651	2.28409e-06	0.000201172480630018				ENSRNOG00000001348.5	1822.69	1.09337	0.131759	8.29823	1.05674e-16	5.34223e-15
ENSRNOG00000001349.5	679.569	0.236997	0.181816	1.3035	0.192404	0.57781707048093				ENSRNOG00000001349.5	679.569	0.245092	0.181467	1.35061	0.176819	0.287712
ENSRNOG00000001350.6	568.509	0.0198437	0.131608	0.150779	0.88015	0.968410003825903				ENSRNOG00000001350.6	568.509	0.327721	0.130742	2.50663	0.0121889	0.0307454
ENSRNOG00000001351.6	1058.7	0.15443	0.169787	0.909549	0.36306	0.734543735042974				ENSRNOG00000001351.6	1058.7	0.661592	0.169246	3.90905	9.26586e-05	0.000411462
ENSRNOG00000001352.7	1172.46	0.0757523	0.153934	0.492109	0.622642	0.879216573415473				ENSRNOG00000001352.7	1172.46	-0.00764097	0.153705	-0.0497117	0.960352	0.980965
ENSRNOG00000001353.4	252.781	-0.160045	0.123176	-1.29932	0.193833	0.579351724795496				ENSRNOG00000001353.4	252.781	-0.15458	0.121509	-1.27217	0.203314	0.321542
ENSRNOG00000001355.6	813.069	-0.0188609	0.080313	-0.234842	0.814331	0.951807166028495				ENSRNOG00000001355.6	813.069	0.0453819	0.0795524	0.570466	0.568361	0.694264
ENSRNOG00000001357.4	127.251	-0.0675678	0.155235	-0.435262	0.663372	0.892931298459935				ENSRNOG00000001357.4	127.251	0.325973	0.150762	2.16216	0.0306055	0.0675197
ENSRNOG00000001360.6	3.85959	0.560608	1.02455	0.547172	0.584261	0.860807853668235				ENSRNOG00000001360.6	3.85959	-1.06936	1.08701	-0.983758	0.325235	0.460668
ENSRNOG00000001367.4	5.65774	1.04416	0.692417	1.508	0.131555	0.494013768899998				ENSRNOG00000001367.4	5.65774	1.77184	0.660379	2.68307	0.0072949	0.0196231
ENSRNOG00000001369.8	695.189	0.758483	0.448988	1.68932	0.0911586	0.418921063590303				ENSRNOG00000001369.8	695.189	-0.715561	0.449285	-1.59267	0.111235	0.198398
ENSRNOG00000001374.6	2.70151	-0.968967	1.26621	-0.765253	0.444121	0.790073114050473				ENSRNOG00000001374.6	2.70151	1.67549	1.11374	1.50438	0.132484	0.2288
ENSRNOG00000001375.5	9.81709	1.00502	0.537808	1.86873	0.0616599	0.347416451045217				ENSRNOG00000001375.5	9.81709	2.14255	0.507801	4.21926	2.45106e-05	0.000124333
ENSRNOG00000001376.6	4131.82	-0.0382317	0.198662	-0.192446	0.847393	0.958386417367707				ENSRNOG00000001376.6	4131.82	-0.645318	0.198678	-3.24805	0.00116198	0.0039187
ENSRNOG00000001377.7	1183.85	0.104793	0.106987	0.979494	0.327336	0.707686743125583				ENSRNOG00000001377.7	1183.85	0.100098	0.106608	0.93893	0.347767	0.484527
ENSRNOG00000001378.7	2.15962	1.75909	1.12813	1.55929	0.118927	0.473088082227156				ENSRNOG00000001378.7	2.15962	3.067	1.0703	2.86554	0.00416297	0.0120408
ENSRNOG00000001379.5	440.61	-0.0195758	0.209062	-0.0936363	0.925398	0.981174415240785				ENSRNOG00000001379.5	440.61	0.603666	0.207971	2.90264	0.00370029	0.0108764
ENSRNOG00000001383.6	810.601	-0.0154802	0.128312	-0.120645	0.903972	0.976824366190989				ENSRNOG00000001383.6	810.601	-0.478382	0.128286	-3.72904	0.000192212	0.000795525
ENSRNOG00000001385.5	5036.16	-0.195008	0.148885	-1.30979	0.190267	0.57516658106382				ENSRNOG00000001385.5	5036.16	-0.974997	0.14893	-6.54669	5.88272e-11	9.7944e-10
ENSRNOG00000001387.5	622.186	-0.0969	0.109485	-0.885052	0.376129	0.742722838231572				ENSRNOG00000001387.5	622.186	-0.361501	0.109161	-3.31164	0.000927523	0.00321301
ENSRNOG00000001388.6	2704.41	-0.758415	0.632195	-1.19965	0.230274	0.620024927451684				ENSRNOG00000001388.6	2704.41	-0.467372	0.632143	-0.739345	0.459697	0.596182
ENSRNOG00000001389.2	152.657	-0.804116	0.388112	-2.07187	0.0382779	0.271398306620646				ENSRNOG00000001389.2	152.657	-1.44859	0.388393	-3.7297	0.000191708	0.000793784
ENSRNOG00000001391.6	279.359	-0.17346	0.241519	-0.718206	0.47263	0.803939338278019				ENSRNOG00000001391.6	279.359	0.113282	0.240132	0.471747	0.637107	0.748779
ENSRNOG00000001396.7	1625.51	-0.0792807	0.139024	-0.570265	0.568498	0.852464242476291				ENSRNOG00000001396.7	1625.51	0.0338848	0.138744	0.244225	0.807056	0.880573
ENSRNOG00000001397.5	499.327	0.187264	0.167899	1.11534	0.264707	0.654397406773669				ENSRNOG00000001397.5	499.327	0.19932	0.167343	1.19109	0.23362	0.357584
ENSRNOG00000001399.5	2.51679	1.23364	0.729738	1.69052	0.0909287	0.418405632338866				ENSRNOG00000001399.5	2.51679	1.07425	0.715978	1.5004	0.133511	0.230256
ENSRNOG00000001402.5	885.093	0.147843	0.107413	1.37639	0.1687	0.54688929526079				ENSRNOG00000001402.5	885.093	0.347416	0.106637	3.25792	0.00112232	0.00379982
ENSRNOG00000001404.7	1425.15	0.0979457	0.185002	0.52943	0.596507	0.866862140086508				ENSRNOG00000001404.7	1425.15	-0.489042	0.185043	-2.64285	0.00822111	0.0217577
ENSRNOG00000001407.7	12438.7	-0.329782	0.16528	-1.9953	0.0460107	0.298741138721851				ENSRNOG00000001407.7	12438.7	-1.28257	0.165308	-7.75863	8.58524e-15	3.07724e-13
ENSRNOG00000001409.4	3163.14	0.0601311	0.084347	0.712902	0.475907	0.805758690493611				ENSRNOG00000001409.4	3163.14	0.190824	0.0841082	2.26879	0.0232809	0.0534915
ENSRNOG00000001410.5	598.185	0.0936123	0.157924	0.592768	0.553337	0.844728745560038				ENSRNOG00000001410.5	598.185	0.0758631	0.157271	0.482372	0.629542	0.743647
ENSRNOG00000001412.4	1.19161	0	2.28197	0	1	NA				ENSRNOG00000001412.4	1.19161	4.74813	2.15693	2.20134	0.0277119	0.0621171
ENSRNOG00000001414.2	210.044	1.59989	0.527448	3.03327	0.00241919	0.0457402183699592				ENSRNOG00000001414.2	210.044	3.62905	0.525897	6.90069	5.17516e-12	1.07681e-10
ENSRNOG00000001415.6	1306.8	-0.0874485	0.162816	-0.5371	0.591199	0.864147038073109				ENSRNOG00000001415.6	1306.8	0.205681	0.162468	1.26598	0.205519	0.324245
ENSRNOG00000001416.5	0.477932	1.42816	3.31229	0.431171	0.666344	NA				ENSRNOG00000001416.5	0.477932	0.733662	3.31947	0.221018	0.825078	0.894326
ENSRNOG00000001417.5	1588.96	0.149185	0.144202	1.03456	0.300875	0.687617807035038				ENSRNOG00000001417.5	1588.96	0.18175	0.143987	1.26226	0.206854	0.325702
ENSRNOG00000001418.7	371.522	0.100617	0.136319	0.738096	0.460456	0.796922091305637				ENSRNOG00000001418.7	371.522	0.272316	0.134971	2.01759	0.0436335	0.0908888
ENSRNOG00000001419.7	40.6358	0.346286	0.258323	1.34052	0.180077	0.562564542008329				ENSRNOG00000001419.7	40.6358	0.788213	0.250663	3.14452	0.00166362	0.00537783
ENSRNOG00000001420.8	1610.43	-0.197809	0.183314	-1.07907	0.280555	0.670020608325012				ENSRNOG00000001420.8	1610.43	-0.194231	0.183144	-1.06054	0.288899	0.421393
ENSRNOG00000001422.7	2.50856	0.421843	0.955524	0.441478	0.658867	0.890956816063789				ENSRNOG00000001422.7	2.50856	-0.290746	0.959078	-0.303152	0.761774	0.846859
ENSRNOG00000001424.8	528.094	0.0824286	0.114574	0.719438	0.471871	0.803691698532736				ENSRNOG00000001424.8	528.094	0.269004	0.113502	2.37005	0.0177859	0.0425219
ENSRNOG00000001425.5	75.4686	0.624468	0.220676	2.8298	0.00465771	0.0732298960275279				ENSRNOG00000001425.5	75.4686	1.0115	0.215244	4.69933	2.6101e-06	1.64841e-05
ENSRNOG00000001426.6	485.537	-0.0713171	0.096271	-0.740795	0.458818	0.796190656080582				ENSRNOG00000001426.6	485.537	-0.155974	0.095431	-1.63442	0.102171	0.184975
ENSRNOG00000001427.6	140.951	0.576159	0.1737	3.31698	0.000909964	0.0225905668373426				ENSRNOG00000001427.6	140.951	1.13991	0.169895	6.70948	1.9532e-11	3.60944e-10
ENSRNOG00000001428.5	88.7929	0.0440367	0.150327	0.292939	0.769569	0.934269619574436				ENSRNOG00000001428.5	88.7929	-0.243609	0.148767	-1.63752	0.101522	0.184063
ENSRNOG00000001429.7	389.628	0.0270925	0.113691	0.238299	0.811649	0.950729788311938				ENSRNOG00000001429.7	389.628	0.0674217	0.112433	0.59966	0.548733	0.678046
ENSRNOG00000001430.3	739.522	-0.186306	0.167674	-1.11112	0.266516	0.655845090327142				ENSRNOG00000001430.3	739.522	-0.371167	0.167443	-2.21668	0.0266449	0.0600515
ENSRNOG00000001431.8	104.802	0.556532	0.204441	2.72221	0.00648461	0.0902746266854954				ENSRNOG00000001431.8	104.802	1.14192	0.199896	5.71259	1.11271e-08	1.15007e-07
ENSRNOG00000001432.7	164.173	0.116656	0.130832	0.891648	0.372581	0.740053917660502				ENSRNOG00000001432.7	164.173	0.0983272	0.128554	0.764873	0.444347	0.581074
ENSRNOG00000001434.4	1.02881	1.07868	1.46124	0.738192	0.460398	NA				ENSRNOG00000001434.4	1.02881	4.04593	1.26708	3.1931	0.00140753	0.00464377
ENSRNOG00000001435.6	27.7267	-0.318955	0.399488	-0.798411	0.424632	0.777530565813124				ENSRNOG00000001435.6	27.7267	0.557799	0.382974	1.45649	0.145256	0.246422
ENSRNOG00000001436.5	4633.17	0.10258	0.128901	0.795806	0.426145	0.778593211056486				ENSRNOG00000001436.5	4633.17	0.333797	0.128799	2.59162	0.00955255	0.0248589
ENSRNOG00000001440.4	7351.22	0.0592638	0.0996853	0.594509	0.552172	0.843971295576258				ENSRNOG00000001440.4	7351.22	-0.0772782	0.0996401	-0.775573	0.438001	0.57527
ENSRNOG00000001441.7	1135.48	0.109849	0.183122	0.599865	0.548596	0.842035681283608				ENSRNOG00000001441.7	1135.48	1.0783	0.182572	5.90617	3.50149e-09	4.04363e-08
ENSRNOG00000001442.3	10233.6	-0.0809886	0.231942	-0.349176	0.726957	0.9172922584577				ENSRNOG00000001442.3	10233.6	-0.599412	0.231943	-2.58431	0.00975747	0.0253366
ENSRNOG00000001443.6	573.655	-0.391765	0.227106	-1.72503	0.0845215	0.405199398233016				ENSRNOG00000001443.6	573.655	-0.471899	0.226825	-2.08046	0.0374837	0.0799729
ENSRNOG00000001448.5	830.023	0.407112	0.161879	2.51491	0.0119061	0.134544780025102				ENSRNOG00000001448.5	830.023	0.865202	0.161273	5.36483	8.10238e-08	7.03799e-07
ENSRNOG00000001449.2	870.249	0.203544	0.114521	1.77735	0.0755109	0.384956316075335				ENSRNOG00000001449.2	870.249	0.277168	0.11395	2.43237	0.0150004	0.0367694
ENSRNOG00000001450.7	262.193	-0.0967168	0.118946	-0.813115	0.416152	0.772031920200097				ENSRNOG00000001450.7	262.193	-0.0279641	0.117194	-0.238614	0.811405	0.883591
ENSRNOG00000001451.6	1.06218	1.53599	1.5407	0.996941	0.318793	NA				ENSRNOG00000001451.6	1.06218	1.44704	1.51288	0.956478	0.338831	0.475319
ENSRNOG00000001452.3	3.99703	-0.632712	0.72305	-0.87506	0.381541	0.747550048857297				ENSRNOG00000001452.3	3.99703	0.332308	0.661045	0.502701	0.615174	0.73173
ENSRNOG00000001453.7	2063.86	0.118288	0.123286	0.959462	0.337326	0.716991607038168				ENSRNOG00000001453.7	2063.86	-0.0507969	0.123169	-0.412418	0.680033	0.783372
ENSRNOG00000001454.7	5050.16	-0.0792745	0.0572235	-1.38535	0.165946	0.543785310091416				ENSRNOG00000001454.7	5050.16	-0.176922	0.0570796	-3.09957	0.00193804	0.00614538
ENSRNOG00000001455.5	1490.74	-0.128025	0.157775	-0.811444	0.41711	0.772392333502977				ENSRNOG00000001455.5	1490.74	-0.479644	0.15772	-3.04111	0.00235705	0.00728673
ENSRNOG00000001456.5	1622.16	0.0349264	0.131191	0.266225	0.790066	0.942425060010977				ENSRNOG00000001456.5	1622.16	7.07451e-05	0.131014	0.000539979	0.999569	1
ENSRNOG00000001457.5	232.4	0.247035	0.16422	1.50429	0.132506	0.494837009633906				ENSRNOG00000001457.5	232.4	-0.034917	0.163765	-0.213214	0.83116	0.898509
ENSRNOG00000001465.7	702.875	-0.147673	0.0911755	-1.61966	0.105305	0.447981640965187				ENSRNOG00000001465.7	702.875	-0.179849	0.0905271	-1.98669	0.0469573	0.0966779
ENSRNOG00000001466.6	329.39	1.2894	0.468433	2.75259	0.00591264	0.0850828383361868				ENSRNOG00000001466.6	329.39	4.58718	0.465884	9.8462	7.11831e-23	1.02444e-20
ENSRNOG00000001469.8	1003.26	0.727407	0.343543	2.11737	0.0342286	0.253318625784224				ENSRNOG00000001469.8	1003.26	3.28222	0.342351	9.5873	9.04184e-22	1.14512e-19
ENSRNOG00000001470.7	172.909	0.216532	0.171884	1.25976	0.207757	0.595550900642074				ENSRNOG00000001470.7	172.909	0.844384	0.168523	5.01051	5.42866e-07	3.93619e-06
ENSRNOG00000001474.7	0.635409	0.257804	2.56253	0.100605	0.919864	NA				ENSRNOG00000001474.7	0.635409	0.197079	2.56253	0.076908	0.938697	0.96889
ENSRNOG00000001476.4	39.7119	1.28077	0.598967	2.13829	0.0324931	0.246219698123656				ENSRNOG00000001476.4	39.7119	3.64358	0.584323	6.23556	4.50171e-10	6.20603e-09
ENSRNOG00000001478.7	621.969	-0.19804	0.157545	-1.25704	0.208741	0.596348977263141				ENSRNOG00000001478.7	621.969	-0.180941	0.157033	-1.15224	0.249221	0.375869
ENSRNOG00000001479.9	4124.66	0.0337723	0.128512	0.262795	0.792709	0.942789263096214				ENSRNOG00000001479.9	4124.66	-0.598211	0.128534	-4.65409	3.25417e-06	2.01958e-05
ENSRNOG00000001480.8	483.093	1.06339	0.168322	6.31763	2.65604e-10	6.84594278809771e-08				ENSRNOG00000001480.8	483.093	1.56901	0.167335	9.37644	6.82356e-21	7.4929e-19
ENSRNOG00000001482.7	101.25	0.614166	0.286392	2.14449	0.0319934	0.244228014795152				ENSRNOG00000001482.7	101.25	0.505698	0.28533	1.77233	0.0763405	0.145024
ENSRNOG00000001483.5	876.531	-0.123069	0.0907709	-1.35583	0.175155	0.556659008274259				ENSRNOG00000001483.5	876.531	-0.406759	0.0905285	-4.49316	7.01726e-06	4.02497e-05
ENSRNOG00000001484.4	54.2365	-0.17539	0.259075	-0.676985	0.498416	0.815983962503346				ENSRNOG00000001484.4	54.2365	-0.138139	0.254967	-0.541793	0.587961	0.710243
ENSRNOG00000001488.6	4978.82	-0.187272	0.26492	-0.7069	0.479628	0.80674405984273				ENSRNOG00000001488.6	4978.82	0.00382422	0.264871	0.014438	0.988481	0.998839
ENSRNOG00000001489.5	233.205	-0.104346	0.0920583	-1.13347	0.257015	0.646257854095233				ENSRNOG00000001489.5	233.205	-0.239288	0.090613	-2.64077	0.00827188	0.0218829
ENSRNOG00000001490.4	414.339	-0.164224	0.182198	-0.901349	0.367403	0.737487330222431				ENSRNOG00000001490.4	414.339	-0.0533124	0.181477	-0.29377	0.768934	0.85279
ENSRNOG00000001492.7	16.1747	0.259055	0.31777	0.815229	0.414941	0.771554951889301				ENSRNOG00000001492.7	16.1747	-0.415503	0.320995	-1.29442	0.195519	0.31194
ENSRNOG00000001493.6	426.764	-0.38899	0.153136	-2.54016	0.01108	0.12911450353252				ENSRNOG00000001493.6	426.764	-0.593665	0.15266	-3.8888	0.00010074	0.000444028
ENSRNOG00000001494.6	2619.06	-0.170002	0.0938736	-1.81097	0.0701459	0.369981020340248				ENSRNOG00000001494.6	2619.06	-0.0706896	0.0936436	-0.75488	0.450321	0.586706
ENSRNOG00000001499.5	2.16353	1.34057	1.10099	1.2176	0.223375	0.611924524040993				ENSRNOG00000001499.5	2.16353	2.26879	1.04754	2.16583	0.0303241	0.0670448
ENSRNOG00000001500.6	262.296	-0.00959955	0.120202	-0.0798619	0.936347	0.984125748781658				ENSRNOG00000001500.6	262.296	0.0380771	0.118426	0.321526	0.747812	0.836248
ENSRNOG00000001501.4	159.506	0.857049	0.2348	3.65013	0.00026211	0.00885164672992868				ENSRNOG00000001501.4	159.506	1.36169	0.232439	5.85828	4.67674e-09	5.26328e-08
ENSRNOG00000001506.4	4.63198	0.365036	0.538168	0.678295	0.497585	0.815521855636989				ENSRNOG00000001506.4	4.63198	0.650856	0.508418	1.28016	0.200489	0.318053
ENSRNOG00000001514.6	65.8413	0.869313	0.363848	2.38922	0.0168841	0.167854727175566				ENSRNOG00000001514.6	65.8413	1.8818	0.359143	5.23971	1.60828e-07	1.31239e-06
ENSRNOG00000001515.8	441.511	0.00604006	0.137101	0.0440556	0.96486	0.992186399309402				ENSRNOG00000001515.8	441.511	-0.941482	0.137981	-6.82327	8.89927e-12	1.77957e-10
ENSRNOG00000001516.7	2078.01	-0.388907	0.16923	-2.2981	0.0215561	0.194527468048848				ENSRNOG00000001516.7	2078.01	-1.48434	0.169418	-8.76141	1.92819e-18	1.35666e-16
ENSRNOG00000001517.6	1201.42	-0.347764	0.160255	-2.17007	0.0300013	0.235905288675888				ENSRNOG00000001517.6	1201.42	-0.562363	0.160121	-3.51212	0.000444552	0.00167364
ENSRNOG00000001518.7	1403.1	0.485863	0.212483	2.2866	0.0222194	0.198693443365213				ENSRNOG00000001518.7	1403.1	1.20926	0.21216	5.69975	1.19982e-08	1.22807e-07
ENSRNOG00000001524.7	387.416	0.0163137	0.155188	0.105122	0.916279	0.979016623983595				ENSRNOG00000001524.7	387.416	-0.313467	0.154948	-2.02305	0.043068	0.0898882
ENSRNOG00000001525.7	1743.27	-0.0178767	0.158897	-0.112505	0.910423	0.977805984071214				ENSRNOG00000001525.7	1743.27	0.186662	0.158682	1.17633	0.239464	0.364248
ENSRNOG00000001527.5	65.9688	0.0653698	0.251067	0.260368	0.79458	0.94308847177175				ENSRNOG00000001527.5	65.9688	0.312842	0.247858	1.26218	0.206884	0.325715
ENSRNOG00000001531.7	554.07	-0.0878924	0.290936	-0.302102	0.762574	0.932043545935547				ENSRNOG00000001531.7	554.07	-0.619445	0.291002	-2.12866	0.0332823	0.0723746
ENSRNOG00000001544.7	307.978	-0.102973	0.290788	-0.354119	0.72325	0.916614666755534				ENSRNOG00000001544.7	307.978	0.493109	0.289602	1.70271	0.0886224	0.164298
ENSRNOG00000001547.5	276.573	0.0418379	0.146181	0.286206	0.77472	0.935872505248033				ENSRNOG00000001547.5	276.573	0.573738	0.143969	3.98515	6.74381e-05	0.0003093
ENSRNOG00000001548.6	4894	0.0614333	0.168479	0.364634	0.715384	0.913977042774708				ENSRNOG00000001548.6	4894	0.00454893	0.168424	0.0270089	0.978453	0.991712
ENSRNOG00000001551.4	2671.44	-0.134834	0.18287	-0.737323	0.460926	0.79718306064567				ENSRNOG00000001551.4	2671.44	-0.379513	0.18282	-2.07588	0.0379047	0.0807169
ENSRNOG00000001554.7	360.414	-0.105386	0.138495	-0.760936	0.446696	0.791495883278436				ENSRNOG00000001554.7	360.414	-0.246624	0.137907	-1.78833	0.0737227	0.141081
ENSRNOG00000001555.5	259.998	1.9701	0.37673	5.22947	1.69995e-07	2.20703904349483e-05				ENSRNOG00000001555.5	259.998	2.9548	0.375689	7.86501	3.69071e-15	1.43673e-13
ENSRNOG00000001557.5	987.713	0.00848601	0.133241	0.0636894	0.949218	0.98782423826121				ENSRNOG00000001557.5	987.713	0.336374	0.132702	2.53481	0.0112508	0.028681
ENSRNOG00000001559.5	836.095	-0.147209	0.188921	-0.779206	0.435858	0.784885019704191				ENSRNOG00000001559.5	836.095	-0.0362314	0.188563	-0.192145	0.847629	0.910254
ENSRNOG00000001571.5	10.725	-0.176161	0.928771	-0.189671	0.849567	0.958915086571593				ENSRNOG00000001571.5	10.725	1.47699	0.887144	1.66488	0.0959366	0.175714
ENSRNOG00000001573.7	1554.12	0.0479009	0.107621	0.445087	0.656257	0.89018777903613				ENSRNOG00000001573.7	1554.12	-0.366229	0.107592	-3.40386	0.000664398	0.00238683
ENSRNOG00000001582.6	1520.71	-0.0474448	0.177328	-0.267553	0.789043	0.942068259758358				ENSRNOG00000001582.6	1520.71	-0.410208	0.177292	-2.31375	0.0206817	0.0483378
ENSRNOG00000001584.6	38.56	0.247508	0.272297	0.908965	0.363369	0.734574509600408				ENSRNOG00000001584.6	38.56	0.297531	0.267696	1.11145	0.266376	0.39602
ENSRNOG00000001585.3	1517.34	0.210027	0.15361	1.36728	0.171538	0.551157830860708				ENSRNOG00000001585.3	1517.34	0.0658805	0.15348	0.429246	0.667744	0.773201
ENSRNOG00000001592.6	3772.8	0.00154241	0.112091	0.0137604	0.989021	0.998020326101378				ENSRNOG00000001592.6	3772.8	-0.0136576	0.111992	-0.121952	0.902937	0.947789
ENSRNOG00000001593.7	131.859	0.217913	0.14033	1.55287	0.120455	0.47646539345323				ENSRNOG00000001593.7	131.859	0.414505	0.137329	3.01834	0.00254164	0.0077927
ENSRNOG00000001596.7	7220.27	-0.187498	0.165426	-1.13343	0.257036	0.646257854095233				ENSRNOG00000001596.7	7220.27	-0.532488	0.165414	-3.21912	0.00128583	0.00428768
ENSRNOG00000001597.8	944.703	0.00900969	0.0947818	0.0950573	0.924269	0.980844026025305				ENSRNOG00000001597.8	944.703	0.0787895	0.0942394	0.836057	0.403123	0.541314
ENSRNOG00000001598.6	1529.94	0.223587	0.105884	2.11162	0.0347194	0.255469209818617				ENSRNOG00000001598.6	1529.94	0.391266	0.10553	3.70764	0.000209197	0.000857046
ENSRNOG00000001599.5	986.751	-0.0670182	0.144597	-0.463482	0.643019	0.885934426272501				ENSRNOG00000001599.5	986.751	-0.409457	0.144512	-2.83338	0.00460579	0.013112
ENSRNOG00000001602.8	2381.01	-0.148595	0.111014	-1.33852	0.180725	0.563124254131591				ENSRNOG00000001602.8	2381.01	-0.858319	0.111072	-7.72756	1.0963e-14	3.8425e-13
ENSRNOG00000001603.7	240.085	-0.33635	0.186112	-1.80724	0.0707247	0.371803235176309				ENSRNOG00000001603.7	240.085	-0.123775	0.184509	-0.670831	0.502328	0.635589
ENSRNOG00000001607.7	546.909	-0.0840066	0.257396	-0.326371	0.744144	0.923827974239605				ENSRNOG00000001607.7	546.909	0.114827	0.256998	0.446801	0.655018	0.762603
ENSRNOG00000001608.6	18.8339	0.371592	0.328158	1.13235	0.257485	0.646647810418496				ENSRNOG00000001608.6	18.8339	0.825484	0.313898	2.62979	0.00854382	0.0225239
ENSRNOG00000001609.7	85.3629	0.135577	0.185403	0.731257	0.464622	0.799787421055656				ENSRNOG00000001609.7	85.3629	0.201478	0.182237	1.10558	0.268907	0.399002
ENSRNOG00000001611.7	6593.44	-0.113607	0.308531	-0.368217	0.712711	0.912913176982575				ENSRNOG00000001611.7	6593.44	0.5018	0.30848	1.62669	0.103804	0.187525
ENSRNOG00000001613.5	599.451	-0.0229688	0.105702	-0.217296	0.827977	0.954577589535843				ENSRNOG00000001613.5	599.451	-0.252472	0.105363	-2.39622	0.016565	0.0400719
ENSRNOG00000001616.6	350.255	-0.292323	0.133119	-2.19596	0.0280949	0.226608216368616				ENSRNOG00000001616.6	350.255	-0.335553	0.132207	-2.53808	0.0111461	0.0284486
ENSRNOG00000001618.7	665.282	-0.178359	0.192441	-0.926824	0.354018	0.729674221192043				ENSRNOG00000001618.7	665.282	-0.825663	0.192612	-4.28667	1.81372e-05	9.46055e-05
ENSRNOG00000001620.8	264.708	0.0706009	0.141802	0.497885	0.618565	0.878469689746985				ENSRNOG00000001620.8	264.708	-0.209229	0.141256	-1.4812	0.138553	0.237147
ENSRNOG00000001621.5	2098.11	-0.211281	0.162407	-1.30093	0.193281	0.578598418475007				ENSRNOG00000001621.5	2098.11	-1.20074	0.162596	-7.38482	1.52656e-13	4.34133e-12
ENSRNOG00000001622.6	3.76843	0.331696	0.615278	0.539099	0.589818	0.863719976246399				ENSRNOG00000001622.6	3.76843	0.35769	0.595395	0.600762	0.547999	0.677447
ENSRNOG00000001623.7	693.145	0.276206	0.133283	2.07233	0.0382346	0.271311106643643				ENSRNOG00000001623.7	693.145	0.528571	0.132601	3.98619	6.71429e-05	0.000308059
ENSRNOG00000001627.8	296.885	0.198907	0.219403	0.90658	0.364629	0.735668021818483				ENSRNOG00000001627.8	296.885	0.224966	0.21855	1.02936	0.303313	0.437047
ENSRNOG00000001628.6	1.23647	-0.287453	0.840026	-0.342195	0.732204	NA				ENSRNOG00000001628.6	1.23647	-0.623888	0.829651	-0.751989	0.452058	0.588564
ENSRNOG00000001629.5	408.917	0.0731456	0.14876	0.491701	0.622931	0.879216573415473				ENSRNOG00000001629.5	408.917	0.761509	0.147242	5.17183	2.31815e-07	1.82881e-06
ENSRNOG00000001632.7	1176.69	-0.0699745	0.14937	-0.468465	0.639452	0.885003192737377				ENSRNOG00000001632.7	1176.69	-0.307731	0.149249	-2.06186	0.0392213	0.0830365
ENSRNOG00000001633.7	1843.88	0.210873	0.139806	1.50832	0.131471	0.493863064458503				ENSRNOG00000001633.7	1843.88	0.668473	0.139506	4.79171	1.65364e-06	1.08437e-05
ENSRNOG00000001634.5	0.626207	-2.41658	3.52129	-0.686278	0.492538	NA				ENSRNOG00000001634.5	0.626207	0.204142	3.45655	0.0590595	0.952905	0.976867
ENSRNOG00000001640.6	1364.71	-0.142146	0.0850104	-1.6721	0.0945053	0.425844913849925				ENSRNOG00000001640.6	1364.71	-0.31944	0.0847594	-3.76878	0.000164046	0.000686729
ENSRNOG00000001642.7	1008.27	-0.111417	0.0662241	-1.68242	0.0924877	0.421597691220579				ENSRNOG00000001642.7	1008.27	-0.0988664	0.0655637	-1.50794	0.131569	0.227654
ENSRNOG00000001643.7	1312.57	-0.278104	0.12803	-2.17217	0.0298425	0.234867408608594				ENSRNOG00000001643.7	1312.57	-0.573437	0.127916	-4.48291	7.36322e-06	4.19427e-05
ENSRNOG00000001644.6	0.740268	1.0752	1.71346	0.627506	0.530327	NA				ENSRNOG00000001644.6	0.740268	1.08065	1.68413	0.641667	0.521089	0.652977
ENSRNOG00000001645.6	314.592	0.252437	0.186308	1.35494	0.175437	0.557057032224903				ENSRNOG00000001645.6	314.592	1.35024	0.183798	7.34635	2.03698e-13	5.63267e-12
ENSRNOG00000001647.6	1767.09	0.405758	0.15452	2.62592	0.00864159	0.109829402957313				ENSRNOG00000001647.6	1767.09	0.676593	0.15429	4.38521	1.15874e-05	6.32907e-05
ENSRNOG00000001652.7	233.999	-0.13646	0.148397	-0.91956	0.357803	0.731437468410356				ENSRNOG00000001652.7	233.999	-0.221152	0.147169	-1.50271	0.132915	0.229397
ENSRNOG00000001653.5	2625.83	-0.322956	0.161503	-1.99968	0.0455347	0.297238731414722				ENSRNOG00000001653.5	2625.83	-0.984897	0.161556	-6.09633	1.0853e-09	1.39495e-08
ENSRNOG00000001654.6	2371.09	-0.0863336	0.10898	-0.792199	0.428245	0.779435751221371				ENSRNOG00000001654.6	2371.09	-0.294915	0.108885	-2.70851	0.0067586	0.0183776
ENSRNOG00000001656.4	27.3894	-0.81762	0.453802	-1.80171	0.0715909	0.373486859488773				ENSRNOG00000001656.4	27.3894	-2.55085	0.474081	-5.38063	7.42273e-08	6.48917e-07
ENSRNOG00000001657.5	1413.05	-0.0834717	0.141133	-0.591442	0.554225	0.845127379103712				ENSRNOG00000001657.5	1413.05	0.0240687	0.14088	0.170846	0.864345	0.922211
ENSRNOG00000001662.7	989.639	0.0579483	0.108654	0.533328	0.593806	0.865727440579097				ENSRNOG00000001662.7	989.639	-0.122177	0.10839	-1.1272	0.259659	0.38813
ENSRNOG00000001679.4	0.7193	-2.60827	1.38566	-1.88234	0.0597902	NA				ENSRNOG00000001679.4	0.7193	-1.57501	1.25127	-1.25873	0.208127	0.327247
ENSRNOG00000001680.7	186.935	-0.227238	0.11514	-1.97359	0.0484288	0.306984304040649				ENSRNOG00000001680.7	186.935	0.0266438	0.111952	0.237994	0.811886	0.884014
ENSRNOG00000001681.6	1078.86	0.0396939	0.121138	0.327674	0.743158	0.923827974239605				ENSRNOG00000001681.6	1078.86	0.361291	0.120591	2.99602	0.00273533	0.00831808
ENSRNOG00000001682.7	1013.83	0.230732	0.165542	1.3938	0.163378	0.539416868608138				ENSRNOG00000001682.7	1013.83	0.442996	0.165189	2.68176	0.00732362	0.0196785
ENSRNOG00000001684.6	6.53802	0.0110547	0.547269	0.0201997	0.983884	0.996895571427507				ENSRNOG00000001684.6	6.53802	0.933808	0.503689	1.85394	0.0637484	0.124766
ENSRNOG00000001686.6	492.165	-0.224172	0.157407	-1.42416	0.154401	0.527419230373605				ENSRNOG00000001686.6	492.165	0.28298	0.15617	1.812	0.0699863	0.134886
ENSRNOG00000001687.7	165.305	0.217201	0.143281	1.51591	0.129543	0.491154185974865				ENSRNOG00000001687.7	165.305	0.480371	0.140548	3.41785	0.000631177	0.00227869
ENSRNOG00000001689.7	150.275	-0.215562	0.22033	-0.978363	0.327895	0.708083077076827				ENSRNOG00000001689.7	150.275	0.792912	0.216362	3.66475	0.000247577	0.000996232
ENSRNOG00000001691.3	488.23	-0.436253	0.248821	-1.75328	0.0795543	0.393328108689634				ENSRNOG00000001691.3	488.23	-1.07139	0.248929	-4.30398	1.67754e-05	8.82286e-05
ENSRNOG00000001692.6	24.807	1.26815	0.500059	2.53601	0.0112125	0.130319112607989				ENSRNOG00000001692.6	24.807	1.76789	0.493308	3.58374	0.000338707	0.00131745
ENSRNOG00000001699.5	403.546	0.0861242	0.153062	0.562674	0.573657	0.855409338276568				ENSRNOG00000001699.5	403.546	0.931211	0.151247	6.15691	7.41791e-10	9.82007e-09
ENSRNOG00000001700.7	178.156	0.105496	0.154962	0.680788	0.496006	0.815218519983504				ENSRNOG00000001700.7	178.156	-0.421115	0.154643	-2.72315	0.00646628	0.017657
ENSRNOG00000001701.6	23.3324	0.0493034	0.337489	0.146089	0.883851	0.969536653225972				ENSRNOG00000001701.6	23.3324	0.312194	0.326173	0.957142	0.338496	0.474954
ENSRNOG00000001704.7	36.2224	1.1081	0.391838	2.82796	0.00468454	0.0734400351560766				ENSRNOG00000001704.7	36.2224	2.38232	0.380031	6.26876	3.63937e-10	5.1403e-09
ENSRNOG00000001706.8	1162.02	-0.162046	0.146986	-1.10246	0.270261	0.659652720081003				ENSRNOG00000001706.8	1162.02	-0.350989	0.146817	-2.39066	0.0168181	0.0405706
ENSRNOG00000001707.6	1.36074	0.439374	1.1654	0.377017	0.706161	NA				ENSRNOG00000001707.6	1.36074	1.97918	1.04745	1.88953	0.0588213	0.11663
ENSRNOG00000001708.7	1238.65	0.0186796	0.117541	0.15892	0.873732	0.966420554482162				ENSRNOG00000001708.7	1238.65	0.1002	0.117161	0.85524	0.392419	0.530589
ENSRNOG00000001709.7	4208.13	0.136807	0.060593	2.25781	0.0239576	0.207873595343936				ENSRNOG00000001709.7	4208.13	0.259666	0.060387	4.30003	1.70776e-05	8.95947e-05
ENSRNOG00000001710.5	1751.49	-0.000518203	0.115444	-0.00448879	0.996418	1				ENSRNOG00000001710.5	1751.49	-0.130925	0.115281	-1.1357	0.25608	0.383959
ENSRNOG00000001711.4	92.7404	-0.0563123	0.510941	-0.110213	0.912241	0.978163616877816				ENSRNOG00000001711.4	92.7404	0.797876	0.50855	1.56892	0.116665	0.206263
ENSRNOG00000001712.8	797.076	0.0551248	0.142403	0.387104	0.698679	0.908708401225269				ENSRNOG00000001712.8	797.076	0.174653	0.1419	1.23082	0.218391	0.339646
ENSRNOG00000001713.5	4387.78	-0.21384	0.128317	-1.6665	0.0956139	0.428709271546816				ENSRNOG00000001713.5	4387.78	-0.127322	0.128223	-0.992971	0.320724	0.455911
ENSRNOG00000001714.7	0.524361	0.64957	1.66231	0.390764	0.695972	NA				ENSRNOG00000001714.7	0.524361	-0.211879	1.68449	-0.125782	0.899905	0.945585
ENSRNOG00000001715.8	10.5067	1.92377	0.549194	3.5029	0.000460226	0.0133549386342713				ENSRNOG00000001715.8	10.5067	2.65776	0.530798	5.00709	5.52577e-07	4.00355e-06
ENSRNOG00000001717.8	2774.87	-0.0729161	0.0872398	-0.835812	0.40326	0.762302454424545				ENSRNOG00000001717.8	2774.87	-0.460503	0.0872015	-5.28091	1.28545e-07	1.06916e-06
ENSRNOG00000001719.6	6275.3	0.1577	0.11923	1.32265	0.185952	0.569190524911298				ENSRNOG00000001719.6	6275.3	0.255909	0.119162	2.14757	0.0317482	0.0696678
ENSRNOG00000001720.7	540.932	-0.0775652	0.239102	-0.324402	0.745634	0.924861455234726				ENSRNOG00000001720.7	540.932	-0.858084	0.239321	-3.58549	0.000336445	0.00130972
ENSRNOG00000001724.6	177.186	-0.175935	0.153748	-1.14431	0.252497	0.641656762228619				ENSRNOG00000001724.6	177.186	-0.300808	0.152478	-1.97279	0.0485198	0.0993672
ENSRNOG00000001726.8	7.60505	0.0943872	0.549082	0.1719	0.863516	0.962088292137573				ENSRNOG00000001726.8	7.60505	0.525503	0.528147	0.994994	0.319739	0.454919
ENSRNOG00000001727.7	582.66	-0.0462746	0.0860728	-0.537622	0.590838	0.863976653420733				ENSRNOG00000001727.7	582.66	-0.0453863	0.0852228	-0.53256	0.594338	0.715367
ENSRNOG00000001728.7	162.827	0.0689832	0.15533	0.444106	0.656966	0.890242035240685				ENSRNOG00000001728.7	162.827	0.426517	0.152013	2.80579	0.00501927	0.0141297
ENSRNOG00000001729.5	55.7758	-0.0133197	0.200294	-0.0665007	0.946979	0.987135967302177				ENSRNOG00000001729.5	55.7758	0.0828132	0.194619	0.425515	0.670461	0.775271
ENSRNOG00000001730.6	941.863	0.357421	0.153865	2.32295	0.0201818	0.187273251828374				ENSRNOG00000001730.6	941.863	0.550602	0.153474	3.58759	0.000333748	0.00130029
ENSRNOG00000001733.7	1265.53	0.013028	0.107595	0.121084	0.903625	0.976799688081901				ENSRNOG00000001733.7	1265.53	-0.348271	0.107536	-3.23864	0.00120101	0.00402889
ENSRNOG00000001736.5	13248	-0.275887	0.211062	-1.30714	0.191166	0.576046934170161				ENSRNOG00000001736.5	13248	-1.17266	0.21108	-5.55552	2.76787e-08	2.65026e-07
ENSRNOG00000001738.8	17620.4	0.0673303	0.144644	0.465491	0.64158	0.885624566266803				ENSRNOG00000001738.8	17620.4	-0.0791634	0.144631	-0.547348	0.58414	0.707124
ENSRNOG00000001739.6	2.37576	0.745536	0.726874	1.02567	0.305045	0.691390375697096				ENSRNOG00000001739.6	2.37576	-0.150124	0.748778	-0.200493	0.841095	0.90508
ENSRNOG00000001742.8	513.589	-0.0941619	0.248113	-0.379513	0.704307	0.91052272694935				ENSRNOG00000001742.8	513.589	-0.897443	0.248425	-3.61253	0.000303228	0.00119387
ENSRNOG00000001746.6	1082.32	-0.188872	0.148029	-1.27592	0.201986	0.589514053984664				ENSRNOG00000001746.6	1082.32	-0.209679	0.147757	-1.41908	0.155875	0.260715
ENSRNOG00000001747.5	2514.54	-0.0516953	0.0943268	-0.548044	0.583661	0.860800188889487				ENSRNOG00000001747.5	2514.54	-0.0814141	0.0941842	-0.864414	0.387361	0.525396
ENSRNOG00000001748.5	255.931	0.0552531	0.142079	0.38889	0.697358	0.908270125529309				ENSRNOG00000001748.5	255.931	0.294769	0.140141	2.10338	0.0354327	0.0762824
ENSRNOG00000001750.7	502.482	0.0220559	0.162967	0.13534	0.892343	0.973624033658632				ENSRNOG00000001750.7	502.482	0.0547176	0.162165	0.33742	0.7358	0.827003
ENSRNOG00000001752.6	324.305	0.331406	0.156875	2.11255	0.0346396	0.255251478065817				ENSRNOG00000001752.6	324.305	0.501845	0.155735	3.22243	0.00127107	0.0042422
ENSRNOG00000001754.4	166.342	-0.0785176	0.123133	-0.637662	0.523694	0.829500641388506				ENSRNOG00000001754.4	166.342	-0.0877884	0.12111	-0.724867	0.468534	0.604711
ENSRNOG00000001756.7	0.130675	0	7.10833	0	1	NA				ENSRNOG00000001756.7	0.130675	-0.616936	7.10833	-0.0867905	0.930838	0.964289
ENSRNOG00000001757.5	92.8821	1.43879	0.351137	4.09752	4.17601e-05	0.00213390219082914				ENSRNOG00000001757.5	92.8821	1.73962	0.349184	4.98196	6.29443e-07	4.50295e-06
ENSRNOG00000001758.5	63.1142	0.0872935	0.244581	0.35691	0.721159	0.916322631186224				ENSRNOG00000001758.5	63.1142	0.379845	0.239905	1.58332	0.113349	0.201488
ENSRNOG00000001762.3	2457.71	-0.0116513	0.120753	-0.096489	0.923132	0.980525191834725				ENSRNOG00000001762.3	2457.71	-0.487945	0.120757	-4.04073	5.32841e-05	0.000249566
ENSRNOG00000001764.8	673.819	0.0145416	0.101162	0.143746	0.885701	0.970434780044443				ENSRNOG00000001764.8	673.819	0.195988	0.10032	1.95363	0.0507448	0.103051
ENSRNOG00000001766.7	2936.12	0.288909	0.219309	1.31736	0.187716	0.572167818832179				ENSRNOG00000001766.7	2936.12	0.986903	0.219174	4.50282	6.70577e-06	3.87202e-05
ENSRNOG00000001767.5	50.9038	0.546161	0.235849	2.31572	0.0205733	0.189883338590163				ENSRNOG00000001767.5	50.9038	1.69361	0.225108	7.52351	5.33246e-14	1.65524e-12
ENSRNOG00000001769.7	437.118	0.0637225	0.187757	0.339388	0.734318	0.920299133045309				ENSRNOG00000001769.7	437.118	0.185904	0.186992	0.994182	0.320134	0.455277
ENSRNOG00000001770.4	28826	-0.242233	0.306694	-0.789821	0.429632	0.78041339582051				ENSRNOG00000001770.4	28826	-1.16604	0.306699	-3.80191	0.000143582	0.000608439
ENSRNOG00000001773.7	575.816	-0.0543406	0.097334	-0.55829	0.576647	0.857012221200436				ENSRNOG00000001773.7	575.816	-0.172252	0.0967575	-1.78024	0.0750362	0.143104
ENSRNOG00000001774.8	236.427	-0.0685746	0.126708	-0.541202	0.588368	0.86295153049314				ENSRNOG00000001774.8	236.427	-0.0320231	0.125104	-0.255972	0.797973	0.874226
ENSRNOG00000001781.6	75.5456	-0.187593	0.179644	-1.04425	0.29637	0.682644624259596				ENSRNOG00000001781.6	75.5456	-0.01951	0.174808	-0.111608	0.911134	0.952915
ENSRNOG00000001782.6	1805.81	-0.251781	0.177073	-1.4219	0.155054	0.528517427751455				ENSRNOG00000001782.6	1805.81	-0.267943	0.176923	-1.51446	0.129908	0.225355
ENSRNOG00000001783.6	1751.42	-0.00232436	0.0865073	-0.0268689	0.978564	0.995605525015279				ENSRNOG00000001783.6	1751.42	0.0198568	0.0862113	0.230328	0.817837	0.888559
ENSRNOG00000001785.5	179.422	0.24939	0.178784	1.39492	0.163039	0.53909319481666				ENSRNOG00000001785.5	179.422	0.337811	0.177149	1.90693	0.0565294	0.112803
ENSRNOG00000001786.6	1053.12	-0.088919	0.0493139	-1.80312	0.0713692	0.372953959116933				ENSRNOG00000001786.6	1053.12	-0.0591801	0.0484163	-1.22232	0.221588	0.343325
ENSRNOG00000001789.7	857.106	-0.050302	0.0932547	-0.539404	0.589608	0.863618664406314				ENSRNOG00000001789.7	857.106	-0.197566	0.0928671	-2.12741	0.0333862	0.0725742
ENSRNOG00000001792.8	6.94192	0.851296	0.707408	1.2034	0.228821	0.618109529025288				ENSRNOG00000001792.8	6.94192	3.20129	0.646052	4.95516	7.22698e-07	5.11262e-06
ENSRNOG00000001793.8	829.004	0.119588	0.158699	0.753554	0.451117	0.793848246830296				ENSRNOG00000001793.8	829.004	0.0612301	0.158396	0.386563	0.69908	0.798678
ENSRNOG00000001794.8	14.1771	0.345426	0.329425	1.04857	0.294375	0.682089234264191				ENSRNOG00000001794.8	14.1771	-0.156847	0.329954	-0.475359	0.634531	0.747037
ENSRNOG00000001795.8	3438.74	0.0582475	0.114195	0.510072	0.610001	0.874066120125646				ENSRNOG00000001795.8	3438.74	0.116333	0.114061	1.01992	0.307767	0.441824
ENSRNOG00000001796.6	21.1801	-0.242276	0.272076	-0.890472	0.373213	0.740766176514378				ENSRNOG00000001796.6	21.1801	-0.264395	0.263401	-1.00377	0.315488	0.45049
ENSRNOG00000001797.6	1221.26	0.0839179	0.141798	0.591814	0.553975	0.844994421327448				ENSRNOG00000001797.6	1221.26	0.764527	0.141232	5.41326	6.1886e-08	5.5014e-07
ENSRNOG00000001803.6	3161.67	0.139338	0.148124	0.940688	0.346865	0.724872489854666				ENSRNOG00000001803.6	3161.67	0.736344	0.147934	4.9775	6.44104e-07	4.60002e-06
ENSRNOG00000001804.7	1470.43	-0.270878	0.190372	-1.42289	0.154767	0.527859692154461				ENSRNOG00000001804.7	1470.43	-0.597434	0.190318	-3.13913	0.00169451	0.00546251
ENSRNOG00000001806.7	103394	-0.298402	0.238882	-1.24916	0.211605	0.600033460863223				ENSRNOG00000001806.7	103394	-2.00738	0.238889	-8.40299	4.35257e-17	2.38288e-15
ENSRNOG00000001807.4	37.6713	0.305572	0.329917	0.926207	0.354338	0.729674221192043				ENSRNOG00000001807.4	37.6713	1.42024	0.316742	4.48392	7.32854e-06	4.17754e-05
ENSRNOG00000001808.4	701.436	-0.146351	0.0872491	-1.67739	0.0934663	0.423741158417436				ENSRNOG00000001808.4	701.436	-0.279986	0.086703	-3.22926	0.00124112	0.00414951
ENSRNOG00000001809.7	98737.6	-0.125814	0.252796	-0.49769	0.618702	0.878483302487994				ENSRNOG00000001809.7	98737.6	-1.18908	0.252799	-4.70366	2.55544e-06	1.61657e-05
ENSRNOG00000001811.6	1121.25	-0.0143559	0.0898877	-0.15971	0.87311	0.966154714026041				ENSRNOG00000001811.6	1121.25	0.122457	0.0893505	1.37052	0.170525	0.279891
ENSRNOG00000001813.8	863.609	-0.0310721	0.118029	-0.263258	0.792352	0.942789263096214				ENSRNOG00000001813.8	863.609	0.0678515	0.117528	0.577321	0.563723	0.690683
ENSRNOG00000001815.6	6393.69	-0.395621	0.170078	-2.32612	0.0200121	0.186244452227458				ENSRNOG00000001815.6	6393.69	-0.437595	0.170037	-2.57353	0.0100667	0.0260329
ENSRNOG00000001816.7	194.212	0.132743	0.339865	0.390575	0.696112	0.907756195690192				ENSRNOG00000001816.7	194.212	0.42443	0.338729	1.25301	0.210202	0.329881
ENSRNOG00000001817.5	702.081	-0.229649	0.155192	-1.47977	0.138934	0.502912240146896				ENSRNOG00000001817.5	702.081	0.204655	0.154397	1.32551	0.185002	0.298165
ENSRNOG00000001820.7	338.154	-0.236853	0.309237	-0.765928	0.443719	0.789914034607259				ENSRNOG00000001820.7	338.154	-0.116005	0.308667	-0.375827	0.707045	0.804921
ENSRNOG00000001821.6	198.151	0.445518	0.284283	1.56716	0.117077	0.47058220779968				ENSRNOG00000001821.6	198.151	0.691618	0.283078	2.44321	0.0145574	0.0358269
ENSRNOG00000001823.8	25614.5	-0.333181	0.142833	-2.33267	0.0196657	0.18392741563148				ENSRNOG00000001823.8	25614.5	-1.27044	0.142848	-8.89363	5.91452e-19	4.42355e-17
ENSRNOG00000001825.7	546.007	-0.145354	0.19925	-0.729507	0.465691	0.800919617463325				ENSRNOG00000001825.7	546.007	-0.33222	0.199008	-1.66938	0.0950428	0.174397
ENSRNOG00000001827.8	5686.13	-0.0160723	0.169046	-0.0950764	0.924254	0.980844026025305				ENSRNOG00000001827.8	5686.13	-0.890535	0.169095	-5.26646	1.39077e-07	1.14871e-06
ENSRNOG00000001828.7	698.373	-0.0592156	0.109713	-0.539733	0.589381	0.863358367425815				ENSRNOG00000001828.7	698.373	-0.242472	0.109424	-2.21589	0.0266993	0.0601668
ENSRNOG00000001829.7	998.397	-0.107283	0.148117	-0.724315	0.468873	0.802415511953666				ENSRNOG00000001829.7	998.397	-0.481243	0.148027	-3.25104	0.00114982	0.00388046
ENSRNOG00000001830.7	109.095	-0.453973	0.399601	-1.13606	0.25593	0.645425438394178				ENSRNOG00000001830.7	109.095	-0.673366	0.398877	-1.68815	0.0913817	0.168591
ENSRNOG00000001833.6	332.637	0.561151	0.255024	2.20038	0.0277798	0.225519763194634				ENSRNOG00000001833.6	332.637	0.283899	0.254815	1.11414	0.26522	0.39461
ENSRNOG00000001834.5	146.526	-0.126993	0.131084	-0.96879	0.33265	0.712610232874157				ENSRNOG00000001834.5	146.526	-0.0602996	0.128061	-0.470866	0.637736	0.749067
ENSRNOG00000001839.5	0.478854	0.259813	1.64389	0.158048	0.874419	NA				ENSRNOG00000001839.5	0.478854	2.21373	1.5102	1.46585	0.14269	0.242935
ENSRNOG00000001840.3	0.891037	-0.569937	1.29831	-0.438985	0.660672	NA				ENSRNOG00000001840.3	0.891037	0.0906496	1.22827	0.0738028	0.941167	0.970161
ENSRNOG00000001842.7	961.154	-0.269527	0.191084	-1.41052	0.158387	0.53274294027899				ENSRNOG00000001842.7	961.154	-0.36534	0.190872	-1.91406	0.0556125	0.111224
ENSRNOG00000001843.5	912.734	-0.35818	0.7361	-0.486591	0.626548	0.880445390704271				ENSRNOG00000001843.5	912.734	-1.44521	0.736216	-1.96302	0.049644	0.101211
ENSRNOG00000001844.5	366.03	-0.243314	0.136935	-1.77686	0.075592	0.385145766826599				ENSRNOG00000001844.5	366.03	-0.442144	0.136361	-3.24244	0.0011851	0.00398395
ENSRNOG00000001845.5	940.534	0.111692	0.0789641	1.41447	0.157225	0.53116483073051				ENSRNOG00000001845.5	940.534	-0.0428532	0.0785277	-0.545708	0.585267	0.707947
ENSRNOG00000001847.6	971.893	-0.0155543	0.11211	-0.138742	0.889654	0.972636595386222				ENSRNOG00000001847.6	971.893	-0.212767	0.111869	-1.90192	0.0571819	0.113854
ENSRNOG00000001849.7	1337.34	-0.128847	0.0644678	-1.99862	0.0456494	0.297544136192885				ENSRNOG00000001849.7	1337.34	-0.239399	0.0640593	-3.73715	0.000186117	0.000771811
ENSRNOG00000001851.7	1.65736	-0.896831	1.10247	-0.813477	0.415945	0.772031920200097				ENSRNOG00000001851.7	1.65736	-0.267307	1.02892	-0.259795	0.795022	0.872201
ENSRNOG00000001852.7	1883.05	-0.0138166	0.171024	-0.0807873	0.935611	0.98406740788475				ENSRNOG00000001852.7	1883.05	0.372658	0.17078	2.1821	0.0291024	0.0647679
ENSRNOG00000001854.6	57.8244	0.21845	0.289119	0.755573	0.449905	0.792871003301397				ENSRNOG00000001854.6	57.8244	1.25409	0.280515	4.47067	7.79735e-06	4.41115e-05
ENSRNOG00000001858.7	2.71987	1.68543	1.11849	1.50687	0.131843	0.494168667797392				ENSRNOG00000001858.7	2.71987	3.38946	1.00405	3.37578	0.000736074	0.00261564
ENSRNOG00000001859.5	1054.93	0.344763	0.295479	1.16679	0.243294	0.633070272194684				ENSRNOG00000001859.5	1054.93	0.93404	0.295163	3.16449	0.00155358	0.00506927
ENSRNOG00000001860.4	0.997235	0.556624	1.90075	0.292844	0.769641	NA				ENSRNOG00000001860.4	0.997235	0.542269	1.86439	0.290855	0.771162	0.854263
ENSRNOG00000001861.6	7.92509	2.2771	0.68091	3.3442	0.000825208	0.0209919122943576				ENSRNOG00000001861.6	7.92509	3.80624	0.650648	5.84993	4.91792e-09	5.50859e-08
ENSRNOG00000001862.7	3673.65	-0.0510914	0.0685281	-0.745553	0.455937	0.795279268150396				ENSRNOG00000001862.7	3673.65	-0.232218	0.0684179	-3.39412	0.000688496	0.00246269
ENSRNOG00000001865.7	29347.4	-0.326961	0.174475	-1.87397	0.0609346	0.34585512748641				ENSRNOG00000001865.7	29347.4	-1.3888	0.17449	-7.95919	1.73164e-15	7.1358e-14
ENSRNOG00000001867.7	1962.86	0.106605	0.099292	1.07365	0.28298	0.672469721798796				ENSRNOG00000001867.7	1962.86	0.429885	0.0989647	4.34382	1.40024e-05	7.49941e-05
ENSRNOG00000001868.6	1364.98	-0.122	0.0892725	-1.3666	0.171751	0.551515005826648				ENSRNOG00000001868.6	1364.98	-0.217119	0.0889792	-2.44011	0.0146828	0.0360746
ENSRNOG00000001869.6	2.55537	-0.569976	0.893001	-0.638271	0.523297	0.829429841858426				ENSRNOG00000001869.6	2.55537	1.17654	0.749457	1.56985	0.11645	0.205958
ENSRNOG00000001870.6	1350.73	-0.0538916	0.068366	-0.788281	0.430532	0.780990390783497				ENSRNOG00000001870.6	1350.73	-0.0193867	0.0678403	-0.28577	0.775054	0.857459
ENSRNOG00000001873.6	3.11921	0.505695	1.32163	0.38263	0.701994	0.909752551479099				ENSRNOG00000001873.6	3.11921	3.8089	1.16002	3.28347	0.00102539	0.00351106
ENSRNOG00000001874.7	21.437	0.518853	0.434067	1.19533	0.231958	0.621165952002323				ENSRNOG00000001874.7	21.437	1.04322	0.422964	2.46646	0.0136457	0.0338858
ENSRNOG00000001875.7	703.972	-0.028287	0.0916574	-0.308617	0.757613	0.930098459136859				ENSRNOG00000001875.7	703.972	-0.0763481	0.0910038	-0.838955	0.401494	0.539773
ENSRNOG00000001877.6	1123.83	0.175205	0.117988	1.48494	0.137561	0.501651471037563				ENSRNOG00000001877.6	1123.83	0.352623	0.117459	3.0021	0.00268124	0.00817717
ENSRNOG00000001878.7	781.359	-0.077692	0.0899875	-0.863365	0.387937	0.751644172527009				ENSRNOG00000001878.7	781.359	0.369996	0.0887792	4.16759	3.07835e-05	0.000153048
ENSRNOG00000001880.6	576.125	-0.29915	0.168408	-1.77634	0.0756765	0.38524035402221				ENSRNOG00000001880.6	576.125	-0.391885	0.167921	-2.33375	0.0196088	0.0461539
ENSRNOG00000001884.5	657.63	0.147006	0.17317	0.848912	0.39593	0.757336388806359				ENSRNOG00000001884.5	657.63	0.32145	0.172688	1.86145	0.0626806	0.12296
ENSRNOG00000001885.7	618.778	0.0401337	0.106217	0.377847	0.705545	0.910810837827065				ENSRNOG00000001885.7	618.778	0.250117	0.105225	2.37697	0.0174557	0.0419042
ENSRNOG00000001886.5	639.352	-0.0140579	0.0851295	-0.165135	0.868838	0.963843584794993				ENSRNOG00000001886.5	639.352	-0.10187	0.0844556	-1.20619	0.227743	0.350488
ENSRNOG00000001888.7	776.98	-0.034661	0.150539	-0.230246	0.817901	0.952568189942939				ENSRNOG00000001888.7	776.98	0.121999	0.149877	0.813992	0.415649	0.553257
ENSRNOG00000001889.7	22319.1	-0.0530903	0.239409	-0.221756	0.824504	0.953375680074094				ENSRNOG00000001889.7	22319.1	-0.123102	0.239401	-0.514208	0.607107	0.725587
ENSRNOG00000001890.7	1087.56	0.121497	0.123529	0.983553	0.325335	0.705825675706127				ENSRNOG00000001890.7	1087.56	-0.513483	0.123645	-4.1529	3.28294e-05	0.000162074
ENSRNOG00000001891.8	37.3808	-0.133104	0.24345	-0.546742	0.584556	0.860807853668235				ENSRNOG00000001891.8	37.3808	-0.0591501	0.236843	-0.249744	0.802786	0.878084
ENSRNOG00000001892.5	2.68675	0.634584	1.43462	0.442336	0.658246	0.890804713672805				ENSRNOG00000001892.5	2.68675	3.88858	1.23189	3.15659	0.00159624	0.00518235
ENSRNOG00000001893.6	3759.73	0.0730032	0.120208	0.607308	0.543646	0.838923279357102				ENSRNOG00000001893.6	3759.73	0.846478	0.12	7.05398	1.73869e-12	4.03295e-11
ENSRNOG00000001908.6	114.11	0.99361	0.197734	5.02499	5.03469e-07	5.38067270253e-05				ENSRNOG00000001908.6	114.11	1.60347	0.193843	8.27202	1.31713e-16	6.55015e-15
ENSRNOG00000001911.5	1.14867	1.83592	1.58309	1.15971	0.246168	NA				ENSRNOG00000001911.5	1.14867	3.3274	1.48214	2.245	0.0247683	0.0563973
ENSRNOG00000001915.7	13.9379	-1.02611	0.707105	-1.45114	0.146742	0.515625812776965				ENSRNOG00000001915.7	13.9379	-2.93528	0.7391	-3.97142	7.14441e-05	0.000326177
ENSRNOG00000001923.6	2.35586	0.130636	0.731208	0.178658	0.858206	0.961074774398954				ENSRNOG00000001923.6	2.35586	-0.709834	0.748653	-0.948147	0.343054	0.479615
ENSRNOG00000001924.8	5.2859	0.649359	0.467113	1.39015	0.164482	0.541589436394457				ENSRNOG00000001924.8	5.2859	-0.0212002	0.475741	-0.0445624	0.964456	0.983719
ENSRNOG00000001926.6	3842.38	-0.515955	0.190783	-2.70441	0.00684252	0.0936213290506827				ENSRNOG00000001926.6	3842.38	-1.55076	0.190881	-8.12425	4.50141e-16	2.04577e-14
ENSRNOG00000001928.8	2178.83	-0.0895244	0.148607	-0.602422	0.546893	0.840969094111589				ENSRNOG00000001928.8	2178.83	-0.675376	0.148643	-4.54362	5.52974e-06	3.26382e-05
ENSRNOG00000001930.7	471.458	0.138584	0.110879	1.24987	0.211346	0.599910853326764				ENSRNOG00000001930.7	471.458	0.105085	0.110076	0.954663	0.339748	0.476325
ENSRNOG00000001931.7	10.9621	0.0875769	0.467772	0.187221	0.851487	0.959396062631862				ENSRNOG00000001931.7	10.9621	0.368396	0.451895	0.815224	0.414944	0.552706
ENSRNOG00000001943.5	17.7714	-0.141694	0.510762	-0.277418	0.781459	0.938704428326996				ENSRNOG00000001943.5	17.7714	-0.365275	0.507639	-0.719558	0.471797	0.607931
ENSRNOG00000001950.4	3.71988	15.4827	2.26939	6.8224	8.95291e-12	3.07681634028473e-09				ENSRNOG00000001950.4	3.71988	12.9533	2.36316	5.48132	4.22172e-08	3.89699e-07
ENSRNOG00000001951.3	0.929206	-0.569991	2.06204	-0.276421	0.782225	NA				ENSRNOG00000001951.3	0.929206	4.59615	1.92092	2.39269	0.0167255	0.0403844
ENSRNOG00000001953.7	150.294	-0.0337649	0.135264	-0.249623	0.802879	0.946020970947907				ENSRNOG00000001953.7	150.294	-0.296694	0.134234	-2.21028	0.0270857	0.0609004
ENSRNOG00000001956.8	80.0544	0.272884	0.214873	1.26998	0.204092	0.591917521801775				ENSRNOG00000001956.8	80.0544	0.648424	0.210205	3.08472	0.00203741	0.00642353
ENSRNOG00000001957.5	54563.7	-0.0189121	0.371514	-0.0509055	0.959401	0.990236658497717				ENSRNOG00000001957.5	54563.7	-1.77912	0.371523	-4.78874	1.67834e-06	1.09829e-05
ENSRNOG00000001958.5	381.271	-0.0180237	0.112824	-0.15975	0.873078	0.966154714026041				ENSRNOG00000001958.5	381.271	-0.0214552	0.111826	-0.191862	0.84785	0.910441
ENSRNOG00000001959.7	468.049	0.74696	0.457854	1.63144	0.102798	0.44355872030577				ENSRNOG00000001959.7	468.049	0.055776	0.457952	0.121794	0.903062	0.947859
ENSRNOG00000001960.8	8.24811	0.631961	0.544875	1.15983	0.24612	0.635210418810654				ENSRNOG00000001960.8	8.24811	-1.28094	0.585385	-2.1882	0.0286552	0.0639225
ENSRNOG00000001962.8	2.5847	0.632073	0.720166	0.877676	0.38012	0.745730540826073				ENSRNOG00000001962.8	2.5847	-0.144078	0.71721	-0.200887	0.840787	0.904902
ENSRNOG00000001963.7	2586.73	1.40745	0.54486	2.58314	0.00979064	0.119273645825377				ENSRNOG00000001963.7	2586.73	-0.0853677	0.544929	-0.156658	0.875514	0.929064
ENSRNOG00000001964.7	2200.81	0.00389949	0.136435	0.0285813	0.977199	0.995244601113681				ENSRNOG00000001964.7	2200.81	0.112711	0.136261	0.827167	0.408142	0.546448
ENSRNOG00000001967.5	15078.2	-0.137298	0.230228	-0.596358	0.550936	0.843117700756374				ENSRNOG00000001967.5	15078.2	-0.546142	0.230226	-2.3722	0.0176827	0.0423498
ENSRNOG00000001971.7	236.769	-0.132991	0.157086	-0.846618	0.397208	0.758456255171392				ENSRNOG00000001971.7	236.769	0.16776	0.155027	1.08213	0.279193	0.410673
ENSRNOG00000001973.8	5927.25	0.110167	0.389328	0.282968	0.777202	0.937057943930887				ENSRNOG00000001973.8	5927.25	-0.321792	0.389327	-0.826534	0.408501	0.546759
ENSRNOG00000001976.7	177.783	0.0691133	0.195138	0.354176	0.723207	0.916614666755534				ENSRNOG00000001976.7	177.783	-0.599954	0.195818	-3.06384	0.00218516	0.00683092
ENSRNOG00000001979.7	8460.2	0.278475	0.252572	1.10256	0.270219	0.659652720081003				ENSRNOG00000001979.7	8460.2	-0.292407	0.252576	-1.1577	0.246986	0.373359
ENSRNOG00000001980.6	21400.5	-0.129453	0.221029	-0.585686	0.558087	0.84674407974457				ENSRNOG00000001980.6	21400.5	-0.818103	0.221034	-3.70126	0.000214532	0.000874937
ENSRNOG00000001982.7	795.964	0.150333	0.137628	1.09231	0.274697	0.663742031610178				ENSRNOG00000001982.7	795.964	0.256623	0.137171	1.87083	0.0613688	0.120848
ENSRNOG00000001986.3	0.7808	1.42822	2.93041	0.487377	0.625991	NA				ENSRNOG00000001986.3	0.7808	-1.03376	2.96234	-0.348966	0.727115	0.820688
ENSRNOG00000001989.6	2706.74	-0.195704	0.155189	-1.26107	0.207285	0.595391734479309				ENSRNOG00000001989.6	2706.74	-0.409148	0.155128	-2.63748	0.0083524	0.0220652
ENSRNOG00000001990.4	5869.75	-0.511555	0.344965	-1.48292	0.138096	0.501957067089974				ENSRNOG00000001990.4	5869.75	-1.10381	0.344971	-3.19973	0.00137557	0.00455176
ENSRNOG00000001991.7	4481.34	-0.25348	0.271971	-0.932012	0.35133	0.727954184196964				ENSRNOG00000001991.7	4481.34	-0.326411	0.271937	-1.20032	0.230015	0.353299
ENSRNOG00000001992.6	2580.53	0.076344	0.0804445	0.949027	0.342607	0.720794568090691				ENSRNOG00000001992.6	2580.53	-0.0880769	0.0803095	-1.09672	0.272765	0.403309
ENSRNOG00000001996.7	1073.41	-0.046579	0.0848095	-0.54922	0.582855	0.860196492322824				ENSRNOG00000001996.7	1073.41	-0.313328	0.0845985	-3.7037	0.000212474	0.000868408
ENSRNOG00000002001.8	1563.4	0.0590005	0.139681	0.422395	0.672737	0.897297589306731				ENSRNOG00000002001.8	1563.4	0.040645	0.13947	0.291424	0.770727	0.853981
ENSRNOG00000002004.7	1.12272	0.421311	0.84276	0.499919	0.617132	NA				ENSRNOG00000002004.7	1.12272	0.246349	0.819461	0.300624	0.763701	0.848473
ENSRNOG00000002012.6	63.9922	0.0360246	0.199926	0.18019	0.857004	0.960833063224199				ENSRNOG00000002012.6	63.9922	0.178466	0.195516	0.912793	0.361351	0.498772
ENSRNOG00000002013.7	111.029	0.112204	0.503081	0.223033	0.82351	0.953296208828134				ENSRNOG00000002013.7	111.029	-0.178581	0.502778	-0.355188	0.722449	0.817254
ENSRNOG00000002014.6	42.5454	1.65681	0.309173	5.35886	8.37509e-08	1.19341597837516e-05				ENSRNOG00000002014.6	42.5454	2.40987	0.301089	8.00383	1.20604e-15	5.08009e-14
ENSRNOG00000002021.8	6871.04	-0.0311886	0.122557	-0.254482	0.799123	0.944949736444875				ENSRNOG00000002021.8	6871.04	-0.278866	0.12253	-2.27591	0.0228516	0.0525941
ENSRNOG00000002024.8	0.772044	2.94094	1.29208	2.27612	0.0228387	NA				ENSRNOG00000002024.8	0.772044	2.58634	1.28616	2.0109	0.0443359	0.0921095
ENSRNOG00000002026.5	224.809	-0.25312	0.160972	-1.57245	0.115847	0.467845881189436				ENSRNOG00000002026.5	224.809	-0.243635	0.159496	-1.52753	0.12663	0.220818
ENSRNOG00000002028.5	387.377	-0.0453981	0.100931	-0.449796	0.652858	0.889232131603067				ENSRNOG00000002028.5	387.377	0.203167	0.0992371	2.04729	0.0406294	0.0855696
ENSRNOG00000002031.5	18.2019	1.09066	0.838822	1.30023	0.193521	0.578911986074128				ENSRNOG00000002031.5	18.2019	0.37127	0.839539	0.442231	0.658322	0.76535
ENSRNOG00000002032.5	698.502	0.129643	0.111402	1.16374	0.24453	0.6339112241801				ENSRNOG00000002032.5	698.502	0.61672	0.110366	5.58795	2.29765e-08	2.22923e-07
ENSRNOG00000002035.5	541.806	-0.377329	0.192575	-1.95938	0.0500677	0.312958943877195				ENSRNOG00000002035.5	541.806	-0.826134	0.192568	-4.29009	1.78597e-05	9.33628e-05
ENSRNOG00000002036.6	519.216	0.0113096	0.102169	0.110694	0.911859	0.978163616877816				ENSRNOG00000002036.6	519.216	-0.0578678	0.101416	-0.5706	0.568271	0.694264
ENSRNOG00000002039.6	6085.16	-0.144714	0.15678	-0.923041	0.355986	0.73068992732159				ENSRNOG00000002039.6	6085.16	-0.447509	0.156761	-2.85471	0.00430758	0.012393
ENSRNOG00000002040.8	596.921	0.308504	0.139749	2.20756	0.0272748	0.223176811169058				ENSRNOG00000002040.8	596.921	0.652713	0.138918	4.69854	2.6203e-06	1.6543e-05
ENSRNOG00000002041.7	56.5187	1.41281	0.369068	3.82806	0.000129159	0.00522812495217971				ENSRNOG00000002041.7	56.5187	2.76222	0.36088	7.65412	1.94635e-14	6.50967e-13
ENSRNOG00000002042.5	3.90051	-1.03144	0.524124	-1.96793	0.0490759	0.309519294927111				ENSRNOG00000002042.5	3.90051	-0.359447	0.460111	-0.781218	0.434674	0.572115
ENSRNOG00000002044.5	117.322	-0.15023	0.199019	-0.754851	0.450339	0.793354694780249				ENSRNOG00000002044.5	117.322	0.347033	0.19506	1.77911	0.0752219	0.143415
ENSRNOG00000002045.7	1275.81	-0.25198	0.21041	-1.19757	0.231086	0.620440971326903				ENSRNOG00000002045.7	1275.81	-0.273031	0.210249	-1.29861	0.194078	0.309979
ENSRNOG00000002046.7	123.445	-0.174133	0.361045	-0.482304	0.62959	0.882150868950563				ENSRNOG00000002046.7	123.445	-0.0609802	0.360056	-0.169363	0.865511	0.922988
ENSRNOG00000002050.4	2537.47	0.292053	0.19461	1.50071	0.13343	0.495476447606623				ENSRNOG00000002050.4	2537.47	1.04015	0.194382	5.35106	8.74393e-08	7.54352e-07
ENSRNOG00000002051.8	752.854	0.130549	0.113857	1.14661	0.251544	0.64109604962573				ENSRNOG00000002051.8	752.854	0.0904494	0.113398	0.797625	0.425088	0.562482
ENSRNOG00000002052.6	3925.66	0.123801	0.223648	0.553551	0.579886	0.85914309143849				ENSRNOG00000002052.6	3925.66	1.10584	0.223497	4.94787	7.50295e-07	5.28882e-06
ENSRNOG00000002053.7	58.2495	-0.650094	0.555576	-1.17013	0.241951	0.631673249408592				ENSRNOG00000002053.7	58.2495	-3.37353	0.567365	-5.94595	2.74853e-09	3.24915e-08
ENSRNOG00000002054.7	145.979	-0.272543	0.179488	-1.51845	0.128901	0.49032136966318				ENSRNOG00000002054.7	145.979	0.232065	0.175814	1.31995	0.186853	0.300486
ENSRNOG00000002055.6	176.163	-0.122805	0.127748	-0.961304	0.336399	0.716325033526443				ENSRNOG00000002055.6	176.163	-0.173557	0.125877	-1.37878	0.167964	0.276811
ENSRNOG00000002057.3	46.1975	0.496357	0.396678	1.25129	0.21083	0.599095888959348				ENSRNOG00000002057.3	46.1975	1.5718	0.391108	4.01883	5.8488e-05	0.000271396
ENSRNOG00000002061.7	381.485	0.130823	0.238689	0.548091	0.58363	0.860800188889487				ENSRNOG00000002061.7	381.485	0.353709	0.237842	1.48716	0.136972	0.234992
ENSRNOG00000002069.5	170.523	-0.173806	0.157261	-1.10521	0.26907	0.658293095904036				ENSRNOG00000002069.5	170.523	0.0505349	0.154949	0.32614	0.744319	0.833401
ENSRNOG00000002070.7	38.0943	0.294678	0.474491	0.62104	0.534573	0.834547331900356				ENSRNOG00000002070.7	38.0943	0.387046	0.471165	0.821467	0.41138	0.549577
ENSRNOG00000002072.8	46.49	-0.165111	0.37979	-0.434743	0.663749	0.892931298459935				ENSRNOG00000002072.8	46.49	-0.302373	0.378246	-0.799408	0.424054	0.561572
ENSRNOG00000002073.7	41.1786	-0.29248	0.263152	-1.11145	0.266374	0.655845090327142				ENSRNOG00000002073.7	41.1786	-0.803652	0.262902	-3.05685	0.00223673	0.00697035
ENSRNOG00000002074.7	706.75	0.038374	0.124111	0.309192	0.757176	0.929692682120531				ENSRNOG00000002074.7	706.75	0.0689013	0.123596	0.557472	0.577205	0.701239
ENSRNOG00000002075.5	1279.29	-0.135215	0.118119	-1.14474	0.252318	0.641656762228619				ENSRNOG00000002075.5	1279.29	-0.444817	0.118022	-3.76893	0.000163947	0.000686467
ENSRNOG00000002079.8	19.2073	-0.415125	0.482594	-0.860194	0.389682	0.752750736800201				ENSRNOG00000002079.8	19.2073	-1.73201	0.499795	-3.46543	0.000529377	0.0019497
ENSRNOG00000002080.7	733.036	0.0450742	0.148263	0.304015	0.761116	0.931335548357011				ENSRNOG00000002080.7	733.036	0.0907733	0.147836	0.614014	0.539206	0.669081
ENSRNOG00000002085.4	7.64003	-0.272539	0.673376	-0.404734	0.685673	0.903043698278016				ENSRNOG00000002085.4	7.64003	-0.50283	0.665713	-0.755326	0.450054	0.586518
ENSRNOG00000002089.5	833.911	-0.351088	0.155531	-2.25735	0.023986	0.208016970082192				ENSRNOG00000002089.5	833.911	-0.247096	0.155032	-1.59384	0.110972	0.198022
ENSRNOG00000002091.6	771.978	0.082656	0.0932906	0.886006	0.375614	0.742318594966149				ENSRNOG00000002091.6	771.978	-0.178819	0.0932058	-1.91854	0.0550423	0.110241
ENSRNOG00000002092.5	8.09164	-0.0196364	0.751047	-0.0261454	0.979141	0.995753513083939				ENSRNOG00000002092.5	8.09164	2.16718	0.682036	3.17751	0.00148544	0.00487374
ENSRNOG00000002093.4	794.419	0.0183808	0.167786	0.109549	0.912767	0.978284780566415				ENSRNOG00000002093.4	794.419	-0.481964	0.167806	-2.87216	0.00407678	0.011842
ENSRNOG00000002094.6	1409.4	-0.132096	0.0945794	-1.39667	0.162512	0.538337454492995				ENSRNOG00000002094.6	1409.4	-0.468201	0.0944752	-4.95581	7.20307e-07	5.09824e-06
ENSRNOG00000002097.5	40.7692	2.50138	0.566815	4.41305	1.01924e-05	0.000651980068863464				ENSRNOG00000002097.5	40.7692	5.09628	0.552232	9.22852	2.74393e-20	2.71492e-18
ENSRNOG00000002100.6	3896.1	0.0617899	0.0913161	0.676659	0.498622	0.816010567960546				ENSRNOG00000002100.6	3896.1	0.389967	0.0911155	4.27991	1.86967e-05	9.71503e-05
ENSRNOG00000002101.6	4220.04	-0.237793	0.0813355	-2.92361	0.00346002	0.0593383106997326				ENSRNOG00000002101.6	4220.04	-0.0347914	0.0811564	-0.428695	0.668145	0.7735
ENSRNOG00000002104.8	679.572	0.160739	0.129578	1.24049	0.214795	0.602713390038974				ENSRNOG00000002104.8	679.572	0.0549413	0.129121	0.425502	0.670471	0.775271
ENSRNOG00000002105.6	16.922	0.733239	0.473431	1.54878	0.121435	0.478208525507127				ENSRNOG00000002105.6	16.922	1.83729	0.454905	4.03884	5.37154e-05	0.000251276
ENSRNOG00000002106.7	904.429	-0.0153256	0.1278	-0.119918	0.904548	0.976827736074859				ENSRNOG00000002106.7	904.429	0.210946	0.127248	1.65775	0.0973671	0.177786
ENSRNOG00000002110.5	51.6281	0.120416	0.315174	0.382061	0.702416	0.909854501491255				ENSRNOG00000002110.5	51.6281	0.706038	0.308806	2.28635	0.0222341	0.0513683
ENSRNOG00000002112.6	764.575	-0.084882	0.101527	-0.836052	0.403126	0.762280700919712				ENSRNOG00000002112.6	764.575	-0.221978	0.101111	-2.19538	0.0281364	0.0629095
ENSRNOG00000002115.6	17701.3	-0.243823	0.182891	-1.33316	0.182479	0.565967711639728				ENSRNOG00000002115.6	17701.3	-0.672243	0.18289	-3.67567	0.000237222	0.000956997
ENSRNOG00000002120.7	8.02838	1.78028	1.69536	1.05009	0.293677	0.681938942355944				ENSRNOG00000002120.7	8.02838	-1.55651	1.78283	-0.873059	0.382631	0.520355
ENSRNOG00000002121.4	1641.57	-0.00944952	0.138776	-0.0680921	0.945712	0.986605439027014				ENSRNOG00000002121.4	1641.57	0.289953	0.138445	2.09435	0.0362287	0.0777143
ENSRNOG00000002122.5	331.858	0.13941	0.145379	0.958939	0.33759	0.717290906586294				ENSRNOG00000002122.5	331.858	0.0622418	0.14469	0.430175	0.667068	0.772654
ENSRNOG00000002125.5	3641.39	-0.201066	0.124772	-1.61147	0.107077	0.451575131959859				ENSRNOG00000002125.5	3641.39	-0.00616436	0.124639	-0.0494577	0.960555	0.981004
ENSRNOG00000002126.7	94.0533	-0.570269	0.49933	-1.14207	0.253425	0.642690515816423				ENSRNOG00000002126.7	94.0533	-2.95363	0.507431	-5.82075	5.85833e-09	6.44416e-08
ENSRNOG00000002128.3	1610.15	0.125487	0.117721	1.06597	0.286439	0.674658195424168				ENSRNOG00000002128.3	1610.15	0.204325	0.117465	1.73945	0.0819556	0.153747
ENSRNOG00000002129.7	880.881	0.00727313	0.159308	0.0456547	0.963585	0.991823587726984				ENSRNOG00000002129.7	880.881	-0.469473	0.159315	-2.94682	0.00321058	0.00961252
ENSRNOG00000002134.8	98.6068	0.912646	0.680902	1.34035	0.180132	0.562564542008329				ENSRNOG00000002134.8	98.6068	0.878547	0.680458	1.29111	0.196665	0.313269
ENSRNOG00000002135.5	136.47	0.39637	0.253317	1.56472	0.117649	0.471538675669855				ENSRNOG00000002135.5	136.47	1.95414	0.248334	7.86898	3.57542e-15	1.39471e-13
ENSRNOG00000002137.5	234.909	-0.114127	0.102302	-1.11559	0.264597	0.654382064341737				ENSRNOG00000002137.5	234.909	-0.0256133	0.0997718	-0.256719	0.797396	0.873897
ENSRNOG00000002139.8	7.63881	1.21709	1.15993	1.04928	0.294049	0.681989478787682				ENSRNOG00000002139.8	7.63881	4.0455	1.10884	3.64842	0.000263863	0.00105462
ENSRNOG00000002141.7	95.4963	0.262269	0.295337	0.888033	0.374523	0.742018775957435				ENSRNOG00000002141.7	95.4963	1.31051	0.290599	4.50967	6.49277e-06	3.7662e-05
ENSRNOG00000002142.6	273.134	0.242926	0.168482	1.44185	0.149344	0.519631250796966				ENSRNOG00000002142.6	273.134	0.539695	0.167163	3.22857	0.00124412	0.00415809
ENSRNOG00000002144.6	819.704	0.00510704	0.0719019	0.0710278	0.943376	0.985783361334235				ENSRNOG00000002144.6	819.704	0.012248	0.071156	0.172129	0.863336	0.921497
ENSRNOG00000002146.5	224.108	0.0160176	0.283158	0.0565677	0.95489	0.989408524737738				ENSRNOG00000002146.5	224.108	0.63712	0.281407	2.26406	0.0235706	0.0540656
ENSRNOG00000002152.7	1305.17	-0.139752	0.116175	-1.20294	0.228998	0.618227456341728				ENSRNOG00000002152.7	1305.17	-0.731054	0.11625	-6.28863	3.20282e-10	4.5713e-09
ENSRNOG00000002153.6	109.556	0.210911	0.149274	1.41292	0.157681	0.531986452458712				ENSRNOG00000002153.6	109.556	0.667916	0.144129	4.63416	3.58397e-06	2.20696e-05
ENSRNOG00000002159.6	438.748	1.1922	0.626812	1.902	0.0571706	0.334294070463378				ENSRNOG00000002159.6	438.748	2.17374	0.626494	3.46969	0.000521067	0.00192395
ENSRNOG00000002161.6	275.771	0.321661	0.160562	2.00335	0.0451402	0.296394476900808				ENSRNOG00000002161.6	275.771	0.425294	0.159409	2.66795	0.00763163	0.0203878
ENSRNOG00000002163.6	1706.47	0.156686	0.137801	1.13704	0.25552	0.645249288091464				ENSRNOG00000002163.6	1706.47	0.391806	0.137531	2.84886	0.00438759	0.0125889
ENSRNOG00000002164.5	1.26119	-0.492093	1.07273	-0.458729	0.646429	NA				ENSRNOG00000002164.5	1.26119	0.344541	0.919654	0.374642	0.707926	0.805579
ENSRNOG00000002165.7	139.791	0.304608	0.158106	1.92661	0.0540282	0.32552492317427				ENSRNOG00000002165.7	139.791	0.156327	0.156904	0.996323	0.319093	0.454307
ENSRNOG00000002167.7	0.971519	-0.959572	0.91751	-1.04584	0.295633	NA				ENSRNOG00000002167.7	0.971519	-2.61725	1.06488	-2.4578	0.0139792	0.0346056
ENSRNOG00000002169.4	1.5554	1.57948	2.29778	0.687393	0.491835	0.812798124665588				ENSRNOG00000002169.4	1.5554	0.679353	2.32496	0.292199	0.770134	0.853723
ENSRNOG00000002171.9	706.959	0.00601198	0.17488	0.0343777	0.972576	0.994013564168798				ENSRNOG00000002171.9	706.959	0.00399673	0.174433	0.0229126	0.98172	0.993963
ENSRNOG00000002175.6	3208.88	-0.0688969	0.151437	-0.454955	0.649142	0.888023285705952				ENSRNOG00000002175.6	3208.88	-0.393522	0.151419	-2.59889	0.00935247	0.0244084
ENSRNOG00000002176.6	1621.56	-0.27399	0.113542	-2.41311	0.015817	0.160244916178706				ENSRNOG00000002176.6	1621.56	-0.971954	0.113674	-8.55039	1.22675e-17	7.51762e-16
ENSRNOG00000002177.6	96.5172	0.367872	0.18184	2.02305	0.0430679	0.289486014024275				ENSRNOG00000002177.6	96.5172	0.931047	0.176368	5.27901	1.29887e-07	1.07852e-06
ENSRNOG00000002178.5	641.941	-0.240675	0.276593	-0.870141	0.384224	0.748919826602346				ENSRNOG00000002178.5	641.941	-0.282085	0.276347	-1.02076	0.307366	0.441315
ENSRNOG00000002180.8	370.005	0.405395	0.142731	2.84027	0.00450752	0.0716353137383338				ENSRNOG00000002180.8	370.005	1.28423	0.140578	9.1354	6.5165e-20	5.70479e-18
ENSRNOG00000002181.7	145.289	0.176385	0.107336	1.6433	0.100322	0.439006472068936				ENSRNOG00000002181.7	145.289	0.279778	0.103934	2.69189	0.0071049	0.0191858
ENSRNOG00000002182.7	1172.72	0.313873	0.156986	1.99936	0.045569	0.297241760940705				ENSRNOG00000002182.7	1172.72	1.03622	0.156457	6.62303	3.51904e-11	6.19107e-10
ENSRNOG00000002185.6	349.603	0.245925	0.103509	2.37588	0.017507	0.171559257669094				ENSRNOG00000002185.6	349.603	0.936733	0.100888	9.28485	1.61943e-20	1.68111e-18
ENSRNOG00000002186.4	981.359	-0.0369379	0.113878	-0.324365	0.745662	0.924861455234726				ENSRNOG00000002186.4	981.359	0.0359262	0.113414	0.316769	0.751419	0.838981
ENSRNOG00000002187.6	16.1051	-0.0961917	0.6475	-0.148559	0.881902	0.968868473160516				ENSRNOG00000002187.6	16.1051	0.983292	0.634681	1.54927	0.121317	0.213118
ENSRNOG00000002188.7	140.532	0.0336661	0.190608	0.176625	0.859803	0.961695489733941				ENSRNOG00000002188.7	140.532	-0.0973263	0.189529	-0.513518	0.607589	0.72589
ENSRNOG00000002191.5	1486.08	-0.123763	0.196066	-0.631229	0.527891	0.831788550135274				ENSRNOG00000002191.5	1486.08	-0.114466	0.195903	-0.584297	0.55902	0.686826
ENSRNOG00000002192.6	438.964	0.317052	0.322407	0.98339	0.325416	0.705886086437354				ENSRNOG00000002192.6	438.964	0.74183	0.321948	2.30419	0.0212119	0.0493888
ENSRNOG00000002194.4	787.14	-0.0625034	0.0958895	-0.651827	0.514513	0.824678854589955				ENSRNOG00000002194.4	787.14	-0.0146571	0.0952395	-0.153898	0.87769	0.930615
ENSRNOG00000002196.7	360.507	0.161238	0.233012	0.691973	0.488954	0.811346975786277				ENSRNOG00000002196.7	360.507	-0.32386	0.233033	-1.38976	0.164601	0.272343
ENSRNOG00000002199.6	381.95	0.11711	0.101138	1.15793	0.246894	0.636089699169261				ENSRNOG00000002199.6	381.95	0.661682	0.0989604	6.68633	2.2884e-11	4.18812e-10
ENSRNOG00000002202.6	382.36	-0.155707	0.14707	-1.05873	0.289723	0.678032191421015				ENSRNOG00000002202.6	382.36	-0.461918	0.146676	-3.14924	0.00163695	0.00530215
ENSRNOG00000002203.5	541.854	-0.0563733	0.101375	-0.556086	0.578152	0.858169515340039				ENSRNOG00000002203.5	541.854	-0.182393	0.100791	-1.80961	0.0703559	0.135484
ENSRNOG00000002204.8	47.8957	-0.744979	0.275829	-2.70087	0.00691587	0.0943302612356925				ENSRNOG00000002204.8	47.8957	-0.323617	0.267418	-1.21015	0.226219	0.348794
ENSRNOG00000002205.6	3811.71	-0.165464	0.119084	-1.38948	0.164688	0.542063806347702				ENSRNOG00000002205.6	3811.71	0.0632089	0.118939	0.531438	0.595115	0.715985
ENSRNOG00000002207.6	1078.61	-0.0817293	0.156997	-0.520579	0.60266	0.870944986617312				ENSRNOG00000002207.6	1078.61	-0.0389024	0.156711	-0.248243	0.803947	0.878706
ENSRNOG00000002208.6	538.83	0.159639	0.228348	0.699102	0.484488	0.809393440126111				ENSRNOG00000002208.6	538.83	-0.0371748	0.228023	-0.163031	0.870494	0.925921
ENSRNOG00000002210.6	15984.5	-0.36102	0.148169	-2.43654	0.0148286	0.153696369205498				ENSRNOG00000002210.6	15984.5	-1.24293	0.148189	-8.38746	4.96771e-17	2.69633e-15
ENSRNOG00000002212.6	6671.82	-0.764341	0.232037	-3.29406	0.000987527	0.023840756015595				ENSRNOG00000002212.6	6671.82	-1.04332	0.232021	-4.49664	6.90356e-06	3.96574e-05
ENSRNOG00000002214.7	139.116	0.00245161	0.13471	0.0181993	0.98548	0.997155611369023				ENSRNOG00000002214.7	139.116	0.603596	0.129389	4.66497	3.08666e-06	1.92569e-05
ENSRNOG00000002215.7	6330.72	-0.0645652	0.173216	-0.372743	0.70934	0.912008273540393				ENSRNOG00000002215.7	6330.72	-0.410206	0.173203	-2.36835	0.0178676	0.0426849
ENSRNOG00000002216.8	285.819	0.557108	0.150608	3.69906	0.000216398	0.00764678785590921				ENSRNOG00000002216.8	285.819	1.64809	0.147657	11.1616	6.28394e-29	2.09432e-26
ENSRNOG00000002217.6	436.73	0.366096	0.338694	1.0809	0.279739	0.668985158949958				ENSRNOG00000002217.6	436.73	0.227175	0.338503	0.671116	0.502147	0.635444
ENSRNOG00000002218.5	3540.43	-0.183418	0.192412	-0.953254	0.340461	0.719427656072233				ENSRNOG00000002218.5	3540.43	0.85395	0.19224	4.4421	8.90834e-06	4.97594e-05
ENSRNOG00000002224.6	0.614254	-0.567062	1.51899	-0.373314	0.708915	NA				ENSRNOG00000002224.6	0.614254	0.221166	1.49076	0.148358	0.88206	0.933786
ENSRNOG00000002225.6	3273.06	0.0477026	0.129989	0.366975	0.713638	0.913187758530245				ENSRNOG00000002225.6	3273.06	0.189079	0.129864	1.45598	0.145398	0.246619
ENSRNOG00000002227.3	198.222	-0.250033	0.17715	-1.41142	0.15812	0.53274294027899				ENSRNOG00000002227.3	198.222	-0.58976	0.176842	-3.33496	0.00085313	0.00298947
ENSRNOG00000002229.6	241.493	-0.172631	0.169947	-1.01579	0.309728	0.69474673086487				ENSRNOG00000002229.6	241.493	-1.09568	0.171293	-6.3965	1.58978e-10	2.41222e-09
ENSRNOG00000002232.6	1039.83	-0.0261309	0.205305	-0.127278	0.89872	0.975279479592378				ENSRNOG00000002232.6	1039.83	-0.611582	0.205343	-2.97834	0.00289813	0.00876825
ENSRNOG00000002238.7	7.81299	0.181981	0.452174	0.402458	0.687347	0.903797686851145				ENSRNOG00000002238.7	7.81299	0.0931081	0.439987	0.211615	0.832407	0.899489
ENSRNOG00000002240.5	901.391	-0.469662	0.0922385	-5.09183	3.54632e-07	3.98437975165075e-05				ENSRNOG00000002240.5	901.391	-0.900883	0.0921728	-9.77384	1.45818e-22	2.05192e-20
ENSRNOG00000002241.7	143.991	0.183346	0.148189	1.23725	0.215996	0.604214922715588				ENSRNOG00000002241.7	143.991	0.652608	0.144154	4.52717	5.97791e-06	3.49746e-05
ENSRNOG00000002244.5	1269.83	0.335298	0.239264	1.40137	0.161104	0.5367089329733				ENSRNOG00000002244.5	1269.83	1.09382	0.238914	4.57832	4.68723e-06	2.80187e-05
ENSRNOG00000002246.5	1192.2	-0.0918289	0.085469	-1.07441	0.282638	0.672248305366556				ENSRNOG00000002246.5	1192.2	-0.269021	0.0851781	-3.15833	0.00158675	0.00515716
ENSRNOG00000002247.5	400.314	0.00504378	0.129667	0.0388979	0.968972	0.993342029316629				ENSRNOG00000002247.5	400.314	0.178847	0.12858	1.39094	0.164242	0.271929
ENSRNOG00000002248.8	1092.03	0.0521709	0.149631	0.348663	0.727342	0.917527828905592				ENSRNOG00000002248.8	1092.03	-0.176445	0.149487	-1.18034	0.237865	0.362454
ENSRNOG00000002251.8	3096.3	0.197513	0.154762	1.27624	0.201871	0.589501551211949				ENSRNOG00000002251.8	3096.3	0.297019	0.154645	1.92065	0.054776	0.109812
ENSRNOG00000002253.3	105.978	-0.0542329	0.145214	-0.373467	0.708801	0.911921474520656				ENSRNOG00000002253.3	105.978	0.284836	0.139825	2.03709	0.0416406	0.0873891
ENSRNOG00000002254.6	4056.74	-0.225263	0.116653	-1.93105	0.0534766	0.324274573599978				ENSRNOG00000002254.6	4056.74	-0.822162	0.116683	-7.04611	1.83983e-12	4.21608e-11
ENSRNOG00000002255.8	1614.93	-0.204053	0.162944	-1.25229	0.210466	0.5988511197556				ENSRNOG00000002255.8	1614.93	-0.451843	0.162857	-2.77447	0.0055291	0.0153666
ENSRNOG00000002256.6	35.7743	-0.438193	0.351947	-1.24505	0.213112	0.60167628139265				ENSRNOG00000002256.6	35.7743	-0.236844	0.34671	-0.683118	0.494532	0.628824
ENSRNOG00000002258.7	812.883	0.22213	0.210278	1.05636	0.290802	0.678679039255493				ENSRNOG00000002258.7	812.883	-0.484822	0.210416	-2.30411	0.0212164	0.0493932
ENSRNOG00000002262.3	433.67	0.117176	0.124054	0.944562	0.344883	0.722921223110471				ENSRNOG00000002262.3	433.67	0.768879	0.122196	6.2922	3.1299e-10	4.49424e-09
ENSRNOG00000002265.7	23.0822	-0.0286232	0.365814	-0.0782452	0.937633	0.984422056458246				ENSRNOG00000002265.7	23.0822	-0.193374	0.362141	-0.533973	0.59336	0.714703
ENSRNOG00000002267.7	256.597	-0.0739827	0.132889	-0.556726	0.577715	0.858102494847252				ENSRNOG00000002267.7	256.597	-0.0619218	0.131484	-0.470944	0.637681	0.749067
ENSRNOG00000002270.7	1064.45	0.418072	0.145808	2.86728	0.00414013	0.0678167978054256				ENSRNOG00000002270.7	1064.45	0.266559	0.145587	1.83092	0.0671123	0.130188
ENSRNOG00000002271.6	1194.93	0.21927	0.105374	2.08087	0.0374459	0.267665205507486				ENSRNOG00000002271.6	1194.93	0.521822	0.104865	4.97614	6.48658e-07	4.62906e-06
ENSRNOG00000002272.5	19.1466	0.026025	0.363054	0.0716835	0.942854	0.985473110212845				ENSRNOG00000002272.5	19.1466	0.120448	0.355611	0.338706	0.734831	0.826212
ENSRNOG00000002273.6	123.607	0.10159	0.221237	0.459193	0.646095	0.886662835826719				ENSRNOG00000002273.6	123.607	0.893652	0.217206	4.11431	3.88344e-05	0.000188295
ENSRNOG00000002275.7	714.812	0.0645105	0.118066	0.546391	0.584797	0.860816214924181				ENSRNOG00000002275.7	714.812	0.118457	0.117517	1.008	0.313453	0.448123
ENSRNOG00000002276.7	368.089	-0.034702	0.0887218	-0.391133	0.695699	0.907728963315283				ENSRNOG00000002276.7	368.089	0.423145	0.086128	4.91297	8.9705e-07	6.21263e-06
ENSRNOG00000002278.7	846.48	-0.249072	0.0993464	-2.50711	0.0121724	0.135975691005373				ENSRNOG00000002278.7	846.48	-0.912341	0.0996163	-9.15854	5.26019e-20	4.69144e-18
ENSRNOG00000002280.6	1028.89	-0.0213413	0.142521	-0.149742	0.880968	0.968480748209282				ENSRNOG00000002280.6	1028.89	0.122562	0.142123	0.862366	0.388486	0.526509
ENSRNOG00000002285.7	23.7071	0.490768	0.415424	1.18137	0.237457	0.627837989171834				ENSRNOG00000002285.7	23.7071	0.619162	0.411093	1.50614	0.132032	0.228226
ENSRNOG00000002289.6	12.1292	-0.140235	0.733959	-0.191067	0.848473	0.95870282946521				ENSRNOG00000002289.6	12.1292	1.43154	0.704564	2.0318	0.0421734	0.0883512
ENSRNOG00000002291.8	477.798	0.0224663	0.178957	0.12554	0.900096	0.975440746438747				ENSRNOG00000002291.8	477.798	-0.246632	0.178718	-1.38001	0.167585	0.276403
ENSRNOG00000002292.8	1174.13	0.117741	0.138496	0.850138	0.395249	0.757106091141613				ENSRNOG00000002292.8	1174.13	-0.0524269	0.138311	-0.379052	0.704649	0.803109
ENSRNOG00000002294.5	189.253	0.143287	0.139872	1.02442	0.305638	0.69219669756488				ENSRNOG00000002294.5	189.253	0.375337	0.137246	2.73479	0.00624209	0.0171159
ENSRNOG00000002301.6	7923.65	0.110909	0.115215	0.96263	0.335733	0.715695351187981				ENSRNOG00000002301.6	7923.65	0.440043	0.11514	3.82182	0.000132469	0.00056589
ENSRNOG00000002302.6	47.362	-0.117879	0.309662	-0.380672	0.703447	0.910424106355629				ENSRNOG00000002302.6	47.362	-0.528932	0.309199	-1.71065	0.0871449	0.162049
ENSRNOG00000002303.7	0.488994	0.259585	1.5434	0.168191	0.866433	NA				ENSRNOG00000002303.7	0.488994	1.29692	1.48856	0.871256	0.383615	0.521479
ENSRNOG00000002304.5	2.62518	0.907788	0.824272	1.10132	0.270757	0.660181117843427				ENSRNOG00000002304.5	2.62518	1.48236	0.777611	1.9063	0.0566112	0.112896
ENSRNOG00000002305.5	17.878	0.291793	0.584174	0.499497	0.617429	0.87805361889377				ENSRNOG00000002305.5	17.878	2.65208	0.558994	4.74437	2.09152e-06	1.34232e-05
ENSRNOG00000002309.5	115.249	0.184613	0.195195	0.945789	0.344256	0.722435458976493				ENSRNOG00000002309.5	115.249	0.706526	0.190634	3.70619	0.000210397	0.000861025
ENSRNOG00000002312.6	386.91	0.0962322	0.10936	0.87996	0.378881	0.744560240157927				ENSRNOG00000002312.6	386.91	0.132129	0.108269	1.22037	0.222323	0.344183
ENSRNOG00000002314.7	424.838	-0.231019	0.199439	-1.15835	0.246723	0.635880708327519				ENSRNOG00000002314.7	424.838	-0.360463	0.198965	-1.8117	0.0700332	0.134945
ENSRNOG00000002318.6	105.734	0.270324	0.31704	0.852651	0.393853	0.755588718584417				ENSRNOG00000002318.6	105.734	1.22255	0.313126	3.90433	9.44861e-05	0.000418599
ENSRNOG00000002319.9	1855.85	-0.0116711	0.0913097	-0.127819	0.898292	0.975234447509149				ENSRNOG00000002319.9	1855.85	-0.179922	0.091145	-1.97402	0.0483798	0.0991661
ENSRNOG00000002320.5	481.77	-0.0121486	0.0986369	-0.123165	0.901976	0.975892353906591				ENSRNOG00000002320.5	481.77	-0.0492695	0.0977406	-0.504084	0.614202	0.730937
ENSRNOG00000002321.4	4.70198	5.25996	7.06908	0.744081	0.456828	0.795511185988634				ENSRNOG00000002321.4	4.70198	0	7.10833	0	1	1
ENSRNOG00000002322.5	7729.92	-0.195054	0.153384	-1.27167	0.203491	0.591917521801775				ENSRNOG00000002322.5	7729.92	-1.12665	0.153432	-7.34294	2.08948e-13	5.74442e-12
ENSRNOG00000002323.5	304.114	0.00229053	0.145726	0.015718	0.987459	0.997869758662936				ENSRNOG00000002323.5	304.114	0.452352	0.143778	3.14619	0.00165411	0.00535135
ENSRNOG00000002331.5	1.32022	-0.567337	1.3813	-0.410727	0.681272	NA				ENSRNOG00000002331.5	1.32022	1.51555	1.2339	1.22826	0.219349	0.340801
ENSRNOG00000002332.7	66.3726	-0.0188106	0.220575	-0.0852798	0.932039	0.983460324116654				ENSRNOG00000002332.7	66.3726	-0.178065	0.218659	-0.814349	0.415445	0.553102
ENSRNOG00000002338.6	79.7214	-0.0269569	0.162322	-0.16607	0.868102	0.963659502233				ENSRNOG00000002338.6	79.7214	0.000848089	0.158293	0.00535773	0.995725	1
ENSRNOG00000002339.6	63.7624	0.433821	0.19811	2.1898	0.0285391	0.229031450326451				ENSRNOG00000002339.6	63.7624	0.461664	0.194347	2.37546	0.0175269	0.0420509
ENSRNOG00000002341.7	2548.83	-0.209955	0.15043	-1.39569	0.162807	0.53883480074301				ENSRNOG00000002341.7	2548.83	-0.236987	0.150296	-1.5768	0.114842	0.203645
ENSRNOG00000002342.6	20296.4	-0.355584	0.161755	-2.19829	0.0279287	0.226308979383741				ENSRNOG00000002342.6	20296.4	-1.17387	0.161767	-7.25654	3.9713e-13	1.03916e-11
ENSRNOG00000002343.7	3.29796	1.56923	1.06335	1.47575	0.140012	0.504003537092768				ENSRNOG00000002343.7	3.29796	3.55962	0.999359	3.56191	0.000368171	0.00141926
ENSRNOG00000002345.6	372.295	-0.40828	0.391746	-1.04221	0.297316	0.683149644370621				ENSRNOG00000002345.6	372.295	-1.27636	0.391988	-3.25613	0.00112941	0.00382018
ENSRNOG00000002347.7	680.19	0.0736236	0.144654	0.508964	0.610777	0.874527575973453				ENSRNOG00000002347.7	680.19	0.394713	0.143844	2.74403	0.00606897	0.0167042
ENSRNOG00000002349.8	9.20987	0.13208	0.383036	0.344825	0.730226	0.918323281385061				ENSRNOG00000002349.8	9.20987	0.259972	0.366414	0.709504	0.478012	0.613261
ENSRNOG00000002350.5	2.1574	0.18938	0.66787	0.283559	0.776749	0.936868641499965				ENSRNOG00000002350.5	2.1574	-0.0294188	0.655078	-0.0449089	0.96418	0.983543
ENSRNOG00000002352.6	277.693	0.0131478	0.18693	0.0703353	0.943927	0.986065390536226				ENSRNOG00000002352.6	277.693	-0.139532	0.186344	-0.748786	0.453986	0.590508
ENSRNOG00000002353.8	1161.79	0.161119	0.104718	1.53859	0.123903	0.482430473587801				ENSRNOG00000002353.8	1161.79	0.451785	0.104182	4.33648	1.44784e-05	7.7369e-05
ENSRNOG00000002358.5	3806.31	-0.0803624	0.223916	-0.358896	0.719673	0.915762218179028				ENSRNOG00000002358.5	3806.31	0.333858	0.223818	1.49165	0.135791	0.233429
ENSRNOG00000002364.6	0.755291	0.844662	1.48975	0.566984	0.570725	NA				ENSRNOG00000002364.6	0.755291	1.41645	1.39915	1.01236	0.311365	0.445804
ENSRNOG00000002365.7	49.1209	0.381385	0.496515	0.768123	0.442414	0.78934684743875				ENSRNOG00000002365.7	49.1209	1.68976	0.487381	3.46703	0.000526246	0.00194005
ENSRNOG00000002368.7	2844.56	-0.107274	0.115875	-0.925776	0.354562	0.729674221192043				ENSRNOG00000002368.7	2844.56	-0.384586	0.11582	-3.32056	0.000898379	0.00312688
ENSRNOG00000002369.6	20.3122	-0.00117563	0.306056	-0.00384121	0.996935	1				ENSRNOG00000002369.6	20.3122	-0.187617	0.301228	-0.622841	0.533389	0.664146
ENSRNOG00000002372.8	9.86614	-0.631917	0.381919	-1.65459	0.0980087	0.434729287304963				ENSRNOG00000002372.8	9.86614	-0.120791	0.353493	-0.341706	0.732572	0.824398
ENSRNOG00000002373.8	3559.01	-0.0946619	0.0951852	-0.994502	0.319979	0.702120518376179				ENSRNOG00000002373.8	3559.01	-0.568995	0.0951842	-5.97783	2.26125e-09	2.70536e-08
ENSRNOG00000002376.8	1262.31	0.25201	0.164611	1.53095	0.125783	0.485252748664361				ENSRNOG00000002376.8	1262.31	0.630665	0.164258	3.83948	0.000123295	0.000531724
ENSRNOG00000002378.7	993.101	-0.173935	0.0793205	-2.19281	0.0283213	0.227805342987123				ENSRNOG00000002378.7	993.101	-0.730891	0.0794379	-9.20078	3.5535e-20	3.30911e-18
ENSRNOG00000002381.4	77.1326	0.387224	0.214557	1.80476	0.0711119	0.372498191136997				ENSRNOG00000002381.4	77.1326	-0.22338	0.215536	-1.03639	0.300019	0.433287
ENSRNOG00000002382.7	238.424	1.32262	1.38117	0.957609	0.33826	0.717578237857302				ENSRNOG00000002382.7	238.424	3.02747	1.38051	2.19301	0.0283067	0.0632416
ENSRNOG00000002385.7	3317.17	-0.022916	0.211557	-0.108321	0.913741	0.978563514987748				ENSRNOG00000002385.7	3317.17	-0.188441	0.211511	-0.890926	0.372969	0.510094
ENSRNOG00000002387.5	39.2476	-0.276566	0.271151	-1.01997	0.307742	0.69346929044583				ENSRNOG00000002387.5	39.2476	0.36295	0.261041	1.3904	0.164409	0.272086
ENSRNOG00000002388.4	777.894	-0.0113716	0.0826799	-0.137538	0.890606	0.973109398129927				ENSRNOG00000002388.4	777.894	0.155877	0.08163	1.90955	0.0561906	0.112269
ENSRNOG00000002389.5	5821.64	0.0458301	0.117388	0.390416	0.696229	0.907756195690192				ENSRNOG00000002389.5	5821.64	0.448354	0.117277	3.82303	0.000131821	0.000563502
ENSRNOG00000002393.7	11635.4	0.0156163	0.146597	0.106526	0.915165	0.97891486654793				ENSRNOG00000002393.7	11635.4	-0.00663232	0.146574	-0.0452491	0.963909	0.98338
ENSRNOG00000002394.6	2241.95	0.095165	0.150227	0.633475	0.526424	0.830795125342429				ENSRNOG00000002394.6	2241.95	0.0845079	0.1501	0.563012	0.573427	0.698291
ENSRNOG00000002396.6	393.709	1.16986	0.226808	5.15795	2.49674e-07	3.0817148918808e-05				ENSRNOG00000002396.6	393.709	2.44733	0.225213	10.8668	1.65996e-27	4.26139e-25
ENSRNOG00000002397.6	5852.52	-0.197722	0.199524	-0.990968	0.321701	0.703490479341283				ENSRNOG00000002397.6	5852.52	-1.68228	0.199641	-8.42653	3.56073e-17	1.98951e-15
ENSRNOG00000002403.6	597.813	1.61492	0.287786	5.61153	2.00545e-08	3.48014878474395e-06				ENSRNOG00000002403.6	597.813	3.82207	0.286518	13.3397	1.35998e-40	1.29178e-37
ENSRNOG00000002407.7	2430.53	-0.179588	0.137045	-1.31043	0.190049	0.574903765891314				ENSRNOG00000002407.7	2430.53	-0.310215	0.136946	-2.26524	0.0234979	0.0539248
ENSRNOG00000002408.6	1353.81	-0.17753	0.153692	-1.1551	0.248049	0.637377994122928				ENSRNOG00000002408.6	1353.81	-0.482319	0.153574	-3.14063	0.00168584	0.00543919
ENSRNOG00000002412.7	57.8123	0.299295	0.276854	1.08106	0.279672	0.668975125373136				ENSRNOG00000002412.7	57.8123	0.725039	0.271102	2.67442	0.00748594	0.0200664
ENSRNOG00000002413.6	2070.82	-0.144997	0.143641	-1.00944	0.312763	0.696633094611362				ENSRNOG00000002413.6	2070.82	-0.848381	0.143726	-5.90276	3.57464e-09	4.1206e-08
ENSRNOG00000002414.8	346.835	0.0169938	0.199186	0.0853163	0.93201	0.983460324116654				ENSRNOG00000002414.8	346.835	1.15971	0.196997	5.88693	3.9344e-09	4.47824e-08
ENSRNOG00000002417.6	1.86579	0.678464	0.885533	0.766165	0.443578	0.789909263822434				ENSRNOG00000002417.6	1.86579	1.36757	0.822907	1.66188	0.0965371	0.176559
ENSRNOG00000002418.7	118.557	-0.0407339	0.328515	-0.123994	0.90132	0.975704306076582				ENSRNOG00000002418.7	118.557	1.73027	0.32382	5.34332	9.1257e-08	7.83729e-07
ENSRNOG00000002419.6	52.9276	0.533015	0.207847	2.56446	0.0103337	0.123294301501324				ENSRNOG00000002419.6	52.9276	0.764986	0.202343	3.78064	0.000156428	0.000658615
ENSRNOG00000002420.7	1680.46	0.0723351	0.101713	0.711168	0.47698	0.806168670511118				ENSRNOG00000002420.7	1680.46	0.0591166	0.101462	0.582646	0.560132	0.687623
ENSRNOG00000002423.7	461.727	-0.11228	0.076341	-1.47077	0.141352	0.506343081684965				ENSRNOG00000002423.7	461.727	0.115647	0.0744802	1.55273	0.120488	0.211957
ENSRNOG00000002425.4	1422.48	-0.107501	0.157455	-0.682743	0.494769	0.814237137271022				ENSRNOG00000002425.4	1422.48	0.229318	0.157111	1.45959	0.144403	0.245346
ENSRNOG00000002428.6	14.4887	0.634845	0.521884	1.21645	0.223814	0.611997214870848				ENSRNOG00000002428.6	14.4887	2.26311	0.489939	4.61916	3.85288e-06	2.35197e-05
ENSRNOG00000002433.5	1917.73	0.00659286	0.0852805	0.077308	0.938379	0.984553160331421				ENSRNOG00000002433.5	1917.73	-0.25902	0.085159	-3.04161	0.00235317	0.00727947
ENSRNOG00000002434.7	16.1156	-0.54755	0.377227	-1.45151	0.146637	0.515360815195154				ENSRNOG00000002434.7	16.1156	0.235641	0.356202	0.661538	0.508267	0.641352
ENSRNOG00000002436.7	44.3053	0.474634	0.315062	1.50648	0.131944	0.494352347801723				ENSRNOG00000002436.7	44.3053	0.844992	0.309564	2.72962	0.00634072	0.0173491
ENSRNOG00000002440.6	485.19	0.152758	0.127713	1.19611	0.231656	0.620600496227262				ENSRNOG00000002440.6	485.19	0.715249	0.126234	5.66607	1.46112e-08	1.47879e-07
ENSRNOG00000002443.3	558.057	-0.0960205	0.0928203	-1.03448	0.300913	0.687617807035038				ENSRNOG00000002443.3	558.057	-0.178377	0.092125	-1.93624	0.0528377	0.106579
ENSRNOG00000002449.7	269.247	0.501281	0.222599	2.25195	0.0243256	0.210045893625066				ENSRNOG00000002449.7	269.247	1.44489	0.22042	6.55517	5.55797e-11	9.2881e-10
ENSRNOG00000002450.7	344.456	-0.000470106	0.151407	-0.00310492	0.997523	1				ENSRNOG00000002450.7	344.456	-0.0644873	0.15072	-0.427861	0.668752	0.77375
ENSRNOG00000002451.8	3.06389	0.204243	0.649802	0.314316	0.753281	0.928149936026846				ENSRNOG00000002451.8	3.06389	0.336635	0.620986	0.542097	0.587752	0.710049
ENSRNOG00000002452.6	2054.8	0.0255897	0.118514	0.215922	0.829049	0.954959696914667				ENSRNOG00000002452.6	2054.8	0.152317	0.118274	1.28783	0.197804	0.314733
ENSRNOG00000002454.7	910.806	-0.0285067	0.0915961	-0.311221	0.755632	0.929329789816432				ENSRNOG00000002454.7	910.806	-0.182343	0.0912661	-1.99793	0.0457247	0.0945604
ENSRNOG00000002456.6	273.392	-0.0891542	0.21449	-0.415657	0.677661	0.8995276992816				ENSRNOG00000002456.6	273.392	-1.05186	0.215503	-4.88096	1.05568e-06	7.21395e-06
ENSRNOG00000002461.7	2966.23	0.491961	0.249086	1.97506	0.0482608	0.306188389273897				ENSRNOG00000002461.7	2966.23	1.78232	0.248876	7.16147	7.98178e-13	1.98468e-11
ENSRNOG00000002462.8	76.2953	0.838478	0.568607	1.47462	0.140315	0.504680541804004				ENSRNOG00000002462.8	76.2953	0.252987	0.5688	0.444773	0.656484	0.763704
ENSRNOG00000002468.8	8.40326	-0.26042	0.416767	-0.624858	0.532064	0.83348524253076				ENSRNOG00000002468.8	8.40326	-0.375338	0.405646	-0.925285	0.354818	0.491826
ENSRNOG00000002469.5	15.846	1.63382	0.754262	2.16611	0.0303026	0.237422549655521				ENSRNOG00000002469.5	15.846	2.91577	0.739603	3.94234	8.06896e-05	0.000363323
ENSRNOG00000002470.8	503.206	0.00242946	0.23441	0.0103642	0.991731	0.998854429525121				ENSRNOG00000002470.8	503.206	0.140119	0.23391	0.59903	0.549153	0.678344
ENSRNOG00000002471.6	31.0045	1.4191	0.507691	2.79521	0.00518664	0.0782998788294346				ENSRNOG00000002471.6	31.0045	2.62983	0.49684	5.29312	1.20249e-07	1.00545e-06
ENSRNOG00000002473.8	581.443	-0.161636	0.106145	-1.52279	0.127811	0.488652652280649				ENSRNOG00000002473.8	581.443	0.358285	0.104715	3.42153	0.000622689	0.00225061
ENSRNOG00000002474.7	789.101	-0.259101	0.153411	-1.68893	0.0912321	0.419031828064625				ENSRNOG00000002474.7	789.101	-0.361996	0.15308	-2.36475	0.0180423	0.043032
ENSRNOG00000002475.4	2.04705	-1.07741	0.773137	-1.39355	0.163452	0.539515139076857				ENSRNOG00000002475.4	2.04705	-0.398565	0.67324	-0.59201	0.553844	0.682099
ENSRNOG00000002478.5	10100.9	-0.110014	0.228871	-0.480681	0.630743	0.88231968090733				ENSRNOG00000002478.5	10100.9	-1.04019	0.228893	-4.54442	5.50857e-06	3.25557e-05
ENSRNOG00000002480.7	212.733	-0.0475741	0.172623	-0.275596	0.782859	0.939123019661884				ENSRNOG00000002480.7	212.733	0.531527	0.170261	3.12184	0.00179727	0.00575374
ENSRNOG00000002487.4	221.152	-0.374486	0.266333	-1.40608	0.1597	0.534495023899683				ENSRNOG00000002487.4	221.152	-0.515383	0.265863	-1.93853	0.0525591	0.106118
ENSRNOG00000002488.3	473.003	0.309562	0.108771	2.84601	0.00442713	0.0709352320903845				ENSRNOG00000002488.3	473.003	0.17539	0.108173	1.62139	0.104935	0.189275
ENSRNOG00000002496.8	160.926	0.792962	0.307299	2.58042	0.00986793	0.119692174743498				ENSRNOG00000002496.8	160.926	1.19139	0.305915	3.89451	9.83991e-05	0.000434501
ENSRNOG00000002501.4	27.9009	-0.183281	0.402625	-0.455215	0.648954	0.888023285705952				ENSRNOG00000002501.4	27.9009	-0.501092	0.400992	-1.24963	0.211434	0.331103
ENSRNOG00000002504.8	4.34241	0.341207	0.707021	0.482598	0.629381	0.882069527376382				ENSRNOG00000002504.8	4.34241	1.61444	0.660217	2.44532	0.0144722	0.0356541
ENSRNOG00000002506.7	82.7615	0.0495086	0.265188	0.186693	0.851902	0.959449624685535				ENSRNOG00000002506.7	82.7615	1.54096	0.258021	5.97224	2.34019e-09	2.79074e-08
ENSRNOG00000002509.8	2156.05	-0.129325	0.0657477	-1.96699	0.0491844	0.309646443030147				ENSRNOG00000002509.8	2156.05	-0.186191	0.0654813	-2.84342	0.00446329	0.0127618
ENSRNOG00000002511.8	843.451	-0.190348	0.169348	-1.124	0.261013	0.650748936538918				ENSRNOG00000002511.8	843.451	-0.615747	0.169303	-3.63695	0.000275885	0.00109851
ENSRNOG00000002512.7	221.146	-0.158463	0.12236	-1.29505	0.195303	0.581368915538692				ENSRNOG00000002512.7	221.146	-0.526666	0.121907	-4.32024	1.55863e-05	8.25461e-05
ENSRNOG00000002514.7	420.307	0.111181	0.0934958	1.18915	0.23438	0.623459558340853				ENSRNOG00000002514.7	420.307	0.210413	0.0921749	2.28275	0.0224449	0.0518025
ENSRNOG00000002516.7	991.763	-0.152123	0.0823559	-1.84715	0.0647261	0.355797265986276				ENSRNOG00000002516.7	991.763	-0.19462	0.0818213	-2.3786	0.0173783	0.0417418
ENSRNOG00000002520.5	5450.36	0.0401619	0.100383	0.400088	0.689092	0.905257481713295				ENSRNOG00000002520.5	5450.36	-0.00447869	0.100311	-0.0446481	0.964388	0.983703
ENSRNOG00000002524.6	61.1795	0.347859	0.292481	1.18934	0.234306	0.623437619705755				ENSRNOG00000002524.6	61.1795	1.00329	0.286475	3.50219	0.000461443	0.00172832
ENSRNOG00000002525.4	52.2866	3.4466	0.484723	7.11044	1.15672e-12	4.82709560652499e-10				ENSRNOG00000002525.4	52.2866	4.29405	0.480656	8.93373	4.11871e-19	3.18062e-17
ENSRNOG00000002529.6	1073.65	0.0380064	0.0912988	0.416285	0.677201	0.89918969363573				ENSRNOG00000002529.6	1073.65	0.0297276	0.0909039	0.327022	0.743651	0.832979
ENSRNOG00000002532.3	6.91053	1.26189	1.55195	0.813099	0.416161	0.772031920200097				ENSRNOG00000002532.3	6.91053	-1.40007	1.67464	-0.836042	0.403131	0.541314
ENSRNOG00000002535.3	2.68353	2.14057	2.04397	1.04726	0.294979	0.682251495101842				ENSRNOG00000002535.3	2.68353	-1.03148	2.15223	-0.479263	0.631752	0.744965
ENSRNOG00000002536.6	803.212	0.0327851	0.243256	0.134776	0.892789	0.973646738653747				ENSRNOG00000002536.6	803.212	0.0131965	0.243036	0.0542984	0.956697	0.978854
ENSRNOG00000002537.7	3.29908	1.61188	0.68837	2.34159	0.0192018	0.18186631716031				ENSRNOG00000002537.7	3.29908	2.0629	0.649726	3.17503	0.00149819	0.00490964
ENSRNOG00000002538.8	698.631	-0.229063	0.147102	-1.55717	0.119429	0.474226488166858				ENSRNOG00000002538.8	698.631	-0.426227	0.146838	-2.90271	0.00369954	0.0108759
ENSRNOG00000002539.2	1.39669	1.82944	2.19431	0.833721	0.404438	0.763527939279389				ENSRNOG00000002539.2	1.39669	-0.619993	2.25817	-0.274555	0.783658	0.863674
ENSRNOG00000002540.4	65.6436	0.203544	0.172771	1.17812	0.238751	0.628504498888525				ENSRNOG00000002540.4	65.6436	0.364185	0.167766	2.1708	0.0299466	0.0663204
ENSRNOG00000002541.6	2166.6	-0.0999389	0.112985	-0.884529	0.376411	0.743014278816267				ENSRNOG00000002541.6	2166.6	-0.410643	0.112921	-3.63654	0.000276322	0.00109979
ENSRNOG00000002542.5	451.258	0.0124372	0.115003	0.108146	0.91388	0.97865031652584				ENSRNOG00000002542.5	451.258	0.104952	0.113982	0.920778	0.357166	0.494201
ENSRNOG00000002544.7	602.518	-0.185886	0.0853867	-2.17699	0.0294815	0.233228222830421				ENSRNOG00000002544.7	602.518	0.122106	0.0840425	1.45291	0.146249	0.247703
ENSRNOG00000002545.4	1176.05	-0.140255	0.10967	-1.27888	0.200938	0.587953378526187				ENSRNOG00000002545.4	1176.05	-0.37959	0.109497	-3.46668	0.000526938	0.00194185
ENSRNOG00000002546.4	1008.1	-0.202783	0.231781	-0.874892	0.381632	0.747610663438211				ENSRNOG00000002546.4	1008.1	-0.0685404	0.231523	-0.296041	0.767199	0.851263
ENSRNOG00000002548.7	20.3072	5.1067	0.796865	6.40849	1.46972e-10	4.08886002976042e-08				ENSRNOG00000002548.7	20.3072	4.41825	0.797645	5.53911	3.0401e-08	2.88332e-07
ENSRNOG00000002549.5	9.75394	-0.445549	0.587555	-0.758311	0.448265	0.792409173198346				ENSRNOG00000002549.5	9.75394	-1.12548	0.596304	-1.88743	0.0591026	0.117016
ENSRNOG00000002553.5	7379.88	-0.134174	0.162563	-0.825365	0.409164	0.767911338484016				ENSRNOG00000002553.5	7379.88	-0.198443	0.16253	-1.22096	0.222099	0.343977
ENSRNOG00000002555.4	3.8254	0.41323	0.65398	0.631869	0.527472	0.831460369276848				ENSRNOG00000002555.4	3.8254	1.12959	0.609212	1.85419	0.0637124	0.124713
ENSRNOG00000002556.6	641.045	-0.107775	0.160256	-0.672518	0.501254	0.817785973756778				ENSRNOG00000002556.6	641.045	-0.186044	0.159931	-1.16328	0.244716	0.370782
ENSRNOG00000002563.7	668.847	-0.0780875	0.210065	-0.371731	0.710093	0.912389408573513				ENSRNOG00000002563.7	668.847	-0.0237412	0.209703	-0.113214	0.909861	0.952269
ENSRNOG00000002564.3	0.655762	1.40533	2.84492	0.493979	0.621321	NA				ENSRNOG00000002564.3	0.655762	0	2.85371	0	1	1
ENSRNOG00000002565.8	907.419	-0.00195125	0.12503	-0.0156063	0.987548	0.997869758662936				ENSRNOG00000002565.8	907.419	-0.120889	0.124734	-0.969175	0.332458	0.468572
ENSRNOG00000002566.5	12.9328	0.962907	1.90959	0.504249	0.614087	0.876708693039294				ENSRNOG00000002566.5	12.9328	-3.28305	2.04527	-1.60519	0.108452	0.194419
ENSRNOG00000002568.3	5.70118	0.264506	0.564405	0.468646	0.639323	0.884962519936779				ENSRNOG00000002568.3	5.70118	0.718642	0.529953	1.35605	0.175084	0.285661
ENSRNOG00000002569.7	736.58	-0.125186	0.190036	-0.658749	0.510057	0.822345154216118				ENSRNOG00000002569.7	736.58	-0.0926715	0.189725	-0.488451	0.625231	0.740262
ENSRNOG00000002571.4	1.20701	1.2397	1.27091	0.975441	0.329342	NA				ENSRNOG00000002571.4	1.20701	1.77152	1.20061	1.47552	0.140074	0.239146
ENSRNOG00000002572.5	1958.71	-0.149484	0.198778	-0.752016	0.452041	0.794677097064208				ENSRNOG00000002572.5	1958.71	-0.362527	0.198716	-1.82435	0.0680997	0.131834
ENSRNOG00000002574.7	1322.14	-0.103142	0.192045	-0.537071	0.591218	0.864147038073109				ENSRNOG00000002574.7	1322.14	-0.237021	0.191903	-1.23511	0.21679	0.337709
ENSRNOG00000002575.6	355.632	-0.0160568	0.0882059	-0.182037	0.855553	0.960620300653662				ENSRNOG00000002575.6	355.632	-0.377897	0.0878468	-4.30178	1.69435e-05	8.89897e-05
ENSRNOG00000002579.7	107.714	0.246564	0.290148	0.849788	0.395443	0.757139021284931				ENSRNOG00000002579.7	107.714	1.08863	0.286298	3.80244	0.000143278	0.000607421
ENSRNOG00000002580.7	348.52	-0.0358351	0.0976147	-0.367108	0.713539	0.91313221338531				ENSRNOG00000002580.7	348.52	-0.147188	0.0965582	-1.52435	0.127421	0.221832
ENSRNOG00000002585.6	1196.25	-0.0796906	0.0759883	-1.04872	0.294307	0.68204557803081				ENSRNOG00000002585.6	1196.25	-0.0563704	0.0754762	-0.746864	0.455146	0.591814
ENSRNOG00000002592.7	16.207	-0.013008	0.376578	-0.0345426	0.972444	0.994013564168798				ENSRNOG00000002592.7	16.207	0.53192	0.359996	1.47757	0.139523	0.238506
ENSRNOG00000002593.4	492.009	-0.149154	0.274878	-0.542617	0.587393	0.862817496579851				ENSRNOG00000002593.4	492.009	-0.546805	0.274837	-1.98956	0.0466396	0.0961177
ENSRNOG00000002597.6	11039.1	-0.289263	0.291905	-0.990948	0.321711	0.703490479341283				ENSRNOG00000002597.6	11039.1	-0.979421	0.291912	-3.35519	0.000793092	0.00279732
ENSRNOG00000002598.7	884.049	-0.105839	0.189566	-0.558319	0.576627	0.857012221200436				ENSRNOG00000002598.7	884.049	-0.388916	0.189486	-2.05248	0.0401227	0.0846618
ENSRNOG00000002599.4	84.6322	-0.212681	0.20126	-1.05675	0.290627	0.678543005919494				ENSRNOG00000002599.4	84.6322	0.142939	0.196328	0.728063	0.466575	0.602961
ENSRNOG00000002607.6	33.2452	-0.112467	0.574486	-0.19577	0.844791	0.958057312410988				ENSRNOG00000002607.6	33.2452	1.75456	0.55476	3.16274	0.0015629	0.00509183
ENSRNOG00000002609.7	2728.64	0.310651	0.206014	1.50791	0.131577	0.494013768899998				ENSRNOG00000002609.7	2728.64	1.04531	0.205839	5.07829	3.80843e-07	2.8619e-06
ENSRNOG00000002610.5	5899.35	-0.07191	0.134406	-0.535022	0.592634	0.865015226719086				ENSRNOG00000002610.5	5899.35	-0.50842	0.134401	-3.78286	0.000155035	0.000653764
ENSRNOG00000002612.6	514.829	0.0095137	0.115639	0.0822708	0.934431	0.984004953888908				ENSRNOG00000002612.6	514.829	-0.102093	0.115058	-0.887319	0.374907	0.512088
ENSRNOG00000002615.5	1593.55	0.167115	0.102156	1.63588	0.101866	0.441930059073998				ENSRNOG00000002615.5	1593.55	0.505912	0.10172	4.97357	6.57323e-07	4.6821e-06
ENSRNOG00000002618.7	6409.78	-0.154232	0.129458	-1.19136	0.233512	0.622473170791461				ENSRNOG00000002618.7	6409.78	-0.672435	0.129473	-5.19364	2.06218e-07	1.63913e-06
ENSRNOG00000002624.6	77.8353	-0.254649	0.216717	-1.17503	0.239984	0.629800880050781				ENSRNOG00000002624.6	77.8353	-0.962637	0.218335	-4.40899	1.03854e-05	5.73854e-05
ENSRNOG00000002625.7	587.914	-0.146915	0.119607	-1.22831	0.219329	0.607390920965579				ENSRNOG00000002625.7	587.914	-0.0534497	0.118879	-0.449616	0.652987	0.760797
ENSRNOG00000002627.6	815.107	-0.112818	0.0994014	-1.13498	0.256385	0.645826617985583				ENSRNOG00000002627.6	815.107	0.168082	0.0984569	1.70717	0.0877912	0.162995
ENSRNOG00000002630.5	941.601	-0.101992	0.146004	-0.698552	0.484832	0.809393440126111				ENSRNOG00000002630.5	941.601	-0.0733549	0.145647	-0.50365	0.614507	0.731166
ENSRNOG00000002632.8	8702.44	-0.295792	0.269245	-1.0986	0.271942	0.66070619134				ENSRNOG00000002632.8	8702.44	-0.00425642	0.269212	-0.0158106	0.987385	0.998058
ENSRNOG00000002635.4	869.692	-0.0749552	0.158922	-0.471649	0.637178	0.884088895034713				ENSRNOG00000002635.4	869.692	-1.07422	0.159306	-6.74308	1.55062e-11	2.93397e-10
ENSRNOG00000002636.7	4597.57	-0.2693	0.216929	-1.24142	0.21445	0.602272754724566				ENSRNOG00000002636.7	4597.57	-1.21248	0.216988	-5.5878	2.29965e-08	2.23004e-07
ENSRNOG00000002640.7	6.65733	0.358694	0.514671	0.696937	0.485842	0.809982992671918				ENSRNOG00000002640.7	6.65733	-0.966133	0.545405	-1.77141	0.0764932	0.145271
ENSRNOG00000002642.7	5308.77	-0.152498	0.124063	-1.2292	0.218998	0.607029897653188				ENSRNOG00000002642.7	5308.77	-0.187209	0.124002	-1.50974	0.131111	0.227007
ENSRNOG00000002643.3	4770.27	-0.150801	0.129067	-1.1684	0.242647	0.632302768386024				ENSRNOG00000002643.3	4770.27	-0.201904	0.129002	-1.56512	0.117555	0.207546
ENSRNOG00000002644.7	357.823	-0.104593	0.15397	-0.67931	0.496942	0.815521855636989				ENSRNOG00000002644.7	357.823	0.03653	0.152986	0.23878	0.811276	0.883502
ENSRNOG00000002645.7	591.27	-0.0406256	0.117502	-0.345744	0.729535	0.918099638064301				ENSRNOG00000002645.7	591.27	-0.121444	0.116976	-1.0382	0.299179	0.432436
ENSRNOG00000002652.7	145.625	0.169024	0.223156	0.757424	0.448796	0.792628429408349				ENSRNOG00000002652.7	145.625	0.264221	0.221697	1.19181	0.233336	0.357244
ENSRNOG00000002653.7	18.8242	-1.3212	0.670475	-1.97055	0.0487755	0.308178564099568				ENSRNOG00000002653.7	18.8242	-2.81302	0.694872	-4.04825	5.16021e-05	0.000243006
ENSRNOG00000002657.7	319.283	0.232611	0.184046	1.26388	0.206275	0.593657594380192				ENSRNOG00000002657.7	319.283	0.751669	0.182543	4.11777	3.82557e-05	0.000185821
ENSRNOG00000002659.6	230.051	0.58003	0.200371	2.89479	0.00379418	0.0633942984463046				ENSRNOG00000002659.6	230.051	0.558643	0.199485	2.80043	0.0051034	0.0143331
ENSRNOG00000002660.7	65.9628	1.68864	0.263912	6.39849	1.56922e-10	4.2974653882121e-08				ENSRNOG00000002660.7	65.9628	2.57241	0.257944	9.97271	2.0067e-23	3.12469e-21
ENSRNOG00000002662.5	307.029	0.236515	0.16361	1.4456	0.148289	0.517946931369257				ENSRNOG00000002662.5	307.029	0.597983	0.162186	3.68703	0.000226888	0.000920589
ENSRNOG00000002664.4	229.329	0.818356	0.276889	2.95554	0.00312121	0.0552579968401587				ENSRNOG00000002664.4	229.329	1.8004	0.274814	6.55136	5.70165e-11	9.5096e-10
ENSRNOG00000002667.7	159.006	0.232221	0.417346	0.556423	0.577922	0.858169515340039				ENSRNOG00000002667.7	159.006	2.70968	0.411872	6.57895	4.73797e-11	8.02919e-10
ENSRNOG00000002669.9	16550.4	-0.121331	0.120523	-1.00671	0.314075	0.697781744171475				ENSRNOG00000002669.9	16550.4	-0.470791	0.120517	-3.90644	9.36669e-05	0.00041526
ENSRNOG00000002671.3	6118.69	0.454779	0.212015	2.14503	0.0319501	0.244004299547152				ENSRNOG00000002671.3	6118.69	1.28073	0.211927	6.04328	1.51009e-09	1.87743e-08
ENSRNOG00000002680.7	1805.39	0.0467311	0.209324	0.223247	0.823343	0.953296208828134				ENSRNOG00000002680.7	1805.39	0.265003	0.209148	1.26706	0.205133	0.323718
ENSRNOG00000002682.6	155.361	0.340168	0.171328	1.98548	0.0470909	0.302551913396106				ENSRNOG00000002682.6	155.361	0.503693	0.168858	2.98294	0.00285494	0.00864721
ENSRNOG00000002691.6	0.960353	-0.161051	2.14262	-0.0751651	0.940083	NA				ENSRNOG00000002691.6	0.960353	-1.44994	2.14262	-0.676714	0.498587	0.63233
ENSRNOG00000002693.2	654.043	0.26256	0.18785	1.39771	0.1622	0.538123522007277				ENSRNOG00000002693.2	654.043	0.658379	0.187243	3.51617	0.000437813	0.00165121
ENSRNOG00000002695.3	1195.15	-0.146102	0.121838	-1.19915	0.23047	0.620024927451684				ENSRNOG00000002695.3	1195.15	-0.380367	0.121676	-3.12606	0.00177167	0.00568042
ENSRNOG00000002697.7	1183.47	-0.0519769	0.0809181	-0.642339	0.520653	0.82725832851018				ENSRNOG00000002697.7	1183.47	-0.221526	0.080597	-2.74857	0.00598567	0.0164892
ENSRNOG00000002701.6	11543.8	0.153684	0.162379	0.946454	0.343917	0.721963156002394				ENSRNOG00000002701.6	11543.8	-0.448956	0.162387	-2.76473	0.00569691	0.015783
ENSRNOG00000002705.4	2285.99	-0.0924106	0.0570255	-1.62051	0.105122	0.447510120257827				ENSRNOG00000002705.4	2285.99	-0.165059	0.0567485	-2.90861	0.00363037	0.0106957
ENSRNOG00000002708.7	702.398	-0.042348	0.132576	-0.319424	0.749405	0.92655363384413				ENSRNOG00000002708.7	702.398	-0.312935	0.132339	-2.36465	0.0180471	0.043038
ENSRNOG00000002710.7	225.462	0.212268	0.0923561	2.29836	0.0215414	0.194527468048848				ENSRNOG00000002710.7	225.462	0.0237714	0.0910047	0.261211	0.79393	0.871607
ENSRNOG00000002711.6	63.3504	1.90958	0.479661	3.98109	6.85994e-05	0.00316405640130977				ENSRNOG00000002711.6	63.3504	3.2682	0.473706	6.89921	5.22908e-12	1.08565e-10
ENSRNOG00000002713.4	400.761	-0.0886351	0.114093	-0.776869	0.437236	0.785628632475519				ENSRNOG00000002713.4	400.761	-0.361564	0.113647	-3.18146	0.00146535	0.00481363
ENSRNOG00000002714.7	362.299	-0.0956248	0.116012	-0.824264	0.40979	0.768195395109225				ENSRNOG00000002714.7	362.299	-0.217001	0.115156	-1.88441	0.0595101	0.117713
ENSRNOG00000002718.6	2.30856	0.746593	0.637388	1.17133	0.241465	0.631475897678623				ENSRNOG00000002718.6	2.30856	-0.106635	0.660371	-0.161478	0.871717	0.926486
ENSRNOG00000002721.7	1854.59	-0.154712	0.229493	-0.674148	0.500218	0.817007938586055				ENSRNOG00000002721.7	1854.59	-0.239547	0.229395	-1.04426	0.296367	0.429548
ENSRNOG00000002722.5	404.211	0.461948	0.14126	3.27019	0.00107475	0.0253869049508302				ENSRNOG00000002722.5	404.211	1.00507	0.139695	7.19474	6.25809e-13	1.5915e-11
ENSRNOG00000002723.7	4.59913	0.885253	0.796879	1.1109	0.266611	0.655845090327142				ENSRNOG00000002723.7	4.59913	1.37595	0.775175	1.77502	0.0758944	0.144437
ENSRNOG00000002724.7	428.948	-0.0195437	0.135387	-0.144354	0.885221	0.970250202281656				ENSRNOG00000002724.7	428.948	0.0409668	0.134497	0.304592	0.760677	0.846003
ENSRNOG00000002728.7	80.0346	1.27184	0.351323	3.62014	0.000294438	0.009628016701597				ENSRNOG00000002728.7	80.0346	2.40638	0.347624	6.92235	4.44218e-12	9.39734e-11
ENSRNOG00000002730.7	465.953	0.796898	0.157077	5.0733	3.90979e-07	4.25632862929132e-05				ENSRNOG00000002730.7	465.953	1.97792	0.155378	12.7297	4.04293e-37	3.33929e-34
ENSRNOG00000002734.4	1.74552	0.670621	1.43089	0.468673	0.639304	0.884962519936779				ENSRNOG00000002734.4	1.74552	2.52483	1.27923	1.97371	0.0484143	0.0992046
ENSRNOG00000002735.6	2687.47	-0.0115953	0.14499	-0.0799732	0.936259	0.984125748781658				ENSRNOG00000002735.6	2687.47	-0.333764	0.144953	-2.30257	0.021303	0.04954
ENSRNOG00000002736.8	307.257	-0.13878	0.134717	-1.03016	0.302933	0.690083051765454				ENSRNOG00000002736.8	307.257	-0.170836	0.133703	-1.27773	0.201346	0.319227
ENSRNOG00000002746.7	886.828	0.29098	0.210858	1.37998	0.167592	0.54553759268149				ENSRNOG00000002746.7	886.828	1.25634	0.210153	5.97821	2.25597e-09	2.70218e-08
ENSRNOG00000002748.7	515.936	-0.0824645	0.15391	-0.535795	0.5921	0.864811538665732				ENSRNOG00000002748.7	515.936	0.0428156	0.153217	0.279445	0.779903	0.861185
ENSRNOG00000002749.7	4991.6	0.00386048	0.098993	0.0389975	0.968892	0.993318692895678				ENSRNOG00000002749.7	4991.6	0.18971	0.0988768	1.91865	0.0550285	0.110225
ENSRNOG00000002750.8	1155.03	0.0274051	0.155448	0.176297	0.860061	0.961704247648973				ENSRNOG00000002750.8	1155.03	-0.313368	0.155311	-2.01767	0.0436251	0.0908813
ENSRNOG00000002751.6	552.05	-0.150227	0.16196	-0.927552	0.35364	0.729421774815192				ENSRNOG00000002751.6	552.05	-0.403179	0.161702	-2.49336	0.0126542	0.0317684
ENSRNOG00000002753.7	186.988	-0.620061	0.482236	-1.2858	0.198512	0.584661109896071				ENSRNOG00000002753.7	186.988	-2.03293	0.484202	-4.19852	2.68667e-05	0.000135094
ENSRNOG00000002754.4	0.328034	1.0847	2.19114	0.495039	0.620572	NA				ENSRNOG00000002754.4	0.328034	1.81574	2.12278	0.855358	0.392353	0.530538
ENSRNOG00000002755.6	4941.25	-0.0818033	0.0957998	-0.853898	0.393161	0.755588718584417				ENSRNOG00000002755.6	4941.25	-0.160578	0.0957285	-1.67743	0.0934577	0.17192
ENSRNOG00000002757.7	240.679	0.0282216	0.0894028	0.315667	0.752255	0.928050145326109				ENSRNOG00000002757.7	240.679	0.0896289	0.0869247	1.03111	0.302489	0.436125
ENSRNOG00000002759.4	943.809	-0.319038	0.172505	-1.84944	0.0643938	0.355250161060947				ENSRNOG00000002759.4	943.809	-0.546965	0.172351	-3.17355	0.00150586	0.00493221
ENSRNOG00000002763.6	1999.15	-0.128704	0.140646	-0.915089	0.360145	0.733557069008471				ENSRNOG00000002763.6	1999.15	-0.597559	0.140646	-4.24868	2.15033e-05	0.000110554
ENSRNOG00000002764.9	370.494	0.0511144	0.131718	0.38806	0.697972	0.908394884095771				ENSRNOG00000002764.9	370.494	0.485573	0.130186	3.72985	0.000191597	0.000793497
ENSRNOG00000002767.8	556.93	-0.0677511	0.108595	-0.623887	0.532702	0.833755234873355				ENSRNOG00000002767.8	556.93	-0.208022	0.108016	-1.92584	0.054125	0.108759
ENSRNOG00000002773.2	184.138	2.03084	0.457465	4.43934	9.02358e-06	0.000587941474238748				ENSRNOG00000002773.2	184.138	2.90241	0.456375	6.35972	2.02124e-10	2.99513e-09
ENSRNOG00000002775.6	153.481	0.213151	0.187728	1.13543	0.256197	0.645630739307088				ENSRNOG00000002775.6	153.481	1.13399	0.183555	6.17794	6.49415e-10	8.69411e-09
ENSRNOG00000002776.6	39.667	0.471944	0.278223	1.69628	0.0898326	0.41587326951487				ENSRNOG00000002776.6	39.667	0.57549	0.273728	2.10242	0.0355166	0.0764543
ENSRNOG00000002778.6	378.642	0.0481901	0.12294	0.39198	0.695073	0.907452157300189				ENSRNOG00000002778.6	378.642	0.0639812	0.122036	0.524282	0.600083	0.71991
ENSRNOG00000002781.7	646.342	-0.35317	0.113361	-3.11544	0.0018367	0.0375197036660755				ENSRNOG00000002781.7	646.342	-0.751232	0.113259	-6.6329	3.29166e-11	5.82231e-10
ENSRNOG00000002783.8	79677.7	-0.340863	0.164098	-2.07719	0.0377839	0.269531625784889				ENSRNOG00000002783.8	79677.7	-1.25544	0.164102	-7.65036	2.00425e-14	6.67977e-13
ENSRNOG00000002790.6	1063.08	-0.3437	0.130066	-2.64251	0.00822944	0.106291389239602				ENSRNOG00000002790.6	1063.08	-1.03431	0.130231	-7.94211	1.98765e-15	8.06825e-14
ENSRNOG00000002791.3	27.4935	0.278322	0.312217	0.891437	0.372695	0.74011146153503				ENSRNOG00000002791.3	27.4935	0.781656	0.3023	2.5857	0.00971817	0.0252543
ENSRNOG00000002792.6	6.02636	0.918526	0.818741	1.12188	0.261915	0.651585126829669				ENSRNOG00000002792.6	6.02636	2.68405	0.778037	3.44977	0.000561064	0.0020513
ENSRNOG00000002793.5	0.468429	-0.572645	3.60767	-0.15873	0.873882	NA				ENSRNOG00000002793.5	0.468429	-0.209642	3.60767	-0.0581101	0.953661	0.977384
ENSRNOG00000002794.5	14.3548	1.2051	0.448335	2.68795	0.00718922	0.0968528111461832				ENSRNOG00000002794.5	14.3548	0.873791	0.446509	1.95694	0.0503548	0.102408
ENSRNOG00000002795.7	691.993	0.00284907	0.0852112	0.0334354	0.973327	0.994182525181874				ENSRNOG00000002795.7	691.993	-0.0477877	0.0844952	-0.565567	0.571688	0.696802
ENSRNOG00000002797.2	0.719287	1.08271	1.57426	0.687761	0.491603	NA				ENSRNOG00000002797.2	0.719287	3.67436	1.40248	2.61991	0.00879526	0.0231194
ENSRNOG00000002800.7	3.65278	-0.410822	0.886817	-0.463254	0.643182	0.885934426272501				ENSRNOG00000002800.7	3.65278	-0.03517	0.88812	-0.0396005	0.968412	0.986021
ENSRNOG00000002802.3	73.9122	0.478816	0.521692	0.917814	0.358716	0.732156199740788				ENSRNOG00000002802.3	73.9122	1.26752	0.519022	2.44212	0.0146011	0.0359111
ENSRNOG00000002807.8	1472.91	0.108084	0.110737	0.976041	0.329044	0.709093012572351				ENSRNOG00000002807.8	1472.91	0.216213	0.110368	1.95903	0.0501092	0.102028
ENSRNOG00000002810.6	86.732	1.20754	0.298229	4.04905	5.14262e-05	0.00254617725162328				ENSRNOG00000002810.6	86.732	1.83324	0.294754	6.21956	4.98565e-10	6.82367e-09
ENSRNOG00000002811.3	2.7489	0.722245	0.7562	0.955099	0.339528	0.718534800734661				ENSRNOG00000002811.3	2.7489	0.605075	0.742451	0.81497	0.41509	0.55286
ENSRNOG00000002812.3	8.55186	-0.742735	0.544161	-1.36492	0.172279	0.552351126457872				ENSRNOG00000002812.3	8.55186	-4.33466	0.770846	-5.62325	1.87396e-08	1.85705e-07
ENSRNOG00000002813.6	666.946	-0.0414476	0.109223	-0.379476	0.704334	0.91052272694935				ENSRNOG00000002813.6	666.946	-0.288026	0.108939	-2.64393	0.00819508	0.0217008
ENSRNOG00000002814.6	1.74064	0.895167	1.47183	0.608202	0.543053	0.838716935930472				ENSRNOG00000002814.6	1.74064	2.82933	1.37281	2.06098	0.0393047	0.0832039
ENSRNOG00000002818.7	2081.05	0.00268587	0.0895278	0.0300005	0.976067	0.995244601113681				ENSRNOG00000002818.7	2081.05	-0.194271	0.0893748	-2.17367	0.0297303	0.065918
ENSRNOG00000002820.4	259.505	0.222746	0.187095	1.19055	0.233829	0.6229920241334				ENSRNOG00000002820.4	259.505	-0.348829	0.187259	-1.86282	0.062488	0.122645
ENSRNOG00000002821.4	1220.52	-0.0949853	0.147674	-0.64321	0.520088	0.826995147731346				ENSRNOG00000002821.4	1220.52	-0.71502	0.147755	-4.83922	1.30352e-06	8.75018e-06
ENSRNOG00000002823.8	4808.93	-0.0387669	0.130034	-0.298129	0.765604	0.932871607220533				ENSRNOG00000002823.8	4808.93	-0.665105	0.130068	-5.11352	3.16205e-07	2.41729e-06
ENSRNOG00000002824.8	550.417	0.00499088	0.160044	0.0311843	0.975123	0.994875865838311				ENSRNOG00000002824.8	550.417	0.445272	0.159105	2.7986	0.00513245	0.0143998
ENSRNOG00000002826.5	459.001	-0.276309	0.18084	-1.52792	0.126532	0.486888296159624				ENSRNOG00000002826.5	459.001	-0.488365	0.180526	-2.70524	0.0068256	0.0185237
ENSRNOG00000002827.7	15.5572	0.275465	0.391611	0.703417	0.481796	0.807760907245727				ENSRNOG00000002827.7	15.5572	0.506332	0.381609	1.32684	0.184563	0.297686
ENSRNOG00000002828.7	2192.57	-0.0615372	0.175389	-0.350861	0.725693	0.91697252852692				ENSRNOG00000002828.7	2192.57	0.0132888	0.17525	0.0758277	0.939556	0.969408
ENSRNOG00000002829.3	1.18744	-0.817445	1.01336	-0.806668	0.419858	NA				ENSRNOG00000002829.3	1.18744	-0.982265	0.984699	-0.997528	0.318508	0.453746
ENSRNOG00000002831.7	5.99736	0.536674	0.718369	0.747073	0.455019	0.795279268150396				ENSRNOG00000002831.7	5.99736	1.42428	0.690151	2.06372	0.0390443	0.0826987
ENSRNOG00000002832.5	5381.47	-0.387461	0.206919	-1.87252	0.0611343	0.346245732502025				ENSRNOG00000002832.5	5381.47	-1.44823	0.206991	-6.99657	2.62298e-12	5.78731e-11
ENSRNOG00000002833.7	711.395	-0.0481645	0.130981	-0.36772	0.713082	0.913009499677351				ENSRNOG00000002833.7	711.395	-0.21011	0.130653	-1.60815	0.107803	0.19364
ENSRNOG00000002834.6	272.248	0.310762	0.225687	1.37696	0.168524	0.546579342212606				ENSRNOG00000002834.6	272.248	0.425771	0.224697	1.89487	0.0581095	0.115447
ENSRNOG00000002835.6	924.11	0.0757811	0.117695	0.643875	0.519657	0.826808445017574				ENSRNOG00000002835.6	924.11	0.173369	0.117173	1.47959	0.138982	0.237731
ENSRNOG00000002838.7	400.734	0.072771	0.159853	0.455236	0.648939	0.888023285705952				ENSRNOG00000002838.7	400.734	0.254471	0.158958	1.60086	0.109407	0.195744
ENSRNOG00000002839.6	3571.43	-0.662755	0.186248	-3.55845	0.000373054	0.0112927848948005				ENSRNOG00000002839.6	3571.43	-1.55505	0.186355	-8.34455	7.14852e-17	3.70029e-15
ENSRNOG00000002840.4	46512.7	-0.207974	0.131202	-1.58514	0.112934	0.461506713721298				ENSRNOG00000002840.4	46512.7	-0.519616	0.1312	-3.96049	7.47948e-05	0.000339435
ENSRNOG00000002841.7	1055.81	0.0957247	0.135283	0.707589	0.479201	0.80674405984273				ENSRNOG00000002841.7	1055.81	0.374736	0.13482	2.77953	0.00544377	0.0151613
ENSRNOG00000002843.3	39.056	0.215987	0.667551	0.323551	0.746278	0.924986709646494				ENSRNOG00000002843.3	39.056	2.91033	0.649073	4.48383	7.33163e-06	4.17754e-05
ENSRNOG00000002844.7	47.5305	-0.239197	0.1861	-1.28531	0.198683	0.584692913146486				ENSRNOG00000002844.7	47.5305	-0.232892	0.181235	-1.28503	0.198782	0.315899
ENSRNOG00000002848.7	3760.03	-0.114908	0.113151	-1.01553	0.309854	0.69474673086487				ENSRNOG00000002848.7	3760.03	0.0937739	0.113009	0.82979	0.406658	0.544916
ENSRNOG00000002851.7	740.524	-0.0296519	0.200321	-0.148022	0.882326	0.969076500681327				ENSRNOG00000002851.7	740.524	0.271783	0.199916	1.35948	0.173993	0.284209
ENSRNOG00000002852.6	406.374	0.0452636	0.225237	0.200959	0.84073	0.957035728425661				ENSRNOG00000002852.6	406.374	0.285541	0.224523	1.27177	0.203456	0.321712
ENSRNOG00000002855.7	1776.24	-0.0505206	0.115462	-0.437553	0.66171	0.89235470517126				ENSRNOG00000002855.7	1776.24	-0.64132	0.115528	-5.55121	2.83693e-08	2.71093e-07
ENSRNOG00000002858.4	2.13195	3.89792	2.06863	1.88431	0.0595236	0.341161118493475				ENSRNOG00000002858.4	2.13195	3.07336	2.0753	1.48093	0.138626	0.23723
ENSRNOG00000002860.5	85.1444	0.0433772	0.185171	0.234255	0.814787	0.951911407885424				ENSRNOG00000002860.5	85.1444	0.790102	0.178239	4.43281	9.30112e-06	5.1801e-05
ENSRNOG00000002862.7	236.443	0.120395	0.187249	0.642966	0.520246	0.82713624787247				ENSRNOG00000002862.7	236.443	0.360748	0.185909	1.94046	0.0523242	0.105723
ENSRNOG00000002864.5	1541.81	0.138705	0.116227	1.1934	0.232713	0.621728658721452				ENSRNOG00000002864.5	1541.81	0.180202	0.115965	1.55394	0.120199	0.211546
ENSRNOG00000002866.6	1820.03	0.087814	0.193662	0.453439	0.650232	0.88842455078872				ENSRNOG00000002866.6	1820.03	0.600402	0.193426	3.10404	0.00190895	0.00606324
ENSRNOG00000002871.6	1227.05	0.0669928	0.134128	0.49947	0.617448	0.87805361889377				ENSRNOG00000002871.6	1227.05	-0.167345	0.133994	-1.24889	0.211704	0.331463
ENSRNOG00000002873.8	0.894224	0.675908	2.35574	0.286919	0.774174	NA				ENSRNOG00000002873.8	0.894224	-0.614635	2.35574	-0.26091	0.794162	0.871685
ENSRNOG00000002874.7	205.59	0.083624	0.139234	0.600602	0.548105	0.841895705226212				ENSRNOG00000002874.7	205.59	-0.0825779	0.138235	-0.597374	0.550258	0.67893
ENSRNOG00000002875.7	323.923	-0.0764596	0.109182	-0.700296	0.483742	0.80896910008135				ENSRNOG00000002875.7	323.923	-0.0382891	0.107759	-0.355322	0.722348	0.81725
ENSRNOG00000002876.4	162.56	-0.188338	0.143545	-1.31205	0.189502	0.574240971448603				ENSRNOG00000002876.4	162.56	0.398754	0.139177	2.86509	0.00416893	0.0120507
ENSRNOG00000002878.6	34483.6	-0.395836	0.250118	-1.58259	0.113514	0.463176513480371				ENSRNOG00000002878.6	34483.6	-2.00021	0.250137	-7.99644	1.28069e-15	5.35888e-14
ENSRNOG00000002879.7	1186.94	0.0492382	0.100539	0.489742	0.624317	0.879806525009682				ENSRNOG00000002879.7	1186.94	-0.030019	0.100223	-0.299523	0.764541	0.849157
ENSRNOG00000002881.6	92.8379	0.845529	0.269603	3.1362	0.00171151	0.0357115051707203				ENSRNOG00000002881.6	92.8379	1.52351	0.265583	5.73648	9.66631e-09	1.01286e-07
ENSRNOG00000002882.8	1059.08	0.0585811	0.138868	0.421847	0.673137	0.897493208759756				ENSRNOG00000002882.8	1059.08	-0.300151	0.138779	-2.1628	0.0305567	0.0674435
ENSRNOG00000002883.6	369.766	-0.115465	0.091278	-1.26499	0.205877	0.593139816194278				ENSRNOG00000002883.6	369.766	0.106518	0.0893555	1.19206	0.233236	0.357235
ENSRNOG00000002884.6	321.402	0.101834	0.120783	0.843119	0.399162	0.759044285418773				ENSRNOG00000002884.6	321.402	0.551604	0.118856	4.64093	3.46851e-06	2.14002e-05
ENSRNOG00000002886.6	724.863	1.58242	0.260558	6.07321	1.25379e-09	2.85392563761166e-07				ENSRNOG00000002886.6	724.863	3.25075	0.259498	12.5271	5.30815e-36	3.87842e-33
ENSRNOG00000002889.3	537.112	-0.192422	0.259415	-0.741752	0.458238	0.795962765617314				ENSRNOG00000002889.3	537.112	-0.441824	0.259255	-1.70421	0.088342	0.163874
ENSRNOG00000002894.7	487.236	0.21331	0.185534	1.14971	0.250263	0.639306150288383				ENSRNOG00000002894.7	487.236	0.384296	0.184752	2.08007	0.0375191	0.0800394
ENSRNOG00000002895.6	301.921	-0.0645762	0.12965	-0.498082	0.618426	0.878469689746985				ENSRNOG00000002895.6	301.921	-0.115561	0.128265	-0.900955	0.367612	0.504664
ENSRNOG00000002896.7	8204.91	-0.0653263	0.0723862	-0.902469	0.366808	0.737034267563802				ENSRNOG00000002896.7	8204.91	-0.0834096	0.0723163	-1.1534	0.248746	0.375362
ENSRNOG00000002898.7	233.901	-0.0394073	0.137338	-0.286936	0.774161	0.935688712656875				ENSRNOG00000002898.7	233.901	0.292026	0.134986	2.16338	0.0305117	0.0673676
ENSRNOG00000002899.4	401.798	-0.0942329	0.125486	-0.750942	0.452688	0.794812062622126				ENSRNOG00000002899.4	401.798	0.15372	0.124126	1.23842	0.21556	0.336207
ENSRNOG00000002903.7	303.45	0.402928	0.174349	2.31104	0.0208307	0.191425481609555				ENSRNOG00000002903.7	303.45	0.625081	0.173216	3.60868	0.000307763	0.00120897
ENSRNOG00000002905.5	1.85026	-0.771537	0.990135	-0.779224	0.435848	0.784885019704191				ENSRNOG00000002905.5	1.85026	1.62194	0.785104	2.06589	0.0388391	0.0823443
ENSRNOG00000002906.5	5079.13	-0.453566	0.174627	-2.59733	0.00939506	0.116290427180673				ENSRNOG00000002906.5	5079.13	-1.01717	0.174639	-5.82439	5.7323e-09	6.3165e-08
ENSRNOG00000002907.8	1504.07	-0.0728052	0.173567	-0.419465	0.674876	0.898396619351968				ENSRNOG00000002907.8	1504.07	0.0381867	0.1733	0.22035	0.825598	0.89467
ENSRNOG00000002908.5	813.648	-0.0288624	0.0969626	-0.297665	0.765959	0.932871607220533				ENSRNOG00000002908.5	813.648	0.279388	0.0960827	2.90779	0.0036399	0.0107196
ENSRNOG00000002911.5	3.59572e+06	-0.438571	0.223449	-1.96273	0.0496771	0.311740274571475				ENSRNOG00000002911.5	3.59572e+06	-1.50691	0.223449	-6.74388	1.5421e-11	2.92076e-10
ENSRNOG00000002912.8	434.559	0.0285371	0.130229	0.21913	0.826548	0.954153586479375				ENSRNOG00000002912.8	434.559	0.258569	0.128844	2.00683	0.0447677	0.0928956
ENSRNOG00000002914.6	742.255	0.0747619	0.117567	0.63591	0.524835	0.830007794400807				ENSRNOG00000002914.6	742.255	0.49612	0.116542	4.25701	2.07176e-05	0.000106833
ENSRNOG00000002915.7	450.894	-0.0903366	0.100513	-0.898757	0.368782	0.737566791433794				ENSRNOG00000002915.7	450.894	-0.433569	0.100085	-4.33202	1.47748e-05	7.87093e-05
ENSRNOG00000002916.7	0.511865	1.30579	1.60222	0.814988	0.415079	NA				ENSRNOG00000002916.7	0.511865	1.96883	1.52567	1.29047	0.196887	0.31349
ENSRNOG00000002917.6	1.32708	-0.606177	1.15707	-0.523891	0.600354	NA				ENSRNOG00000002917.6	1.32708	1.83643	0.914669	2.00776	0.0446691	0.0927408
ENSRNOG00000002919.9	61.6766	-0.111338	0.290435	-0.38335	0.70146	0.909752551479099				ENSRNOG00000002919.9	61.6766	-1.15866	0.296299	-3.91046	9.21217e-05	0.000409652
ENSRNOG00000002921.7	9.52322	1.11769	1.16948	0.955715	0.339216	0.718292495256046				ENSRNOG00000002921.7	9.52322	-3.91896	1.38701	-2.82546	0.00472122	0.0134004
ENSRNOG00000002922.3	52.9518	-0.869086	0.519771	-1.67206	0.0945134	0.425844913849925				ENSRNOG00000002922.3	52.9518	-1.9738	0.526208	-3.751	0.000176132	0.000733283
ENSRNOG00000002923.3	0.954895	-0.154392	3.37893	-0.0456925	0.963555	NA				ENSRNOG00000002923.3	0.954895	1.60491	3.32914	0.482079	0.629749	0.743758
ENSRNOG00000002925.5	21.843	0.949047	0.746556	1.27123	0.203646	0.591917521801775				ENSRNOG00000002925.5	21.843	4.37254	0.720877	6.06558	1.31477e-09	1.66068e-08
ENSRNOG00000002926.5	803.594	0.109242	0.159523	0.684801	0.493469	0.813950228298739				ENSRNOG00000002926.5	803.594	0.267832	0.159103	1.68338	0.0923006	0.170022
ENSRNOG00000002928.6	1484.16	0.102832	0.149551	0.687604	0.491702	0.812798124665588				ENSRNOG00000002928.6	1484.16	0.585129	0.149168	3.92261	8.75954e-05	0.000391357
ENSRNOG00000002930.4	301.791	1.3916	0.282458	4.92675	8.36093e-07	8.51988846140664e-05				ENSRNOG00000002930.4	301.791	2.33615	0.28125	8.30633	9.87066e-17	5.02716e-15
ENSRNOG00000002932.6	137.613	0.159158	0.180824	0.880183	0.37876	0.744560240157927				ENSRNOG00000002932.6	137.613	1.02326	0.175907	5.81703	5.99019e-09	6.57398e-08
ENSRNOG00000002934.7	2156.17	0.504804	0.221506	2.27897	0.022669	0.200971101077784				ENSRNOG00000002934.7	2156.17	0.878097	0.221381	3.96646	7.29487e-05	0.000331865
ENSRNOG00000002935.6	1852.13	0.0620215	0.0883528	0.701976	0.482694	0.808276942024955				ENSRNOG00000002935.6	1852.13	0.128696	0.088062	1.46143	0.143899	0.244577
ENSRNOG00000002936.7	545.648	0.161703	0.309139	0.523076	0.600921	0.870181985212256				ENSRNOG00000002936.7	545.648	-0.249919	0.309108	-0.808517	0.418793	0.556428
ENSRNOG00000002937.4	13.9723	-0.778123	0.451247	-1.72438	0.0846389	0.405429195938781				ENSRNOG00000002937.4	13.9723	-1.00008	0.445888	-2.2429	0.0249033	0.0566333
ENSRNOG00000002940.7	3493.08	-0.0589832	0.160984	-0.366391	0.714073	0.913611556501211				ENSRNOG00000002940.7	3493.08	-0.268339	0.160941	-1.66731	0.0954535	0.175083
ENSRNOG00000002941.4	1405.89	-0.13206	0.143275	-0.921723	0.356673	0.731325424240929				ENSRNOG00000002941.4	1405.89	-0.363694	0.143159	-2.54049	0.0110697	0.0282953
ENSRNOG00000002943.6	492.998	0.030812	0.199997	0.154063	0.87756	0.967526435537733				ENSRNOG00000002943.6	492.998	0.307282	0.199255	1.54216	0.123035	0.215538
ENSRNOG00000002944.6	199.69	-0.101267	0.109212	-0.927246	0.353799	0.729458707811978				ENSRNOG00000002944.6	199.69	-0.341114	0.107989	-3.15878	0.00158429	0.00515268
ENSRNOG00000002946.3	144.741	0.230945	0.325617	0.709252	0.478168	0.806580575177062				ENSRNOG00000002946.3	144.741	0.0902818	0.324512	0.278208	0.780853	0.861682
ENSRNOG00000002947.8	13934.1	-0.634024	0.224348	-2.82607	0.00471226	0.0737426914249858				ENSRNOG00000002947.8	13934.1	-1.91574	0.224386	-8.53769	1.36928e-17	8.33727e-16
ENSRNOG00000002948.7	495.566	0.275719	0.379662	0.726224	0.467702	0.801723859769353				ENSRNOG00000002948.7	495.566	3.8463	0.377017	10.2019	1.94415e-24	3.41972e-22
ENSRNOG00000002949.7	522.324	0.0742571	0.103878	0.714846	0.474704	0.805278970578283				ENSRNOG00000002949.7	522.324	0.225899	0.102868	2.196	0.0280921	0.0628328
ENSRNOG00000002950.3	45.402	0.168679	0.248123	0.679821	0.496618	0.815521855636989				ENSRNOG00000002950.3	45.402	1.23417	0.233614	5.28295	1.2712e-07	1.05917e-06
ENSRNOG00000002951.6	1.87522	0.651622	1.04847	0.621496	0.534273	0.834376567759937				ENSRNOG00000002951.6	1.87522	0.679976	1.00611	0.675844	0.499139	0.632818
ENSRNOG00000002953.4	10.2354	-0.764922	0.768824	-0.994925	0.319773	0.701897684579073				ENSRNOG00000002953.4	10.2354	-0.186228	0.748278	-0.248876	0.803457	0.878411
ENSRNOG00000002956.7	837.441	0.104222	0.127026	0.820476	0.411945	0.769795895121857				ENSRNOG00000002956.7	837.441	-0.186681	0.12687	-1.47144	0.141173	0.240677
ENSRNOG00000002959.7	116.835	0.0809982	0.204151	0.396756	0.691547	0.9059532502008				ENSRNOG00000002959.7	116.835	0.36152	0.201081	1.79788	0.0721952	0.138507
ENSRNOG00000002960.5	9.75651	0.492129	0.522124	0.942553	0.345909	0.724015913290331				ENSRNOG00000002960.5	9.75651	0.714436	0.508553	1.40484	0.160068	0.266225
ENSRNOG00000002964.3	20.2908	-0.118609	0.346164	-0.342639	0.73187	0.919127584563778				ENSRNOG00000002964.3	20.2908	-1.588	0.364913	-4.35172	1.35075e-05	7.2548e-05
ENSRNOG00000002968.5	0.73432	1.08484	1.35257	0.802055	0.422521	NA				ENSRNOG00000002968.5	0.73432	1.58574	1.25586	1.26267	0.206707	0.325607
ENSRNOG00000002969.7	297.077	0.113034	0.165531	0.682858	0.494696	0.814237137271022				ENSRNOG00000002969.7	297.077	0.0712939	0.164597	0.433142	0.664911	0.770767
ENSRNOG00000002970.6	59.4554	-0.239784	0.239344	-1.00184	0.316422	0.698998925757901				ENSRNOG00000002970.6	59.4554	0.118811	0.233739	0.508306	0.611239	0.728601
ENSRNOG00000002972.5	2.10127	0.72144	1.23806	0.58272	0.560082	0.847541244704628				ENSRNOG00000002972.5	2.10127	2.38922	1.1477	2.08175	0.0373653	0.0797829
ENSRNOG00000002976.7	13.6335	2.95389	1.05353	2.80381	0.00505022	0.0769776936837501				ENSRNOG00000002976.7	13.6335	7.62136	1.00364	7.59374	3.10807e-14	9.99053e-13
ENSRNOG00000002977.6	789.3	-0.29098	0.133593	-2.1781	0.0293985	0.233046899664904				ENSRNOG00000002977.6	789.3	-0.538099	0.13337	-4.03464	5.4686e-05	0.000255474
ENSRNOG00000002978.4	6.49616	-0.639109	0.414659	-1.54129	0.123246	0.481393431448948				ENSRNOG00000002978.4	6.49616	-0.199854	0.38308	-0.521703	0.601877	0.721106
ENSRNOG00000002979.4	8.64247	0.34147	0.427786	0.798226	0.424739	0.777614667136143				ENSRNOG00000002979.4	8.64247	-0.155746	0.428494	-0.363473	0.716252	0.812261
ENSRNOG00000002980.7	1540.88	0.141101	0.14628	0.964597	0.334747	0.714625557578937				ENSRNOG00000002980.7	1540.88	0.382137	0.146017	2.61706	0.00886898	0.0233002
ENSRNOG00000002983.7	716.194	-0.0583052	0.173683	-0.335699	0.737098	0.921595858442665				ENSRNOG00000002983.7	716.194	-0.742042	0.173872	-4.26775	1.97456e-05	0.000102153
ENSRNOG00000002984.5	1.88339	-1.19847	1.1228	-1.06739	0.285796	0.674658195424168				ENSRNOG00000002984.5	1.88339	1.22199	0.895189	1.36507	0.172232	0.282157
ENSRNOG00000002986.6	5.60681	-1.30663	0.829434	-1.57533	0.115181	0.466500986309078				ENSRNOG00000002986.6	5.60681	2.073	0.668609	3.10047	0.00193211	0.00612863
ENSRNOG00000002989.6	2254.61	0.0231875	0.0734723	0.315595	0.75231	0.928050196636056				ENSRNOG00000002989.6	2254.61	0.288828	0.073076	3.95243	7.73615e-05	0.000349581
ENSRNOG00000002991.7	2049.95	-0.413059	0.164406	-2.51244	0.0119901	0.1349711478455				ENSRNOG00000002991.7	2049.95	-0.865915	0.164403	-5.26703	1.38652e-07	1.1462e-06
ENSRNOG00000002997.6	1310.26	-0.261688	0.128299	-2.03967	0.0413835	0.283553291208684				ENSRNOG00000002997.6	1310.26	-0.672873	0.128226	-5.24757	1.54117e-07	1.26142e-06
ENSRNOG00000002999.5	897.657	-0.193166	0.209177	-0.923454	0.35577	0.730582092864233				ENSRNOG00000002999.5	897.657	-0.194267	0.208927	-0.929835	0.352457	0.48941
ENSRNOG00000003003.6	65.9758	0.443499	0.192059	2.30918	0.0209337	0.191996311998055				ENSRNOG00000003003.6	65.9758	1.65318	0.180518	9.15795	5.2891e-20	4.69519e-18
ENSRNOG00000003011.7	643.54	-0.00245816	0.205075	-0.0119867	0.990436	0.998066833320874				ENSRNOG00000003011.7	643.54	0.142667	0.204606	0.697276	0.48563	0.620526
ENSRNOG00000003013.6	118.613	-0.228857	0.140307	-1.63111	0.102867	0.44365716937038				ENSRNOG00000003013.6	118.613	-0.0809348	0.136782	-0.591707	0.554047	0.682236
ENSRNOG00000003014.7	715.922	-0.103953	0.110416	-0.941472	0.346463	0.724723933490613				ENSRNOG00000003014.7	715.922	-0.043529	0.109794	-0.39646	0.691765	0.792944
ENSRNOG00000003018.5	193.543	0.970852	0.290754	3.33908	0.000840559	0.0212897183781187				ENSRNOG00000003018.5	193.543	2.02993	0.288338	7.0401	1.92099e-12	4.37567e-11
ENSRNOG00000003019.6	2540.81	0.176851	0.107579	1.64391	0.100194	0.439006472068936				ENSRNOG00000003019.6	2540.81	-0.145577	0.107527	-1.35387	0.175776	0.286373
ENSRNOG00000003020.6	11551.8	-0.583227	0.24504	-2.38013	0.0173067	0.170508493491521				ENSRNOG00000003020.6	11551.8	-1.32852	0.245051	-5.42142	5.91285e-08	5.28844e-07
ENSRNOG00000003025.4	2.82842	1.16958	0.909003	1.28666	0.198214	0.584174895978459				ENSRNOG00000003025.4	2.82842	2.88509	0.835463	3.45328	0.000553813	0.00202791
ENSRNOG00000003026.7	1347.85	-0.0826585	0.115356	-0.716549	0.473653	0.804440818694194				ENSRNOG00000003026.7	1347.85	-0.476771	0.115291	-4.13536	3.54401e-05	0.000173251
ENSRNOG00000003028.7	33.8698	-0.289404	0.252814	-1.14473	0.252321	0.641656762228619				ENSRNOG00000003028.7	33.8698	-0.35094	0.247302	-1.41907	0.155877	0.260715
ENSRNOG00000003029.6	32780.3	0.110261	0.153097	0.7202	0.471402	0.803487033749948				ENSRNOG00000003029.6	32780.3	0.595142	0.153081	3.88777	0.000101171	0.000445824
ENSRNOG00000003031.7	180.107	0.590688	0.232996	2.53519	0.0112387	0.130364419041959				ENSRNOG00000003031.7	180.107	0.880577	0.231401	3.80542	0.000141566	0.000600834
ENSRNOG00000003033.5	45.4372	0.705926	0.306962	2.29972	0.021464	0.194418218856669				ENSRNOG00000003033.5	45.4372	0.744818	0.302733	2.46031	0.0138816	0.0344006
ENSRNOG00000003038.7	4595.48	-0.196971	0.116348	-1.69294	0.0904663	0.417483421104742				ENSRNOG00000003038.7	4595.48	-0.373709	0.116325	-3.21263	0.00131528	0.00437435
ENSRNOG00000003041.8	520.907	0.0268957	0.182812	0.147122	0.883036	0.969322041965237				ENSRNOG00000003041.8	520.907	-0.0781396	0.182285	-0.428668	0.668165	0.7735
ENSRNOG00000003042.8	708.236	-0.0298261	0.126738	-0.235338	0.813947	0.951738773270196				ENSRNOG00000003042.8	708.236	-0.341742	0.126462	-2.70232	0.00688578	0.0186551
ENSRNOG00000003048.6	505.267	0.0461872	0.151474	0.304919	0.760428	0.931178669851605				ENSRNOG00000003048.6	505.267	0.156904	0.150781	1.04061	0.298057	0.431209
ENSRNOG00000003049.7	10215	-0.352084	0.250507	-1.40549	0.159877	0.534495023899683				ENSRNOG00000003049.7	10215	-1.01418	0.250515	-4.04836	5.15784e-05	0.000242954
ENSRNOG00000003050.6	2072.44	0.0268588	0.0738136	0.363874	0.715952	0.913977042774708				ENSRNOG00000003050.6	2072.44	0.169777	0.0734353	2.31193	0.0207817	0.0485358
ENSRNOG00000003052.5	260.728	-0.0183095	0.094538	-0.193673	0.846432	0.958353603866787				ENSRNOG00000003052.5	260.728	0.260196	0.0917356	2.83637	0.00456296	0.0130076
ENSRNOG00000003054.6	54.4193	0.140332	0.287864	0.487494	0.625908	0.880066789869304				ENSRNOG00000003054.6	54.4193	-0.684816	0.28998	-2.3616	0.0181964	0.0433342
ENSRNOG00000003059.8	15.1157	0.312174	0.352608	0.885329	0.375979	0.742678215539001				ENSRNOG00000003059.8	15.1157	0.412168	0.34233	1.20401	0.228586	0.351531
ENSRNOG00000003062.7	118.586	-0.144419	0.181004	-0.797879	0.42494	0.77785181308483				ENSRNOG00000003062.7	118.586	0.294852	0.177246	1.66352	0.0962078	0.176109
ENSRNOG00000003063.8	274.367	0.0136978	0.246082	0.0556636	0.95561	0.989408524737738				ENSRNOG00000003063.8	274.367	-0.123159	0.24529	-0.502097	0.615599	0.732144
ENSRNOG00000003064.6	22.7965	0.891397	0.325887	2.7353	0.0062324	0.0882352224142004				ENSRNOG00000003064.6	22.7965	1.38746	0.31586	4.39263	1.11986e-05	6.13611e-05
ENSRNOG00000003065.5	5586.61	-0.117943	0.0774951	-1.52194	0.128025	0.488652652280649				ENSRNOG00000003065.5	5586.61	-0.396338	0.077454	-5.11708	3.103e-07	2.3798e-06
ENSRNOG00000003066.7	2.60871	0.568757	0.709685	0.801421	0.422888	0.776121001203099				ENSRNOG00000003066.7	2.60871	0.0219162	0.708259	0.0309437	0.975314	0.990484
ENSRNOG00000003067.3	1.40748	-0.765348	1.04245	-0.734183	0.462837	0.798741021933946				ENSRNOG00000003067.3	1.40748	0.623228	0.933903	0.667337	0.504557	0.637687
ENSRNOG00000003068.5	84.0202	-0.404038	0.220266	-1.83432	0.0666069	0.361671134256301				ENSRNOG00000003068.5	84.0202	-0.0205068	0.214874	-0.0954364	0.923968	0.960743
ENSRNOG00000003069.4	486.214	-0.0160346	0.158104	-0.101418	0.919219	0.9800779842734				ENSRNOG00000003069.4	486.214	0.162039	0.157429	1.02928	0.303349	0.437066
ENSRNOG00000003070.4	133.189	-0.0427845	0.184465	-0.231939	0.816585	0.952568189942939				ENSRNOG00000003070.4	133.189	0.157392	0.181546	0.866951	0.385969	0.523807
ENSRNOG00000003071.7	389.295	-0.115732	0.15428	-0.750141	0.45317	0.794986508695227				ENSRNOG00000003071.7	389.295	-0.355928	0.153847	-2.31352	0.0206939	0.0483544
ENSRNOG00000003073.6	6.79093	-0.214406	0.492423	-0.43541	0.663265	0.892931298459935				ENSRNOG00000003073.6	6.79093	0.616159	0.447684	1.37633	0.16872	0.277818
ENSRNOG00000003075.6	620.473	0.145633	0.15559	0.936003	0.349272	0.726880439443926				ENSRNOG00000003075.6	620.473	0.718748	0.154698	4.64614	3.38198e-06	2.09071e-05
ENSRNOG00000003076.7	510.244	-0.0127342	0.104167	-0.122247	0.902703	0.976044392717275				ENSRNOG00000003076.7	510.244	0.29298	0.102789	2.85031	0.00436763	0.012543
ENSRNOG00000003078.7	1643.34	-0.0481922	0.131881	-0.365422	0.714796	0.913869381259441				ENSRNOG00000003078.7	1643.34	-0.704925	0.13197	-5.34154	9.21602e-08	7.91128e-07
ENSRNOG00000003081.6	88.6232	0.314948	0.168799	1.86582	0.0620665	0.348284312788538				ENSRNOG00000003081.6	88.6232	0.867908	0.163077	5.32207	1.02596e-07	8.72401e-07
ENSRNOG00000003084.5	1933.3	0.079865	0.085774	0.93111	0.351797	0.728404436261135				ENSRNOG00000003084.5	1933.3	0.243092	0.0854281	2.84558	0.00443305	0.0126829
ENSRNOG00000003086.7	407.209	-0.322248	0.136404	-2.36244	0.0181549	0.176190643432349				ENSRNOG00000003086.7	407.209	-0.836702	0.136466	-6.1312	8.72174e-10	1.14031e-08
ENSRNOG00000003088.6	349.217	-0.0299647	0.165503	-0.181052	0.856327	0.960807840964332				ENSRNOG00000003088.6	349.217	-0.176469	0.164996	-1.06953	0.284831	0.416674
ENSRNOG00000003094.7	15.2906	-0.00634773	0.40915	-0.0155144	0.987622	0.997869758662936				ENSRNOG00000003094.7	15.2906	0.331034	0.394355	0.839432	0.401227	0.539609
ENSRNOG00000003098.7	84.9175	-0.162868	0.547987	-0.297212	0.766304	0.933002707737576				ENSRNOG00000003098.7	84.9175	1.94032	0.539885	3.59396	0.000325694	0.00127257
ENSRNOG00000003099.6	720.935	0.0556491	0.137779	0.4039	0.686286	0.903043698278016				ENSRNOG00000003099.6	720.935	0.281676	0.137084	2.05477	0.0399007	0.084259
ENSRNOG00000003100.5	142.357	-0.324033	0.194545	-1.66559	0.0957946	0.42940975898402				ENSRNOG00000003100.5	142.357	-0.285363	0.192557	-1.48197	0.13835	0.236863
ENSRNOG00000003104.7	189.382	1.82382	0.254471	7.16712	7.65895e-13	3.62806673501352e-10				ENSRNOG00000003104.7	189.382	2.64193	0.252465	10.4646	1.25646e-25	2.6819e-23
ENSRNOG00000003105.6	1.9894	0.390714	1.14193	0.342154	0.732235	0.919127584563778				ENSRNOG00000003105.6	1.9894	2.01417	1.01809	1.97839	0.0478852	0.0982796
ENSRNOG00000003108.6	947.217	-0.199511	0.179293	-1.11277	0.265809	0.655604800826154				ENSRNOG00000003108.6	947.217	-0.951779	0.179472	-5.30322	1.13776e-07	9.5553e-07
ENSRNOG00000003114.6	27.3938	0.314547	0.354503	0.88729	0.374923	0.742130152072894				ENSRNOG00000003114.6	27.3938	0.504837	0.348547	1.4484	0.147504	0.2493
ENSRNOG00000003116.8	714.041	-0.0105915	0.172157	-0.0615222	0.950943	0.988320567390895				ENSRNOG00000003116.8	714.041	0.599224	0.171416	3.49573	0.000472761	0.00176549
ENSRNOG00000003117.6	2119.66	-0.0321963	0.100483	-0.320414	0.748654	0.926213418641743				ENSRNOG00000003117.6	2119.66	-0.0970719	0.100306	-0.967762	0.333163	0.469379
ENSRNOG00000003119.4	365056	-0.278698	0.150819	-1.8479	0.0646172	0.355797265986276				ENSRNOG00000003119.4	365056	-1.26939	0.15082	-8.41658	3.87651e-17	2.14076e-15
ENSRNOG00000003120.5	1822.7	0.248139	0.193896	1.27976	0.200631	0.58762386755228				ENSRNOG00000003120.5	1822.7	0.273356	0.193761	1.41079	0.158307	0.263873
ENSRNOG00000003121.6	635.887	0.0983744	0.199369	0.493429	0.621709	0.878918825999102				ENSRNOG00000003121.6	635.887	-0.814103	0.199769	-4.07522	4.59712e-05	0.000218587
ENSRNOG00000003122.7	271.25	-0.196313	0.110077	-1.78341	0.0745196	0.38201372342717				ENSRNOG00000003122.7	271.25	-0.277372	0.108883	-2.54742	0.0108522	0.0278031
ENSRNOG00000003123.8	973.684	0.0509857	0.115099	0.442974	0.657785	0.890702368460097				ENSRNOG00000003123.8	973.684	0.0147339	0.114787	0.128358	0.897866	0.944188
ENSRNOG00000003125.5	1191.63	-0.204055	0.141978	-1.43723	0.150653	0.521293384276253				ENSRNOG00000003125.5	1191.63	-0.377021	0.141767	-2.65943	0.00782726	0.0208401
ENSRNOG00000003127.4	1347.7	-0.305581	0.227331	-1.34421	0.178879	0.560749835127873				ENSRNOG00000003127.4	1347.7	-0.407897	0.227203	-1.79529	0.072607	0.139212
ENSRNOG00000003129.7	912.241	-0.181578	0.110047	-1.65001	0.0989416	0.436335772753517				ENSRNOG00000003129.7	912.241	0.0775035	0.109314	0.708998	0.478326	0.613507
ENSRNOG00000003131.7	464.611	0.220657	0.112212	1.96644	0.049248	0.309935314104889				ENSRNOG00000003131.7	464.611	0.497151	0.110855	4.4847	7.30151e-06	4.16787e-05
ENSRNOG00000003132.7	199.888	0.11666	0.197355	0.591117	0.554442	0.845176598862711				ENSRNOG00000003132.7	199.888	-0.0469147	0.196447	-0.238816	0.811248	0.883502
ENSRNOG00000003134.4	2125.68	-0.217885	0.207035	-1.05241	0.292612	0.681089385202808				ENSRNOG00000003134.4	2125.68	0.289681	0.206848	1.40045	0.161377	0.267862
ENSRNOG00000003135.7	2.83576	3.113	0.934537	3.33105	0.000865176	0.0217559989527937				ENSRNOG00000003135.7	2.83576	3.21585	0.916129	3.51026	0.000447673	0.00168369
ENSRNOG00000003136.6	83.3936	0.5458	0.293768	1.85793	0.0631793	0.351426265529078				ENSRNOG00000003136.6	83.3936	0.280515	0.293028	0.9573	0.338416	0.474908
ENSRNOG00000003137.6	0.837527	0.68967	2.76415	0.249505	0.80297	NA				ENSRNOG00000003137.6	0.837527	-0.205935	2.76415	-0.0745021	0.940611	0.970119
ENSRNOG00000003139.7	2266.84	0.04614	0.164669	0.280199	0.779325	0.937673504375199				ENSRNOG00000003139.7	2266.84	-0.584853	0.164713	-3.55073	0.000384157	0.00147282
ENSRNOG00000003143.7	0.876366	0.641538	1.25849	0.509768	0.610214	NA				ENSRNOG00000003143.7	0.876366	0.197842	1.25709	0.157381	0.874945	0.928514
ENSRNOG00000003144.6	4559.01	-0.179073	0.160426	-1.11623	0.264322	0.653976823486189				ENSRNOG00000003144.6	4559.01	-1.07353	0.160498	-6.68874	2.25107e-11	4.12378e-10
ENSRNOG00000003147.8	18093.3	0.40633	0.168891	2.40587	0.0161339	0.162422959781569				ENSRNOG00000003147.8	18093.3	0.981796	0.168863	5.81417	6.09347e-09	6.66423e-08
ENSRNOG00000003148.5	897.532	0.673847	0.195023	3.45522	0.000549848	0.0153948790413854				ENSRNOG00000003148.5	897.532	1.49838	0.194367	7.70901	1.26794e-14	4.40348e-13
ENSRNOG00000003149.7	900.665	-0.0517213	0.0878625	-0.588661	0.556088	0.845908894222556				ENSRNOG00000003149.7	900.665	0.0620183	0.0871569	0.711571	0.476731	0.612171
ENSRNOG00000003150.7	2826.13	-0.421349	0.342534	-1.2301	0.218661	0.60692938503188				ENSRNOG00000003150.7	2826.13	-0.894443	0.342534	-2.61125	0.0090211	0.0236574
ENSRNOG00000003151.8	1460.15	-0.0765786	0.122032	-0.627531	0.530311	0.832789594774925				ENSRNOG00000003151.8	1460.15	3.82917e-05	0.121751	0.000314509	0.999749	1
ENSRNOG00000003158.3	0.525131	0.665724	1.48292	0.448926	0.653485	NA				ENSRNOG00000003158.3	0.525131	1.77477	1.35483	1.30995	0.190211	0.304983
ENSRNOG00000003160.7	9.65085	-0.395757	0.408187	-0.969548	0.332272	0.712382718422372				ENSRNOG00000003160.7	9.65085	-0.421944	0.394458	-1.06968	0.284763	0.416639
ENSRNOG00000003163.5	5247.26	-0.185529	0.131274	-1.4133	0.157567	0.531763142186167				ENSRNOG00000003163.5	5247.26	-0.418873	0.131242	-3.19161	0.00141484	0.00466385
ENSRNOG00000003170.6	181.676	0.115499	0.16156	0.714898	0.474672	0.805278970578283				ENSRNOG00000003170.6	181.676	0.381424	0.159347	2.39367	0.0166809	0.0402958
ENSRNOG00000003172.6	33703.9	-0.320633	0.167792	-1.9109	0.0560176	0.331547591224713				ENSRNOG00000003172.6	33703.9	-0.935538	0.167794	-5.57551	2.46812e-08	2.38246e-07
ENSRNOG00000003174.7	2417.95	-0.146732	0.102369	-1.43336	0.151755	0.523113583869113				ENSRNOG00000003174.7	2417.95	-0.866715	0.102473	-8.458	2.72011e-17	1.56588e-15
ENSRNOG00000003176.3	7.99271	-0.336522	0.46795	-0.719141	0.472054	0.803701603523774				ENSRNOG00000003176.3	7.99271	-1.67495	0.497279	-3.36823	0.000756515	0.00268058
ENSRNOG00000003177.7	1298.83	-0.062983	0.122928	-0.512357	0.608401	0.873348889486018				ENSRNOG00000003177.7	1298.83	0.0495689	0.122575	0.404396	0.685921	0.787719
ENSRNOG00000003178.5	173.654	0.0497452	0.187179	0.265763	0.790422	0.942425060010977				ENSRNOG00000003178.5	173.654	0.213532	0.185359	1.15199	0.249323	0.375954
ENSRNOG00000003183.6	32.6503	-0.32955	0.334123	-0.986313	0.323979	0.704540575793138				ENSRNOG00000003183.6	32.6503	-0.924777	0.335443	-2.75688	0.0058355	0.0161129
ENSRNOG00000003185.5	1047.58	-0.0506034	0.103966	-0.486732	0.626448	0.880445390704271				ENSRNOG00000003185.5	1047.58	0.304387	0.103328	2.94584	0.00322077	0.00963997
ENSRNOG00000003186.6	214.883	-0.0995567	0.113776	-0.875028	0.381559	0.747550048857297				ENSRNOG00000003186.6	214.883	0.0701293	0.11105	0.631512	0.527706	0.658619
ENSRNOG00000003187.5	84.2559	-0.188442	0.142435	-1.323	0.185837	0.569190524911298				ENSRNOG00000003187.5	84.2559	0.0919592	0.136573	0.673335	0.500734	0.634248
ENSRNOG00000003189.7	5.72217	-0.67037	0.67229	-0.997144	0.318695	0.700936717378778				ENSRNOG00000003189.7	5.72217	-0.701888	0.651344	-1.0776	0.281213	0.41294
ENSRNOG00000003191.7	183.441	0.0786273	0.166558	0.472072	0.636875	0.883952283758506				ENSRNOG00000003191.7	183.441	0.557343	0.163886	3.4008	0.000671881	0.00241098
ENSRNOG00000003194.6	3.31066	0.236328	0.574737	0.411194	0.680931	0.90099446629836				ENSRNOG00000003194.6	3.31066	0.0636398	0.558463	0.113955	0.909273	0.951804
ENSRNOG00000003195.8	21.0933	0.0865825	0.324367	0.266927	0.789525	0.942101127334274				ENSRNOG00000003195.8	21.0933	0.623845	0.304524	2.04859	0.0405025	0.0853589
ENSRNOG00000003198.6	29.087	-0.613637	0.346302	-1.77197	0.076399	0.387410507023887				ENSRNOG00000003198.6	29.087	-0.634961	0.341761	-1.85791	0.0631821	0.123803
ENSRNOG00000003201.9	13120.2	-0.0379207	0.189185	-0.200442	0.841135	0.957149941966731				ENSRNOG00000003201.9	13120.2	0.637746	0.189144	3.37175	0.000746928	0.00265222
ENSRNOG00000003203.4	1750.01	-0.088834	0.139238	-0.638001	0.523473	0.829500641388506				ENSRNOG00000003203.4	1750.01	-0.981749	0.139435	-7.04093	1.90965e-12	4.35506e-11
ENSRNOG00000003205.7	125.445	0.0177976	0.234711	0.0758276	0.939556	0.984837838381064				ENSRNOG00000003205.7	125.445	0.400452	0.23211	1.72526	0.08448	0.157757
ENSRNOG00000003206.7	3533.92	0.18105	0.105442	1.71706	0.0859677	0.407946154862177				ENSRNOG00000003206.7	3533.92	0.517513	0.10526	4.91653	8.80933e-07	6.11439e-06
ENSRNOG00000003207.7	288.754	0.76879	0.170065	4.52056	6.16771e-06	0.000441834965293926				ENSRNOG00000003207.7	288.754	1.10008	0.168651	6.52282	6.89999e-11	1.12611e-09
ENSRNOG00000003208.6	28.7255	1.71957	0.456928	3.76333	0.000167663	0.00637448585396277				ENSRNOG00000003208.6	28.7255	2.23424	0.450024	4.96472	6.88003e-07	4.8805e-06
ENSRNOG00000003209.6	184.9	-1.40239	0.500352	-2.80281	0.00506589	0.0770744957293817				ENSRNOG00000003209.6	184.9	-1.75072	0.500476	-3.49811	0.000468573	0.00175192
ENSRNOG00000003211.3	608.648	0.0656025	0.168677	0.388924	0.697332	0.908270125529309				ENSRNOG00000003211.3	608.648	0.387544	0.167979	2.3071	0.0210494	0.0490704
ENSRNOG00000003213.5	581.288	0.0394455	0.154892	0.254665	0.798982	0.944949736444875				ENSRNOG00000003213.5	581.288	0.185685	0.154183	1.20431	0.228469	0.351435
ENSRNOG00000003214.5	142.255	0.141112	0.148644	0.94933	0.342453	0.720721917807015				ENSRNOG00000003214.5	142.255	0.365572	0.145776	2.50777	0.0121496	0.0306597
ENSRNOG00000003215.5	61.1579	-0.249123	0.191178	-1.30309	0.192542	0.577881749788874				ENSRNOG00000003215.5	61.1579	0.292385	0.182715	1.60023	0.109548	0.195923
ENSRNOG00000003217.3	1712.17	0.577826	0.260495	2.21818	0.0265424	0.220386224142556				ENSRNOG00000003217.3	1712.17	1.00058	0.260317	3.84369	0.000121196	0.0005235
ENSRNOG00000003218.7	1.69929	-1.40661	1.40478	-1.0013	0.316681	0.699227852745755				ENSRNOG00000003218.7	1.69929	1.87305	1.21646	1.53975	0.123621	0.216405
ENSRNOG00000003219.7	11.3105	1.25305	0.507877	2.46723	0.0136164	0.146055658513073				ENSRNOG00000003219.7	11.3105	2.17597	0.489804	4.44252	8.89099e-06	4.96771e-05
ENSRNOG00000003220.7	1725.17	-0.240179	0.250688	-0.958077	0.338024	0.717578237857302				ENSRNOG00000003220.7	1725.17	-0.487448	0.250634	-1.94486	0.0517914	0.104869
ENSRNOG00000003221.4	1.25161	-0.262382	1.12795	-0.23262	0.816057	NA				ENSRNOG00000003221.4	1.25161	-2.12882	1.23787	-1.71975	0.085478	0.159355
ENSRNOG00000003223.3	2149.51	-0.0235967	0.0880308	-0.26805	0.788661	0.941803805152258				ENSRNOG00000003223.3	2149.51	-0.226558	0.0879023	-2.57739	0.00995503	0.0257791
ENSRNOG00000003224.6	526.292	-0.204512	0.161084	-1.2696	0.204228	0.591917521801775				ENSRNOG00000003224.6	526.292	-0.356281	0.160644	-2.21783	0.0265664	0.0598888
ENSRNOG00000003226.8	3241.61	-0.0755756	0.0657857	-1.14881	0.250633	0.63970244250373				ENSRNOG00000003226.8	3241.61	-0.258316	0.0656434	-3.93514	8.31483e-05	0.000372715
ENSRNOG00000003228.5	1494.51	-0.104706	0.214229	-0.488759	0.625012	0.879886579319101				ENSRNOG00000003228.5	1494.51	-0.194846	0.214076	-0.910173	0.362731	0.500058
ENSRNOG00000003229.8	2048.7	-0.346153	0.108756	-3.18285	0.00145833	0.0319103700771216				ENSRNOG00000003229.8	2048.7	-0.455233	0.1086	-4.19184	2.76696e-05	0.000138728
ENSRNOG00000003232.4	3152	-0.155324	0.141369	-1.09871	0.271893	0.66070619134				ENSRNOG00000003232.4	3152	-1.36571	0.141552	-9.64812	5.00643e-22	6.42616e-20
ENSRNOG00000003233.6	22617	-0.314405	0.147932	-2.12533	0.0335587	0.251575421890983				ENSRNOG00000003233.6	22617	-0.874892	0.147935	-5.91404	3.33823e-09	3.87157e-08
ENSRNOG00000003234.7	1549.76	0.135018	0.105027	1.28556	0.198597	0.584692913146486				ENSRNOG00000003234.7	1549.76	0.29722	0.104676	2.83944	0.00451934	0.0128988
ENSRNOG00000003235.6	3583.25	-0.181047	0.155371	-1.16526	0.243913	0.633561364209537				ENSRNOG00000003235.6	3583.25	-1.18543	0.155483	-7.62417	2.4561e-14	8.0864e-13
ENSRNOG00000003237.7	1023.93	-0.0265956	0.125821	-0.211376	0.832594	0.955308035528603				ENSRNOG00000003237.7	1023.93	-0.338291	0.125695	-2.69136	0.00711611	0.0192078
ENSRNOG00000003239.6	1267.56	-0.198568	0.0732619	-2.71038	0.00672061	0.092385987702788				ENSRNOG00000003239.6	1267.56	-0.21236	0.0727569	-2.91876	0.00351428	0.0104005
ENSRNOG00000003242.8	87.5613	0.0124284	0.225737	0.0550571	0.956093	0.989408524737738				ENSRNOG00000003242.8	87.5613	0.663275	0.220678	3.00563	0.00265035	0.00809335
ENSRNOG00000003243.7	1802.36	0.0598092	0.117129	0.510627	0.609612	0.874026093732223				ENSRNOG00000003243.7	1802.36	-0.0205918	0.116917	-0.176123	0.860197	0.919283
ENSRNOG00000003244.2	69.2576	-0.92793	0.639271	-1.45154	0.146629	0.515360815195154				ENSRNOG00000003244.2	69.2576	-4.7209	0.682868	-6.91334	4.7337e-12	9.91468e-11
ENSRNOG00000003247.7	753.179	0.00171434	0.0916332	0.0187087	0.985073	0.997155611369023				ENSRNOG00000003247.7	753.179	0.083899	0.0909228	0.922749	0.356138	0.493308
ENSRNOG00000003248.6	189.745	-0.0386066	0.200198	-0.192842	0.847082	0.958353603866787				ENSRNOG00000003248.6	189.745	-0.229615	0.19946	-1.15118	0.249657	0.376318
ENSRNOG00000003251.3	1.69665	-1.01585	0.842269	-1.20609	0.227784	0.616610607445901				ENSRNOG00000003251.3	1.69665	-3.2337	0.978314	-3.30539	0.000948459	0.00327776
ENSRNOG00000003253.4	8981.17	-0.413965	0.209603	-1.975	0.0482683	0.306188389273897				ENSRNOG00000003253.4	8981.17	-1.0739	0.209614	-5.12322	3.00364e-07	2.3092e-06
ENSRNOG00000003254.3	117.228	5.03026	0.657979	7.64503	2.08903e-14	1.6642951510771e-11				ENSRNOG00000003254.3	117.228	7.71266	0.654982	11.7754	5.22868e-32	2.61393e-29
ENSRNOG00000003256.7	2498.42	0.368244	0.268561	1.37117	0.170321	0.549156328693263				ENSRNOG00000003256.7	2498.42	0.83773	0.268442	3.12071	0.00180417	0.00577167
ENSRNOG00000003258.4	386.024	-0.0404173	0.103347	-0.391083	0.695736	0.907728963315283				ENSRNOG00000003258.4	386.024	0.192967	0.101803	1.8955	0.058026	0.115318
ENSRNOG00000003259.6	613.476	0.131494	0.145286	0.905069	0.365429	0.736276355351732				ENSRNOG00000003259.6	613.476	0.449888	0.144467	3.11412	0.00184494	0.00588454
ENSRNOG00000003260.6	1068.6	-0.925834	0.500224	-1.85084	0.0641929	0.354476708500475				ENSRNOG00000003260.6	1068.6	-2.24765	0.500517	-4.49066	7.10019e-06	4.06762e-05
ENSRNOG00000003261.7	6407.89	-0.0537352	0.141144	-0.380712	0.703417	0.910424106355629				ENSRNOG00000003261.7	6407.89	-0.24009	0.141116	-1.70137	0.0888734	0.16462
ENSRNOG00000003262.3	9.27668	0.649032	0.410783	1.57999	0.11411	0.463962591213675				ENSRNOG00000003262.3	9.27668	0.337409	0.407134	0.828742	0.40725	0.545556
ENSRNOG00000003264.5	566.411	0.0687819	0.15627	0.440147	0.659831	0.891730253312427				ENSRNOG00000003264.5	566.411	0.690268	0.155168	4.44853	8.64591e-06	4.83647e-05
ENSRNOG00000003266.6	0.891813	1.4149	2.08922	0.677238	0.498255	NA				ENSRNOG00000003266.6	0.891813	-0.636209	2.13128	-0.29851	0.765314	0.849668
ENSRNOG00000003267.5	141.096	0.451613	0.172336	2.62054	0.00877914	0.111257935732477				ENSRNOG00000003267.5	141.096	1.40859	0.166485	8.46076	2.65641e-17	1.53853e-15
ENSRNOG00000003268.6	674.881	-0.0527193	0.123201	-0.427913	0.668715	0.895408681321759				ENSRNOG00000003268.6	674.881	-0.191877	0.122777	-1.5628	0.118099	0.20837
ENSRNOG00000003269.3	2008.11	-0.157267	0.153707	-1.02316	0.306233	0.692740237053439				ENSRNOG00000003269.3	2008.11	-0.312652	0.15361	-2.03536	0.0418142	0.0876953
ENSRNOG00000003273.4	11.2705	2.66987	1.80441	1.47963	0.138971	0.502940563881961				ENSRNOG00000003273.4	11.2705	-1.60528	1.93082	-0.831399	0.405749	0.544005
ENSRNOG00000003275.5	1.40961	1.0357	2.09789	0.493685	0.621529	0.878918825999102				ENSRNOG00000003275.5	1.40961	-1.03083	2.11321	-0.487803	0.625689	0.740667
ENSRNOG00000003276.5	2645.03	-0.164776	0.144215	-1.14257	0.253218	0.642558399386165				ENSRNOG00000003276.5	2645.03	-0.187814	0.144094	-1.30341	0.192433	0.307922
ENSRNOG00000003278.6	364.336	0.25316	0.195814	1.29286	0.196059	0.582805154599261				ENSRNOG00000003278.6	364.336	0.171547	0.195208	0.878794	0.379513	0.516892
ENSRNOG00000003279.7	3.42994	0.413915	0.612212	0.676098	0.498978	0.816277182985546				ENSRNOG00000003279.7	3.42994	-0.137129	0.616082	-0.222582	0.823861	0.893477
ENSRNOG00000003280.6	35.5289	1.13046	0.90209	1.25316	0.210148	0.598184229038077				ENSRNOG00000003280.6	35.5289	6.22955	0.848965	7.33781	2.17119e-13	5.96042e-12
ENSRNOG00000003281.6	324.113	-0.133082	0.110884	-1.20019	0.230065	0.620024927451684				ENSRNOG00000003281.6	324.113	-0.56884	0.110794	-5.13423	2.833e-07	2.19309e-06
ENSRNOG00000003283.6	392.399	0.205036	0.140147	1.463	0.143467	0.509638152089814				ENSRNOG00000003283.6	392.399	0.69125	0.138652	4.98549	6.18046e-07	4.43349e-06
ENSRNOG00000003284.6	3.82928	0.230732	0.886232	0.260351	0.794593	0.94308847177175				ENSRNOG00000003284.6	3.82928	2.27285	0.792704	2.86721	0.00414106	0.0119955
ENSRNOG00000003285.8	256.222	-0.681512	0.223766	-3.04565	0.00232177	0.0442802854881065				ENSRNOG00000003285.8	256.222	-1.31155	0.224105	-5.85239	4.8457e-09	5.4341e-08
ENSRNOG00000003287.6	1.29744	0.667139	1.86581	0.35756	0.720672	NA				ENSRNOG00000003287.6	1.29744	-0.207985	1.88694	-0.110223	0.912232	0.953368
ENSRNOG00000003289.8	7096.51	-0.0643586	0.0891953	-0.721547	0.470573	0.802989101961342				ENSRNOG00000003289.8	7096.51	-0.175746	0.0891403	-1.97157	0.0486592	0.0996099
ENSRNOG00000003291.6	4942.18	-0.32228	0.137356	-2.34631	0.0189602	0.180934832643393				ENSRNOG00000003291.6	4942.18	-0.703985	0.137341	-5.12582	2.96245e-07	2.28122e-06
ENSRNOG00000003296.7	62.1812	0.211005	0.187748	1.12388	0.261065	0.650748936538918				ENSRNOG00000003296.7	62.1812	0.382821	0.182534	2.09726	0.0359708	0.0772744
ENSRNOG00000003298.8	56.3501	-0.314961	0.158963	-1.98135	0.0475521	0.303844483510568				ENSRNOG00000003298.8	56.3501	0.203772	0.146681	1.38922	0.164765	0.272534
ENSRNOG00000003300.3	1263.03	0.543592	0.278764	1.95001	0.0511751	0.3163833339485				ENSRNOG00000003300.3	1263.03	1.49553	0.278451	5.37089	7.83505e-08	6.81513e-07
ENSRNOG00000003302.5	1306.67	-0.23562	0.131305	-1.79445	0.072741	0.376108153983693				ENSRNOG00000003302.5	1306.67	-0.405219	0.131106	-3.09078	0.00199629	0.00630692
ENSRNOG00000003305.6	39.4043	-0.589589	0.379981	-1.55163	0.120751	0.477205752768994				ENSRNOG00000003305.6	39.4043	-0.582182	0.376874	-1.54477	0.122403	0.214688
ENSRNOG00000003307.5	11920.3	-0.522962	0.191108	-2.73647	0.00621028	0.0879931900933967				ENSRNOG00000003307.5	11920.3	-1.50593	0.191137	-7.87879	3.3056e-15	1.29745e-13
ENSRNOG00000003310.6	1185.81	-0.206714	0.143742	-1.43809	0.15041	0.52073475321776				ENSRNOG00000003310.6	1185.81	-0.719027	0.143771	-5.0012	5.69739e-07	4.11377e-06
ENSRNOG00000003313.7	4.90982	0.340618	0.623929	0.545924	0.585118	0.860999994810008				ENSRNOG00000003313.7	4.90982	-1.28603	0.666406	-1.92979	0.0536326	0.107941
ENSRNOG00000003326.8	1755.8	-0.0808376	0.107597	-0.7513	0.452472	0.794812062622126				ENSRNOG00000003326.8	1755.8	-0.127756	0.107399	-1.18954	0.234226	0.358347
ENSRNOG00000003328.4	2628.88	-0.234358	0.152061	-1.54121	0.123267	0.481393431448948				ENSRNOG00000003328.4	2628.88	-0.888345	0.152113	-5.84004	5.21892e-09	5.8187e-08
ENSRNOG00000003329.6	187.795	0.0861266	0.105247	0.818329	0.41317	0.770877538568994				ENSRNOG00000003329.6	187.795	-0.0467442	0.103606	-0.451173	0.651865	0.760114
ENSRNOG00000003330.4	2021.63	0.670405	0.214661	3.12309	0.00178961	0.0369406181495779				ENSRNOG00000003330.4	2021.63	1.13671	0.214491	5.29957	1.16077e-07	9.73994e-07
ENSRNOG00000003332.6	78.168	-0.367714	0.16659	-2.2073	0.0272934	0.223186549844095				ENSRNOG00000003332.6	78.168	0.250514	0.157707	1.58847	0.112179	0.1998
ENSRNOG00000003334.5	908.034	-0.0394518	0.121966	-0.323465	0.746343	0.924986709646494				ENSRNOG00000003334.5	908.034	-0.187569	0.121658	-1.54176	0.123131	0.215667
ENSRNOG00000003336.7	1.22011	2.63869	0.991014	2.66261	0.00775365	NA				ENSRNOG00000003336.7	1.22011	2.04937	0.995467	2.0587	0.0395229	0.0836006
ENSRNOG00000003338.6	249.816	0.817232	0.270424	3.02204	0.00251079	0.047217327646129				ENSRNOG00000003338.6	249.816	2.06781	0.26797	7.71659	1.19486e-14	4.17255e-13
ENSRNOG00000003343.6	24546.2	0.109396	0.096219	1.13695	0.255558	0.645249288091464				ENSRNOG00000003343.6	24546.2	0.219286	0.0961983	2.27952	0.022636	0.0521611
ENSRNOG00000003346.7	22.2406	0.615975	0.375974	1.63834	0.10135	0.44056711595199				ENSRNOG00000003346.7	22.2406	0.99027	0.366506	2.70192	0.006894	0.0186746
ENSRNOG00000003348.6	181.854	0.104274	0.279295	0.373348	0.70889	0.911921474520656				ENSRNOG00000003348.6	181.854	0.035767	0.278253	0.128541	0.897721	0.94414
ENSRNOG00000003349.6	2.95148	-1.09778	1.04476	-1.05075	0.293372	0.681683336646069				ENSRNOG00000003349.6	2.95148	-1.84685	1.06105	-1.74058	0.0817567	0.153438
ENSRNOG00000003350.7	1172.14	0.0365406	0.0942191	0.387826	0.698145	0.908434224080663				ENSRNOG00000003350.7	1172.14	-0.332042	0.0941422	-3.52703	0.000420251	0.00159256
ENSRNOG00000003357.4	25231.9	1.4058	0.25835	5.44146	5.28465e-08	8.12491736033736e-06				ENSRNOG00000003357.4	25231.9	2.63131	0.258325	10.186	2.28886e-24	3.98913e-22
ENSRNOG00000003359.7	1799.07	0.0555958	0.1246	0.446193	0.655458	0.89018777903613				ENSRNOG00000003359.7	1799.07	-0.0349395	0.124443	-0.280768	0.778889	0.860414
ENSRNOG00000003365.6	83.2927	-0.27669	0.27227	-1.01624	0.309517	0.69474673086487				ENSRNOG00000003365.6	83.2927	-1.08148	0.274484	-3.94004	8.14692e-05	0.000366312
ENSRNOG00000003367.8	171.529	-0.0911908	0.187864	-0.485408	0.627387	0.880894504397224				ENSRNOG00000003367.8	171.529	0.0882376	0.185903	0.474643	0.635042	0.747324
ENSRNOG00000003370.7	12188.7	-0.452362	0.264688	-1.70904	0.0874438	0.411333226595942				ENSRNOG00000003370.7	12188.7	-1.74617	0.264723	-6.59623	4.21757e-11	7.26394e-10
ENSRNOG00000003374.7	4.32715	1.04912	0.680969	1.54063	0.123407	0.481540655497393				ENSRNOG00000003374.7	4.32715	0.264137	0.6901	0.382752	0.701904	0.800941
ENSRNOG00000003384.6	2022.92	-0.0875049	0.14937	-0.585825	0.557993	0.846732105278695				ENSRNOG00000003384.6	2022.92	-0.515818	0.149344	-3.45389	0.00055257	0.00202375
ENSRNOG00000003385.7	387.003	-0.0634743	0.165824	-0.38278	0.701883	0.909752551479099				ENSRNOG00000003385.7	387.003	0.307501	0.164623	1.86791	0.0617741	0.121483
ENSRNOG00000003386.7	1.63604	0.0240483	0.720211	0.0333907	0.973363	0.994182525181874				ENSRNOG00000003386.7	1.63604	-1.80437	0.852362	-2.11691	0.0342678	0.0741724
ENSRNOG00000003388.6	127.864	1.74236	0.410161	4.24799	2.15694e-05	0.00121950558877149				ENSRNOG00000003388.6	127.864	3.14209	0.406282	7.73376	1.04417e-14	3.67334e-13
ENSRNOG00000003392.7	2711.98	-0.200379	0.0789185	-2.53906	0.0111151	0.129358979144214				ENSRNOG00000003392.7	2711.98	-0.47733	0.0788275	-6.05537	1.40096e-09	1.75554e-08
ENSRNOG00000003395.6	1.18831	0.556667	1.30616	0.426185	0.669973	NA				ENSRNOG00000003395.6	1.18831	1.45178	1.20476	1.20504	0.228189	0.351086
ENSRNOG00000003397.5	555.975	-0.0309818	0.129038	-0.240099	0.810254	0.94992068196663				ENSRNOG00000003397.5	555.975	0.212445	0.128133	1.658	0.0973165	0.177756
ENSRNOG00000003398.3	263.003	0.324494	0.163832	1.98065	0.0476309	0.304154363559635				ENSRNOG00000003398.3	263.003	0.658066	0.162187	4.05746	4.96088e-05	0.000234549
ENSRNOG00000003399.8	2173.48	0.00597477	0.110453	0.0540934	0.956861	0.989408524737738				ENSRNOG00000003399.8	2173.48	0.0898803	0.110232	0.815377	0.414856	0.552628
ENSRNOG00000003400.7	441.334	0.112567	0.197883	0.568855	0.569455	0.852821388508742				ENSRNOG00000003400.7	441.334	-0.515165	0.198053	-2.60115	0.00929111	0.0242783
ENSRNOG00000003401.5	6.42894	-1.6349	0.451882	-3.61797	0.000296924	0.0096912083762861				ENSRNOG00000003401.5	6.42894	-2.10208	0.451073	-4.66018	3.15929e-06	1.96648e-05
ENSRNOG00000003402.7	641.944	0.074338	0.0774457	0.959872	0.33712	0.71681365162644				ENSRNOG00000003402.7	641.944	0.239444	0.0762351	3.14086	0.0016845	0.00543579
ENSRNOG00000003403.5	1953.8	-0.110442	0.0846688	-1.3044	0.192096	0.577307831134273				ENSRNOG00000003403.5	1953.8	-0.170122	0.0844356	-2.01482	0.0439237	0.0913631
ENSRNOG00000003407.7	29.4881	0.272684	0.359848	0.757774	0.448586	0.792628429408349				ENSRNOG00000003407.7	29.4881	1.09098	0.345624	3.15656	0.00159642	0.00518235
ENSRNOG00000003409.3	0.785862	-0.370047	1.57152	-0.235471	0.813843	NA				ENSRNOG00000003409.3	0.785862	-0.329451	1.52585	-0.215913	0.829056	0.8969
ENSRNOG00000003424.4	1577.18	0.0147157	0.101439	0.145069	0.884656	0.970029730471648				ENSRNOG00000003424.4	1577.18	-0.0254406	0.101195	-0.251402	0.801503	0.877184
ENSRNOG00000003428.8	1275	0.0547838	0.0797848	0.686645	0.492307	0.813180637410679				ENSRNOG00000003428.8	1275	-0.320462	0.0796976	-4.02097	5.79581e-05	0.000269398
ENSRNOG00000003430.7	35668.6	-0.398873	0.181475	-2.19795	0.0279525	0.226315953761172				ENSRNOG00000003430.7	35668.6	-1.23263	0.181481	-6.79206	1.10544e-11	2.1605e-10
ENSRNOG00000003434.7	290.191	0.000312444	0.137388	0.00227418	0.998185	1				ENSRNOG00000003434.7	290.191	0.0478953	0.136294	0.351412	0.725279	0.819268
ENSRNOG00000003439.6	39.655	-0.40657	0.28301	-1.43659	0.150834	0.521741512253268				ENSRNOG00000003439.6	39.655	-0.12504	0.27498	-0.454724	0.649308	0.758602
ENSRNOG00000003442.3	431.365	0.43792	0.22861	1.91558	0.0554189	0.330046566759245				ENSRNOG00000003442.3	431.365	1.26222	0.227452	5.54938	2.86683e-08	2.73811e-07
ENSRNOG00000003443.5	2.90751	-0.28112	0.634954	-0.44274	0.657953	0.890716218456927				ENSRNOG00000003443.5	2.90751	-0.507274	0.613852	-0.826379	0.408589	0.546772
ENSRNOG00000003452.7	1.48011	0.260139	1.37392	0.189341	0.849826	0.958978636321644				ENSRNOG00000003452.7	1.48011	3.19444	1.17449	2.71986	0.00653105	0.0178185
ENSRNOG00000003453.5	17.9655	2.83467	0.611942	4.63226	3.61695e-06	0.000285559849683186				ENSRNOG00000003453.5	17.9655	4.7178	0.592357	7.96445	1.65964e-15	6.86887e-14
ENSRNOG00000003455.4	6.38948	0.110471	0.583681	0.189266	0.849884	0.958978636321644				ENSRNOG00000003455.4	6.38948	1.28625	0.53488	2.40476	0.0161833	0.0392837
ENSRNOG00000003457.6	11.132	0.774126	0.557055	1.38968	0.164627	0.541964581510511				ENSRNOG00000003457.6	11.132	2.02696	0.52884	3.83285	0.000126668	0.000544659
ENSRNOG00000003461.6	736.781	0.00041072	0.0901134	0.00455781	0.996363	1				ENSRNOG00000003461.6	736.781	0.324083	0.089078	3.63819	0.000274561	0.00109369
ENSRNOG00000003463.8	7300.77	0.231531	0.323743	0.715169	0.474505	0.80521806323595				ENSRNOG00000003463.8	7300.77	0.688397	0.323701	2.12664	0.0334497	0.0726719
ENSRNOG00000003464.6	1495.68	1.40607	0.227932	6.16882	6.88e-10	1.67480218298325e-07				ENSRNOG00000003464.6	1495.68	4.1039	0.226863	18.0898	3.8338e-73	7.28306e-69
ENSRNOG00000003468.8	0.94333	0.246149	1.71339	0.143662	0.885767	NA				ENSRNOG00000003468.8	0.94333	1.48775	1.60654	0.926061	0.354414	0.49141
ENSRNOG00000003469.7	1.26727	0.094209	0.928296	0.101486	0.919165	NA				ENSRNOG00000003469.7	1.26727	-1.90442	1.10318	-1.7263	0.084294	0.157441
ENSRNOG00000003470.6	310.524	-0.162159	0.156351	-1.03714	0.299669	0.686675342795992				ENSRNOG00000003470.6	310.524	-0.0234704	0.155246	-0.151182	0.879832	0.932179
ENSRNOG00000003472.8	4188.77	-0.168051	0.198634	-0.846031	0.397536	0.758585492224283				ENSRNOG00000003472.8	4188.77	-0.628446	0.198632	-3.16387	0.00155687	0.00507582
ENSRNOG00000003476.7	1.68261	-0.558995	0.921976	-0.606301	0.544315	0.839140423761495				ENSRNOG00000003476.7	1.68261	0.222711	0.821394	0.271139	0.786284	0.865414
ENSRNOG00000003479.6	78.0137	0.785434	0.209479	3.74947	0.000177211	0.00659442578334032				ENSRNOG00000003479.6	78.0137	1.39893	0.204241	6.8494	7.41618e-12	1.50358e-10
ENSRNOG00000003480.8	27.9885	0.102608	0.352678	0.290939	0.771098	0.935018403150636				ENSRNOG00000003480.8	27.9885	0.254799	0.345071	0.738396	0.460274	0.596766
ENSRNOG00000003486.5	329.91	0.685501	0.20822	3.2922	0.000994081	0.0239330507285121				ENSRNOG00000003486.5	329.91	1.1111	0.207102	5.36497	8.09609e-08	7.03574e-07
ENSRNOG00000003491.8	401.312	-0.255266	0.190572	-1.33947	0.180417	0.562564542008329				ENSRNOG00000003491.8	401.312	-0.0433994	0.189689	-0.228792	0.819031	0.889398
ENSRNOG00000003494.7	20.4556	0.17109	0.296111	0.577789	0.563407	0.849155589790817				ENSRNOG00000003494.7	20.4556	0.269296	0.286684	0.939348	0.347552	0.484263
ENSRNOG00000003495.7	8434.85	-0.0185264	0.151025	-0.122671	0.902368	0.976034105351183				ENSRNOG00000003495.7	8434.85	-0.435475	0.151022	-2.88352	0.00393252	0.0114738
ENSRNOG00000003496.7	440.15	0.352775	0.195943	1.8004	0.0717981	0.374121323708354				ENSRNOG00000003496.7	440.15	0.448882	0.19529	2.29854	0.021531	0.0499664
ENSRNOG00000003497.4	266.397	0.293182	0.146293	2.00408	0.0450614	0.296134891148626				ENSRNOG00000003497.4	266.397	0.73731	0.14426	5.11098	3.20496e-07	2.44713e-06
ENSRNOG00000003498.3	13.5842	0.768013	0.406461	1.88951	0.0588233	0.339169562277208				ENSRNOG00000003498.3	13.5842	1.17208	0.392855	2.9835	0.00284967	0.00863264
ENSRNOG00000003500.4	23351.6	-0.82765	0.406053	-2.03828	0.0415219	0.284057261039697				ENSRNOG00000003500.4	23351.6	-2.25565	0.406069	-5.55486	2.77839e-08	2.659e-07
ENSRNOG00000003504.6	756.209	-0.0139237	0.17398	-0.0800304	0.936213	0.984125748781658				ENSRNOG00000003504.6	756.209	0.0782657	0.173512	0.451069	0.65194	0.760137
ENSRNOG00000003506.5	2829.03	0.1288	0.100586	1.2805	0.200368	0.587462656606995				ENSRNOG00000003506.5	2829.03	0.613341	0.100307	6.11461	9.67937e-10	1.25944e-08
ENSRNOG00000003508.7	3708.37	-0.243561	0.124244	-1.96035	0.0499555	0.312587559453677				ENSRNOG00000003508.7	3708.37	-0.665847	0.124235	-5.3596	8.34073e-08	7.22597e-07
ENSRNOG00000003509.4	2.96651	1.1766	0.718451	1.6377	0.101485	0.440824530773881				ENSRNOG00000003509.4	2.96651	1.72499	0.681003	2.53301	0.0113087	0.0288133
ENSRNOG00000003510.6	158.381	-0.417175	0.371178	-1.12392	0.261046	0.650748936538918				ENSRNOG00000003510.6	158.381	0.559104	0.369012	1.51514	0.129737	0.2251
ENSRNOG00000003515.6	35084.2	-0.0274686	0.229408	-0.119737	0.904692	0.976827736074859				ENSRNOG00000003515.6	35084.2	0.184562	0.2294	0.804541	0.421085	0.558733
ENSRNOG00000003517.7	42.506	0.0567096	0.265421	0.213659	0.830813	0.955308035528603				ENSRNOG00000003517.7	42.506	0.609658	0.255637	2.38485	0.0170859	0.0411382
ENSRNOG00000003520.5	2568.71	-0.0416381	0.205799	-0.202324	0.839664	0.956689363903877				ENSRNOG00000003520.5	2568.71	0.307496	0.205654	1.49521	0.13486	0.232123
ENSRNOG00000003522.5	14.2413	0.179664	0.425249	0.422491	0.672666	0.897297589306731				ENSRNOG00000003522.5	14.2413	1.16133	0.402841	2.88285	0.00394095	0.0114967
ENSRNOG00000003524.4	5518.91	0.39245	0.13989	2.80541	0.00502524	0.0767893512779282				ENSRNOG00000003524.4	5518.91	1.41881	0.139725	10.1543	3.17045e-24	5.32031e-22
ENSRNOG00000003526.8	81.5785	-0.166745	0.137661	-1.21128	0.22579	0.615146645606827				ENSRNOG00000003526.8	81.5785	-0.0829913	0.133248	-0.622834	0.533393	0.664146
ENSRNOG00000003533.6	4095.59	-0.312133	0.163479	-1.90932	0.0562212	0.332223134043279				ENSRNOG00000003533.6	4095.59	-0.982098	0.163512	-6.00626	1.89847e-09	2.31187e-08
ENSRNOG00000003536.5	852.787	0.36438	0.11078	3.28921	0.00100468	0.024088971972152				ENSRNOG00000003536.5	852.787	0.356729	0.110348	3.23275	0.00122603	0.00410196
ENSRNOG00000003537.8	23.6328	-0.864463	0.563338	-1.53454	0.124898	0.483517448821305				ENSRNOG00000003537.8	23.6328	-1.17026	0.561575	-2.0839	0.0371695	0.0794274
ENSRNOG00000003538.7	120.034	0.689563	0.310084	2.22379	0.0261624	0.218773410928003				ENSRNOG00000003538.7	120.034	0.886177	0.308529	2.87226	0.00407544	0.0118399
ENSRNOG00000003541.3	290.228	-0.0215054	0.172773	-0.124472	0.900941	0.975583714469674				ENSRNOG00000003541.3	290.228	0.209814	0.171527	1.22321	0.22125	0.342969
ENSRNOG00000003542.7	599.944	0.0602747	0.159369	0.378208	0.705276	0.910810837827065				ENSRNOG00000003542.7	599.944	0.291622	0.158665	1.83797	0.0660663	0.128553
ENSRNOG00000003543.5	0.56419	0.663969	1.78562	0.371842	0.710011	NA				ENSRNOG00000003543.5	0.56419	1.43144	1.69913	0.84245	0.399536	0.537954
ENSRNOG00000003544.3	12.2051	0.884216	0.725539	1.2187	0.222957	0.611353452549271				ENSRNOG00000003544.3	12.2051	3.22437	0.684714	4.70907	2.48844e-06	1.57681e-05
ENSRNOG00000003545.7	403.545	-0.207437	0.148388	-1.39793	0.162133	0.538123522007277				ENSRNOG00000003545.7	403.545	-0.480821	0.148069	-3.24729	0.00116511	0.00392648
ENSRNOG00000003546.5	371.106	1.32789	0.353048	3.7612	0.000169099	0.00640129298040217				ENSRNOG00000003546.5	371.106	2.30497	0.35227	6.54321	6.02115e-11	9.98114e-10
ENSRNOG00000003549.3	2336.34	-0.168958	0.1785	-0.946545	0.343871	0.721963156002394				ENSRNOG00000003549.3	2336.34	-0.22045	0.178392	-1.23576	0.216549	0.337416
ENSRNOG00000003550.6	323.278	-0.24385	0.104906	-2.32447	0.0201006	0.186898036236582				ENSRNOG00000003550.6	323.278	-0.163449	0.10319	-1.58396	0.113202	0.201321
ENSRNOG00000003551.5	615.12	0.132087	0.0891151	1.4822	0.138286	0.501957067089974				ENSRNOG00000003551.5	615.12	0.21502	0.0882211	2.43729	0.0147979	0.0363293
ENSRNOG00000003553.7	73.7749	0.809726	0.345543	2.34335	0.0191117	0.181654304927268				ENSRNOG00000003553.7	73.7749	-0.651515	0.34991	-1.86195	0.0626101	0.122847
ENSRNOG00000003554.7	137.506	-0.0456727	0.150875	-0.302718	0.762105	0.931898978420696				ENSRNOG00000003554.7	137.506	0.246862	0.147446	1.67425	0.0940812	0.172899
ENSRNOG00000003559.4	103.266	0.195653	0.208234	0.93958	0.347433	0.725077530453302				ENSRNOG00000003559.4	103.266	0.444638	0.20545	2.16421	0.0304482	0.0672625
ENSRNOG00000003562.7	4.58775	0.224172	0.778854	0.287823	0.773482	0.935598560247511				ENSRNOG00000003562.7	4.58775	1.56426	0.73103	2.13981	0.0323704	0.070756
ENSRNOG00000003563.6	1280.85	0.147037	0.114099	1.28867	0.197511	0.58406986877262				ENSRNOG00000003563.6	1280.85	0.511956	0.113604	4.50651	6.59034e-06	3.81464e-05
ENSRNOG00000003566.7	132064	-0.485313	0.206882	-2.34584	0.0189844	0.180934832643393				ENSRNOG00000003566.7	132064	-1.63058	0.206886	-7.88156	3.23318e-15	1.27165e-13
ENSRNOG00000003567.6	803.822	-0.0641609	0.125299	-0.512063	0.608607	0.873381773070997				ENSRNOG00000003567.6	803.822	-0.159261	0.124926	-1.27484	0.202365	0.320387
ENSRNOG00000003575.5	0.644052	0.688586	1.60461	0.429129	0.66783	NA				ENSRNOG00000003575.5	0.644052	1.27054	1.55378	0.817712	0.413521	0.551507
ENSRNOG00000003576.8	307.689	0.206406	0.16391	1.25926	0.207937	0.595693864052592				ENSRNOG00000003576.8	307.689	0.0911763	0.16329	0.558369	0.576592	0.700712
ENSRNOG00000003578.6	989.051	-0.00570667	0.106173	-0.0537489	0.957135	0.989408524737738				ENSRNOG00000003578.6	989.051	-0.13383	0.105879	-1.26399	0.206232	0.325074
ENSRNOG00000003581.7	53.3908	-0.278914	0.245017	-1.13835	0.254976	0.644592883536305				ENSRNOG00000003581.7	53.3908	0.349664	0.234485	1.4912	0.135908	0.233567
ENSRNOG00000003583.6	574.207	-0.628762	0.159259	-3.94806	7.87886e-05	0.0036055573373921				ENSRNOG00000003583.6	574.207	-0.659811	0.158715	-4.15721	3.22157e-05	0.000159334
ENSRNOG00000003585.6	3.45307	0.668018	1.0695	0.624608	0.532228	0.83348524253076				ENSRNOG00000003585.6	3.45307	0.37626	1.06457	0.35344	0.723759	0.817947
ENSRNOG00000003587.7	243.127	1.50747	0.27283	5.5253	3.28918e-08	5.28893787165174e-06				ENSRNOG00000003587.7	243.127	3.13343	0.270053	11.603	3.97716e-31	1.84278e-28
ENSRNOG00000003590.7	571.636	0.00868704	0.13944	0.0622995	0.950324	0.988213276223635				ENSRNOG00000003590.7	571.636	-0.033246	0.138886	-0.239377	0.810814	0.883201
ENSRNOG00000003592.5	913.597	-0.0971126	0.20968	-0.463147	0.643259	0.885934426272501				ENSRNOG00000003592.5	913.597	-0.20764	0.209489	-0.991173	0.321601	0.456713
ENSRNOG00000003594.5	2750.7	-0.230327	0.151179	-1.52354	0.127623	0.488383139483614				ENSRNOG00000003594.5	2750.7	-0.626586	0.151156	-4.14529	3.39387e-05	0.00016677
ENSRNOG00000003595.8	1.05961	-2.27185	1.22076	-1.86101	0.0627424	NA				ENSRNOG00000003595.8	1.05961	1.03646	0.981324	1.05619	0.290883	0.423538
ENSRNOG00000003596.7	37.6307	-0.573232	0.316171	-1.81304	0.0698253	0.36906761328349				ENSRNOG00000003596.7	37.6307	-0.584438	0.312057	-1.87286	0.0610882	0.120371
ENSRNOG00000003597.5	1847.59	0.345823	0.229067	1.5097	0.131119	0.493568336857696				ENSRNOG00000003597.5	1847.59	-0.234962	0.229091	-1.02563	0.305068	0.438944
ENSRNOG00000003599.3	609.977	0.0212521	0.121858	0.174401	0.861551	0.961704247648973				ENSRNOG00000003599.3	609.977	-0.0499137	0.121384	-0.411205	0.680922	0.784111
ENSRNOG00000003600.6	1569.8	0.00883019	0.137952	0.064009	0.948963	0.987790751052175				ENSRNOG00000003600.6	1569.8	-0.31285	0.13789	-2.26883	0.0232785	0.0534915
ENSRNOG00000003601.5	1.65258	-0.187183	0.938258	-0.199501	0.841871	0.957159687804831				ENSRNOG00000003601.5	1.65258	-0.293533	0.915099	-0.320766	0.748388	0.836744
ENSRNOG00000003603.8	24.4294	0.418815	0.35696	1.17328	0.240683	0.630508230549427				ENSRNOG00000003603.8	24.4294	0.83507	0.346175	2.41227	0.0158534	0.0385666
ENSRNOG00000003606.6	74.1081	-0.722623	0.786042	-0.919318	0.357929	0.731437468410356				ENSRNOG00000003606.6	74.1081	-1.30172	0.78626	-1.65558	0.0978068	0.178434
ENSRNOG00000003611.7	858.936	-0.282283	0.165583	-1.70478	0.0882348	0.412507641445375				ENSRNOG00000003611.7	858.936	-0.160398	0.165184	-0.971021	0.331538	0.467574
ENSRNOG00000003613.7	138.901	-0.247898	0.224428	-1.10458	0.269342	0.658770917642268				ENSRNOG00000003613.7	138.901	-0.133425	0.222896	-0.598597	0.549442	0.678392
ENSRNOG00000003614.5	83.5801	0.251035	0.160154	1.56746	0.117006	0.470467757483545				ENSRNOG00000003614.5	83.5801	0.668036	0.154109	4.33482	1.45881e-05	7.78892e-05
ENSRNOG00000003616.5	217.095	0.48404	0.350011	1.38293	0.166687	0.544857124437051				ENSRNOG00000003616.5	217.095	0.398451	0.349525	1.13998	0.254296	0.381947
ENSRNOG00000003620.5	16301.2	-0.448887	0.22228	-2.01946	0.0434392	0.290351743472672				ENSRNOG00000003620.5	16301.2	-1.28906	0.222292	-5.79895	6.67296e-09	7.23551e-08
ENSRNOG00000003622.7	2470.17	0.55526	0.144156	3.85181	0.00011725	0.00486977110785457				ENSRNOG00000003622.7	2470.17	1.00445	0.143951	6.97771	3.00035e-12	6.52148e-11
ENSRNOG00000003625.7	4754.49	0.0964	0.118621	0.812673	0.416406	0.772031920200097				ENSRNOG00000003625.7	4754.49	0.257762	0.118524	2.17478	0.0296468	0.0657791
ENSRNOG00000003626.6	4657.66	-0.178299	0.168302	-1.0594	0.289418	0.678032191421015				ENSRNOG00000003626.6	4657.66	-0.418177	0.168274	-2.4851	0.0129517	0.0324082
ENSRNOG00000003629.6	259.288	0.181041	0.0873394	2.07284	0.0381869	0.271192035618215				ENSRNOG00000003629.6	259.288	0.179269	0.0855025	2.09666	0.036024	0.0773799
ENSRNOG00000003634.7	1302.72	-0.789377	0.583442	-1.35297	0.176066	0.557747783287751				ENSRNOG00000003634.7	1302.72	-2.28311	0.583545	-3.91249	9.13501e-05	0.000406793
ENSRNOG00000003635.4	265.529	-0.0467397	0.314845	-0.148453	0.881985	0.968868473160516				ENSRNOG00000003635.4	265.529	1.81575	0.312235	5.81532	6.05165e-09	6.62995e-08
ENSRNOG00000003643.7	128.657	0.141333	0.161467	0.875308	0.381407	0.747502200619378				ENSRNOG00000003643.7	128.657	0.402016	0.158383	2.53825	0.0111408	0.0284426
ENSRNOG00000003645.8	3359.89	-0.0338477	0.118302	-0.286114	0.774791	0.935889998069793				ENSRNOG00000003645.8	3359.89	-0.154201	0.118223	-1.30432	0.192126	0.307482
ENSRNOG00000003648.4	20.5044	0.562121	0.794685	0.70735	0.479349	0.80674405984273				ENSRNOG00000003648.4	20.5044	3.62016	0.76294	4.74502	2.08487e-06	1.33895e-05
ENSRNOG00000003649.9	550.562	0.151168	0.195738	0.772299	0.439937	0.788094475740965				ENSRNOG00000003649.9	550.562	0.904544	0.194694	4.64598	3.38472e-06	2.09172e-05
ENSRNOG00000003650.6	117.25	-0.189179	0.255879	-0.73933	0.459707	0.796488452959733				ENSRNOG00000003650.6	117.25	-0.119807	0.25397	-0.471737	0.637114	0.748779
ENSRNOG00000003653.5	5646.44	-0.270673	0.133107	-2.03349	0.0420028	0.286229734637248				ENSRNOG00000003653.5	5646.44	-0.87014	0.133126	-6.53619	6.31039e-11	1.03791e-09
ENSRNOG00000003654.3	5.02748	0.280647	0.999047	0.280915	0.778775	0.937536748328512				ENSRNOG00000003654.3	5.02748	3.51862	0.906484	3.88161	0.000103769	0.000455582
ENSRNOG00000003657.6	93.0029	3.08881	0.381728	8.09165	5.88638e-16	6.06885925428178e-13				ENSRNOG00000003657.6	93.0029	4.31324	0.377334	11.4308	2.93317e-30	1.18556e-27
ENSRNOG00000003661.6	514.561	0.400556	0.219429	1.82545	0.0679338	0.365125976933354				ENSRNOG00000003661.6	514.561	0.848564	0.218679	3.88041	0.00010428	0.000457611
ENSRNOG00000003666.6	301.28	1.14524	0.365068	3.13705	0.00170655	0.0356503570666229				ENSRNOG00000003666.6	301.28	1.06661	0.36477	2.92407	0.00345492	0.0102504
ENSRNOG00000003669.7	13.2744	0.476965	0.484528	0.984391	0.324923	0.705342278637984				ENSRNOG00000003669.7	13.2744	0.998142	0.471933	2.11501	0.0344295	0.0744431
ENSRNOG00000003670.6	321.296	-0.0650396	0.112087	-0.580262	0.561738	0.84826115714731				ENSRNOG00000003670.6	321.296	-0.103692	0.110979	-0.934342	0.350127	0.486852
ENSRNOG00000003673.7	397.192	-0.0227979	0.139243	-0.163727	0.869946	0.964186966283903				ENSRNOG00000003673.7	397.192	-0.237725	0.138801	-1.7127	0.0867683	0.161439
ENSRNOG00000003674.5	502.767	0.237784	0.275243	0.863908	0.387639	0.75156436268452				ENSRNOG00000003674.5	502.767	0.846308	0.274638	3.08154	0.00205935	0.00648675
ENSRNOG00000003675.7	10.2994	-0.548447	0.370145	-1.48171	0.138417	0.502286195447621				ENSRNOG00000003675.7	10.2994	-0.83131	0.36451	-2.28062	0.0225708	0.0520381
ENSRNOG00000003679.6	2000.82	-0.00696497	0.161185	-0.043211	0.965533	0.992317140559963				ENSRNOG00000003679.6	2000.82	-0.34065	0.16114	-2.114	0.0345155	0.074612
ENSRNOG00000003682.6	250.854	0.124114	0.124883	0.993843	0.320299	0.70250956657697				ENSRNOG00000003682.6	250.854	0.641349	0.121774	5.26673	1.38878e-07	1.14757e-06
ENSRNOG00000003683.5	11.6669	-0.103835	0.361211	-0.287464	0.773757	0.935608365133392				ENSRNOG00000003683.5	11.6669	-0.421374	0.357515	-1.17862	0.23855	0.363207
ENSRNOG00000003686.7	2356.32	-0.165097	0.0860097	-1.91952	0.0549189	0.328520164735154				ENSRNOG00000003686.7	2356.32	-0.145287	0.0857775	-1.69376	0.0903107	0.16689
ENSRNOG00000003687.6	118.553	0.638268	0.29722	2.14746	0.0317566	0.242949706791482				ENSRNOG00000003687.6	118.553	1.68309	0.293382	5.73684	9.64593e-09	1.01128e-07
ENSRNOG00000003689.6	3218.78	-0.137195	0.0754835	-1.81755	0.0691334	0.367933300817588				ENSRNOG00000003689.6	3218.78	0.00234957	0.0752466	0.0312249	0.97509	0.990484
ENSRNOG00000003691.5	5177.66	-0.0641132	0.172589	-0.37148	0.71028	0.912389408573513				ENSRNOG00000003691.5	5177.66	0.109438	0.172527	0.634324	0.52587	0.656974
ENSRNOG00000003694.5	4892.83	-0.178972	0.194915	-0.918204	0.358512	0.731984555933965				ENSRNOG00000003694.5	4892.83	-1.06569	0.194969	-5.46594	4.60459e-08	4.22985e-07
ENSRNOG00000003698.7	3.76621	-1.13008	1.12381	-1.00558	0.314617	0.698276009822586				ENSRNOG00000003698.7	3.76621	0.499399	1.04505	0.47787	0.632742	0.745902
ENSRNOG00000003699.6	101.984	-0.152479	0.136506	-1.11701	0.26399	0.653524508254257				ENSRNOG00000003699.6	101.984	0.057274	0.131525	0.435462	0.663227	0.769377
ENSRNOG00000003703.6	180.179	1.70494	0.376831	4.52442	6.05601e-06	0.000438610441024123				ENSRNOG00000003703.6	180.179	1.72406	0.376268	4.58201	4.60538e-06	2.75728e-05
ENSRNOG00000003704.5	1.12742	0.614548	1.27692	0.481275	0.630321	NA				ENSRNOG00000003704.5	1.12742	2.21855	1.10854	2.00132	0.0453579	0.0939553
ENSRNOG00000003705.7	8.56515	0.187669	0.460432	0.407594	0.683572	0.902377219704599				ENSRNOG00000003705.7	8.56515	1.29762	0.424428	3.05734	0.00223311	0.00696133
ENSRNOG00000003706.5	2642.52	0.0231608	0.19211	0.12056	0.90404	0.976824366190989				ENSRNOG00000003706.5	2642.52	0.330966	0.191969	1.72406	0.0846974	0.158101
ENSRNOG00000003707.8	656.416	-0.0228012	0.10657	-0.213955	0.830582	0.955308035528603				ENSRNOG00000003707.8	656.416	-0.0479927	0.105885	-0.453255	0.650365	0.759099
ENSRNOG00000003709.6	5687.61	-0.585337	0.257958	-2.26912	0.023261	0.204247169664405				ENSRNOG00000003709.6	5687.61	-1.75866	0.258025	-6.81587	9.36925e-12	1.86374e-10
ENSRNOG00000003712.6	2333.91	-0.115337	0.0745197	-1.54774	0.121685	0.478843305688027				ENSRNOG00000003712.6	2333.91	-0.217866	0.0743206	-2.93144	0.00337397	0.01004
ENSRNOG00000003713.5	3.85894	2.49989	1.37594	1.81686	0.0692382	0.36807349224441				ENSRNOG00000003713.5	3.85894	4.67061	1.33122	3.50852	0.000450616	0.00169311
ENSRNOG00000003714.6	640.669	-0.203965	0.152255	-1.33963	0.180365	0.562564542008329				ENSRNOG00000003714.6	640.669	-0.373082	0.151946	-2.45536	0.0140744	0.0348184
ENSRNOG00000003715.7	133.669	2.93287	0.424619	6.90706	4.94798e-12	1.8451766997131e-09				ENSRNOG00000003715.7	133.669	4.64368	0.42097	11.0309	2.71141e-28	8.30786e-26
ENSRNOG00000003716.6	9.3458	0.0628032	0.468392	0.134083	0.893337	0.973646738653747				ENSRNOG00000003716.6	9.3458	0.0552508	0.456411	0.121055	0.903648	0.948169
ENSRNOG00000003717.5	604.224	0.0616258	0.232967	0.264526	0.791375	0.942709557437075				ENSRNOG00000003717.5	604.224	-0.00839468	0.232697	-0.0360755	0.971222	0.988074
ENSRNOG00000003719.5	555.397	-0.0767937	0.100689	-0.762681	0.445654	0.790824142451254				ENSRNOG00000003719.5	555.397	-0.134748	0.0999574	-1.34806	0.177641	0.288653
ENSRNOG00000003720.6	15.2875	1.33053	0.598188	2.22426	0.0261308	0.218717183517632				ENSRNOG00000003720.6	15.2875	3.04427	0.573749	5.30592	1.12107e-07	9.44436e-07
ENSRNOG00000003721.5	110.384	-0.0437101	0.216786	-0.201628	0.840208	0.956689363903877				ENSRNOG00000003721.5	110.384	0.325225	0.213169	1.52567	0.127092	0.221426
ENSRNOG00000003722.5	1.82442	0.826929	1.14139	0.724494	0.468762	0.802384238545632				ENSRNOG00000003722.5	1.82442	2.69113	1.0116	2.66028	0.00780757	0.0207936
ENSRNOG00000003723.5	4247.58	-0.0656416	0.0948581	-0.691998	0.488939	0.811346975786277				ENSRNOG00000003723.5	4247.58	-0.329836	0.0948101	-3.47891	0.000503458	0.00186655
ENSRNOG00000003724.7	1241.04	-0.183081	0.200666	-0.912366	0.361576	0.734377318880185				ENSRNOG00000003724.7	1241.04	-0.226309	0.200494	-1.12876	0.259	0.387267
ENSRNOG00000003726.7	14.0542	1.10107	0.438559	2.51066	0.0120505	0.13539069821589				ENSRNOG00000003726.7	14.0542	2.34153	0.416246	5.62535	1.85135e-08	1.83752e-07
ENSRNOG00000003728.6	1590.94	-0.0756652	0.111667	-0.677598	0.498026	0.815862010128944				ENSRNOG00000003728.6	1590.94	-0.581245	0.111666	-5.20519	1.93798e-07	1.55341e-06
ENSRNOG00000003732.4	75.0541	0.568104	0.402158	1.41264	0.157762	0.53215827364649				ENSRNOG00000003732.4	75.0541	2.50357	0.392759	6.37431	1.83791e-10	2.75136e-09
ENSRNOG00000003736.7	1206.95	1.16728	0.264987	4.40506	1.05754e-05	0.000666746010912208				ENSRNOG00000003736.7	1206.95	2.45505	0.264451	9.28359	1.63869e-20	1.69048e-18
ENSRNOG00000003738.7	157.3	-1.00316	0.491266	-2.04199	0.0411526	0.282653654799563				ENSRNOG00000003738.7	157.3	-2.73967	0.495198	-5.53247	3.15752e-08	2.97981e-07
ENSRNOG00000003740.6	65.7524	-0.277045	0.357523	-0.774902	0.438398	0.786871059603866				ENSRNOG00000003740.6	65.7524	0.0520627	0.353819	0.147145	0.883018	0.934679
ENSRNOG00000003741.6	4.24549	-0.495894	0.556878	-0.89049	0.373203	0.740766176514378				ENSRNOG00000003741.6	4.24549	0.516313	0.499655	1.03334	0.301445	0.434818
ENSRNOG00000003742.8	254.02	-0.0683259	0.18173	-0.375975	0.706936	0.911558721338591				ENSRNOG00000003742.8	254.02	-0.48971	0.181625	-2.69627	0.00701212	0.0189622
ENSRNOG00000003743.7	1753.84	-0.107542	0.0765113	-1.40557	0.159851	0.534495023899683				ENSRNOG00000003743.7	1753.84	-0.101857	0.076187	-1.33693	0.181246	0.293457
ENSRNOG00000003745.3	784.906	3.97552	0.485411	8.19	2.61224e-16	2.8615430460641e-13				ENSRNOG00000003745.3	784.906	4.2665	0.485266	8.79209	1.46803e-18	1.06039e-16
ENSRNOG00000003746.7	20449	-0.416859	0.2001	-2.08325	0.0372281	0.266760903937187				ENSRNOG00000003746.7	20449	-1.53259	0.20012	-7.65832	1.88378e-14	6.32264e-13
ENSRNOG00000003747.6	1273.06	0.0539545	0.104146	0.518067	0.604411	0.871896624491643				ENSRNOG00000003747.6	1273.06	0.0498108	0.103817	0.479795	0.631373	0.744703
ENSRNOG00000003748.4	30.883	0.348909	0.355439	0.98163	0.326282	0.706619782562797				ENSRNOG00000003748.4	30.883	0.898034	0.346808	2.58943	0.0096136	0.0250006
ENSRNOG00000003749.7	492.269	0.0492117	0.20985	0.234509	0.81459	0.95188467148727				ENSRNOG00000003749.7	492.269	-0.895188	0.210303	-4.25666	2.07506e-05	0.000106974
ENSRNOG00000003755.5	3.19419	2.76492	1.58586	1.74348	0.0812503	0.398342270432829				ENSRNOG00000003755.5	3.19419	2.42965	1.58248	1.53534	0.1247	0.217932
ENSRNOG00000003756.5	1.25086	0.231272	1.33552	0.173169	0.862518	NA				ENSRNOG00000003756.5	1.25086	1.21362	1.20606	1.00627	0.314283	0.449074
ENSRNOG00000003759.6	192.112	0.35626	0.167642	2.12512	0.0335767	0.251603012108618				ENSRNOG00000003759.6	192.112	1.26136	0.164024	7.69013	1.46987e-14	5.01312e-13
ENSRNOG00000003762.7	39.3402	0.226428	0.235727	0.96055	0.336779	0.71657370448603				ENSRNOG00000003762.7	39.3402	0.434427	0.229352	1.89415	0.0582055	0.11559
ENSRNOG00000003763.7	4290.58	-0.291535	0.258848	-1.12628	0.260049	0.649826225548729				ENSRNOG00000003763.7	4290.58	-0.383101	0.258811	-1.48023	0.138811	0.237502
ENSRNOG00000003767.7	575.65	-0.00617941	0.0826003	-0.074811	0.940365	0.985102993337048				ENSRNOG00000003767.7	575.65	-0.0153421	0.0817105	-0.187762	0.851063	0.912341
ENSRNOG00000003769.4	135.151	-0.54626	0.251367	-2.17315	0.0297688	0.234662531661652				ENSRNOG00000003769.4	135.151	-0.942733	0.251096	-3.75447	0.000173711	0.000724159
ENSRNOG00000003772.7	441.274	0.586949	0.272754	2.15194	0.0314023	0.241716024369453				ENSRNOG00000003772.7	441.274	2.05713	0.271489	7.57719	3.53109e-14	1.12362e-12
ENSRNOG00000003773.6	1670.15	-0.137104	0.112865	-1.21476	0.224456	0.613083415088186				ENSRNOG00000003773.6	1670.15	-0.538255	0.112831	-4.77044	1.83824e-06	1.19306e-05
ENSRNOG00000003777.4	65.064	-0.15027	0.262238	-0.573028	0.566625	0.851341750623467				ENSRNOG00000003777.4	65.064	-1.68736	0.271394	-6.21736	5.0558e-10	6.90474e-09
ENSRNOG00000003778.5	17.2581	-0.133796	0.325699	-0.410796	0.681222	0.90099446629836				ENSRNOG00000003778.5	17.2581	0.892933	0.29745	3.00196	0.00268247	0.0081796
ENSRNOG00000003779.2	823.891	-0.0311025	0.104757	-0.296903	0.766541	0.933002707737576				ENSRNOG00000003779.2	823.891	-0.235696	0.104469	-2.25614	0.0240617	0.0550391
ENSRNOG00000003781.6	1.98861	0.25683	1.5487	0.165835	0.868286	0.963803426046481				ENSRNOG00000003781.6	1.98861	3.45787	1.36958	2.52477	0.0115773	0.0294148
ENSRNOG00000003782.5	312.661	0.833461	0.235372	3.54103	0.000398569	0.0119210110893806				ENSRNOG00000003782.5	312.661	2.04371	0.233543	8.7509	2.11656e-18	1.47283e-16
ENSRNOG00000003784.7	217.247	-0.21787	0.228584	-0.95313	0.340524	0.719427656072233				ENSRNOG00000003784.7	217.247	-0.929686	0.228976	-4.06019	4.9033e-05	0.000231942
ENSRNOG00000003785.7	21.3735	0.566708	0.438217	1.29321	0.195937	0.582658994191097				ENSRNOG00000003785.7	21.3735	2.85863	0.405504	7.04957	1.79476e-12	4.14278e-11
ENSRNOG00000003786.6	524.036	-0.0527628	0.196809	-0.268091	0.78863	0.941803805152258				ENSRNOG00000003786.6	524.036	0.17333	0.19616	0.883616	0.376903	0.51402
ENSRNOG00000003787.8	71.5529	-0.14595	0.174586	-0.835975	0.403169	0.762280700919712				ENSRNOG00000003787.8	71.5529	-0.501477	0.173636	-2.88809	0.00387584	0.0113293
ENSRNOG00000003790.5	5.68172	0.983993	1.20641	0.815639	0.414707	0.771282188427818				ENSRNOG00000003790.5	5.68172	-1.17401	1.26462	-0.928354	0.353224	0.490296
ENSRNOG00000003792.7	1572.36	-0.116439	0.131044	-0.888549	0.374246	0.742018775957435				ENSRNOG00000003792.7	1572.36	-0.244487	0.130896	-1.86779	0.0617909	0.12149
ENSRNOG00000003794.7	294.747	0.080665	0.15646	0.515563	0.60616	0.872332132263441				ENSRNOG00000003794.7	294.747	0.222541	0.155244	1.43349	0.151718	0.255141
ENSRNOG00000003795.7	1199.93	-0.0818255	0.0834152	-0.980941	0.326622	0.706927234154658				ENSRNOG00000003795.7	1199.93	-0.318199	0.0831978	-3.82461	0.000130981	0.000560543
ENSRNOG00000003797.6	1562.86	-0.0846964	0.179811	-0.471029	0.63762	0.884317081514331				ENSRNOG00000003797.6	1562.86	0.157038	0.179567	0.874535	0.381827	0.519411
ENSRNOG00000003800.6	6.56669	0.0568428	0.514932	0.110389	0.912101	0.978163616877816				ENSRNOG00000003800.6	6.56669	-2.20461	0.598392	-3.68423	0.000229398	0.000929777
ENSRNOG00000003802.5	61.8837	1.68748	0.475657	3.54769	0.000388624	0.0116833857047184				ENSRNOG00000003802.5	61.8837	3.07688	0.468456	6.56814	5.09485e-11	8.55763e-10
ENSRNOG00000003803.6	421.506	-0.318714	0.106016	-3.0063	0.00264452	0.0488413917286586				ENSRNOG00000003803.6	421.506	-0.535393	0.105416	-5.07888	3.79676e-07	2.85426e-06
ENSRNOG00000003805.5	720.054	-0.0330591	0.112241	-0.294538	0.768347	0.933898441191547				ENSRNOG00000003805.5	720.054	-0.0301335	0.111702	-0.269767	0.78734	0.866137
ENSRNOG00000003806.3	33.9071	0.801359	0.273624	2.92868	0.00340399	0.0584565656253258				ENSRNOG00000003806.3	33.9071	1.29298	0.265539	4.86928	1.12006e-06	7.6155e-06
ENSRNOG00000003807.5	161.357	0.101155	0.221005	0.457704	0.647165	0.88678243419054				ENSRNOG00000003807.5	161.357	0.466831	0.218657	2.13499	0.0327618	0.0714388
ENSRNOG00000003809.7	3167.29	0.503545	0.239653	2.10114	0.0356286	0.259652120761367				ENSRNOG00000003809.7	3167.29	0.840031	0.239564	3.5065	0.000454043	0.00170396
ENSRNOG00000003812.7	8.75107	1.15761	0.484679	2.38841	0.0169212	0.167873317358426				ENSRNOG00000003812.7	8.75107	1.80904	0.463419	3.90367	9.47455e-05	0.000419553
ENSRNOG00000003813.4	1.70213	2.59684	1.49394	1.73825	0.0821673	0.399818310390602				ENSRNOG00000003813.4	1.70213	4.39494	1.42882	3.07592	0.00209855	0.00659162
ENSRNOG00000003815.4	2427.23	-0.275392	0.146808	-1.87587	0.0606732	0.344929887147876				ENSRNOG00000003815.4	2427.23	-0.368067	0.146701	-2.50896	0.0121086	0.0305732
ENSRNOG00000003816.8	334.407	-0.111046	0.109814	-1.01122	0.31191	0.69607344807069				ENSRNOG00000003816.8	334.407	-0.226984	0.108887	-2.08459	0.0371068	0.0793024
ENSRNOG00000003821.6	1346.98	0.0144745	0.122208	0.118442	0.905718	0.977205412538761				ENSRNOG00000003821.6	1346.98	-0.00306615	0.12194	-0.0251448	0.979939	0.992675
ENSRNOG00000003822.6	775.391	-0.0565071	0.108121	-0.522629	0.601232	0.870244930961682				ENSRNOG00000003822.6	775.391	-0.154801	0.1077	-1.43733	0.150624	0.253513
ENSRNOG00000003825.6	552.364	-0.0761912	0.131746	-0.578319	0.563049	0.849051191599471				ENSRNOG00000003825.6	552.364	0.0429232	0.131022	0.327603	0.743212	0.832721
ENSRNOG00000003827.7	534.39	0.0312546	0.217175	0.143914	0.885568	0.970434780044443				ENSRNOG00000003827.7	534.39	0.162622	0.216648	0.750626	0.452878	0.589349
ENSRNOG00000003829.6	468.961	0.20119	0.135505	1.48474	0.137613	0.501651471037563				ENSRNOG00000003829.6	468.961	0.249072	0.134856	1.84695	0.064754	0.126401
ENSRNOG00000003831.6	79.9031	0.312743	0.206512	1.51441	0.129922	0.491327457928967				ENSRNOG00000003831.6	79.9031	1.24487	0.199067	6.25353	4.01278e-10	5.59698e-09
ENSRNOG00000003832.7	12.4725	3.25251	0.878483	3.70242	0.000213552	0.00760757011088958				ENSRNOG00000003832.7	12.4725	4.9189	0.860998	5.71302	1.10989e-08	1.14777e-07
ENSRNOG00000003833.4	239.784	0.510953	0.247557	2.06398	0.0390198	0.274990236589196				ENSRNOG00000003833.4	239.784	1.1931	0.24581	4.85375	1.21148e-06	8.17273e-06
ENSRNOG00000003834.7	768.114	-0.0954698	0.0802764	-1.18926	0.234336	0.623437619705755				ENSRNOG00000003834.7	768.114	-0.335794	0.0799177	-4.20175	2.64862e-05	0.000133358
ENSRNOG00000003835.5	597.034	0.601497	0.1491	4.0342	5.47886e-05	0.0026674416378393				ENSRNOG00000003835.5	597.034	1.1021	0.148128	7.44022	1.00517e-13	2.9474e-12
ENSRNOG00000003837.4	1058.19	-0.311511	0.273323	-1.13972	0.254403	0.643995513966525				ENSRNOG00000003837.4	1058.19	-0.401569	0.273182	-1.46997	0.141571	0.24129
ENSRNOG00000003840.7	21.7815	0.180005	0.289116	0.622606	0.533543	0.834165299182785				ENSRNOG00000003840.7	21.7815	-0.0744143	0.285847	-0.260329	0.79461	0.871966
ENSRNOG00000003841.5	50.1822	-0.642724	0.503958	-1.27535	0.202184	0.589631871066992				ENSRNOG00000003841.5	50.1822	-1.44817	0.505491	-2.86488	0.00417171	0.0120569
ENSRNOG00000003844.6	2627.32	-0.0342013	0.078276	-0.436933	0.66216	0.89260176948334				ENSRNOG00000003844.6	2627.32	-0.19604	0.0781361	-2.50896	0.0121089	0.0305732
ENSRNOG00000003846.7	1897.71	0.0447875	0.0736816	0.607852	0.543286	0.838865391472653				ENSRNOG00000003846.7	1897.71	0.0890395	0.0733573	1.21378	0.224832	0.347163
ENSRNOG00000003847.7	1775.1	-0.0546562	0.135314	-0.40392	0.686272	0.903043698278016				ENSRNOG00000003847.7	1775.1	-0.465936	0.135292	-3.44393	0.000573321	0.00209048
ENSRNOG00000003848.8	1181.18	-0.0275844	0.147109	-0.18751	0.85126	0.959396062631862				ENSRNOG00000003848.8	1181.18	0.112988	0.146768	0.769836	0.441397	0.578251
ENSRNOG00000003849.4	432.247	-0.154505	0.146115	-1.05742	0.29032	0.67840958286648				ENSRNOG00000003849.4	432.247	-0.212076	0.145506	-1.45751	0.144976	0.246057
ENSRNOG00000003853.7	711.438	-0.132348	0.159127	-0.831713	0.405571	0.764853700048537				ENSRNOG00000003853.7	711.438	0.146417	0.158516	0.923674	0.355656	0.492772
ENSRNOG00000003855.7	4815.53	-0.145696	0.107458	-1.35584	0.175149	0.556659008274259				ENSRNOG00000003855.7	4815.53	-0.159938	0.107378	-1.48949	0.13636	0.2342
ENSRNOG00000003858.6	2222.71	-0.0507427	0.109229	-0.464554	0.642251	0.885916266585619				ENSRNOG00000003858.6	2222.71	-0.42141	0.109194	-3.85928	0.000113723	0.000493807
ENSRNOG00000003861.7	133.952	0.268563	0.14958	1.79545	0.0725816	0.37592739662016				ENSRNOG00000003861.7	133.952	0.729014	0.145652	5.00519	5.58058e-07	4.03556e-06
ENSRNOG00000003863.3	1066.61	-0.133916	0.165318	-0.810048	0.417912	0.772816030785627				ENSRNOG00000003863.3	1066.61	-0.343025	0.165138	-2.0772	0.0377829	0.0805117
ENSRNOG00000003864.5	691.386	0.261962	0.147154	1.78019	0.0750451	0.383473715232595				ENSRNOG00000003864.5	691.386	0.526549	0.146446	3.5955	0.000323765	0.00126555
ENSRNOG00000003865.6	37.7793	0.109105	0.241163	0.452409	0.650974	0.888600182833284				ENSRNOG00000003865.6	37.7793	-0.26284	0.239937	-1.09545	0.273319	0.40403
ENSRNOG00000003866.7	169.821	0.717967	0.236687	3.03341	0.00241809	0.0457402183699592				ENSRNOG00000003866.7	169.821	1.52357	0.233953	6.5123	7.40105e-11	1.19862e-09
ENSRNOG00000003869.3	680.903	-0.365466	0.164881	-2.21654	0.0266543	0.220988206861878				ENSRNOG00000003869.3	680.903	-1.32705	0.165419	-8.02235	1.03745e-15	4.41893e-14
ENSRNOG00000003870.5	46.1486	0.822169	0.351844	2.33674	0.0194526	0.183336816320255				ENSRNOG00000003870.5	46.1486	1.68434	0.344241	4.89292	9.93507e-07	6.82591e-06
ENSRNOG00000003872.3	6433.16	-0.311522	0.124878	-2.49462	0.0126094	0.139787568358604				ENSRNOG00000003872.3	6433.16	-0.258083	0.124816	-2.06771	0.0386677	0.0820474
ENSRNOG00000003873.6	2203.55	-0.301635	0.191037	-1.57893	0.114352	0.464482892998358				ENSRNOG00000003873.6	2203.55	-0.599514	0.190993	-3.13894	0.00169559	0.00546508
ENSRNOG00000003875.7	373.888	0.0615963	0.114599	0.537494	0.590926	0.864033405026859				ENSRNOG00000003875.7	373.888	0.261334	0.113249	2.30759	0.0210217	0.049018
ENSRNOG00000003879.5	1591.31	-0.223759	0.0965623	-2.31725	0.0204901	0.189314724985385				ENSRNOG00000003879.5	1591.31	-0.569213	0.0964736	-5.9002	3.63071e-09	4.16753e-08
ENSRNOG00000003881.6	4874.88	-0.117302	0.132166	-0.887535	0.374791	0.742130152072894				ENSRNOG00000003881.6	4874.88	-0.223499	0.13211	-1.69176	0.0906916	0.167496
ENSRNOG00000003882.9	1518.28	-0.0454686	0.16972	-0.267903	0.788774	0.941874678099936				ENSRNOG00000003882.9	1518.28	-0.207836	0.169607	-1.2254	0.220425	0.341942
ENSRNOG00000003883.5	53.838	-0.315412	2.41771	-0.130459	0.896203	0.974305426612236				ENSRNOG00000003883.5	53.838	-0.0606689	2.41735	-0.0250973	0.979977	0.992675
ENSRNOG00000003884.6	582.488	0.119483	0.33512	0.356537	0.721438	0.916408729042393				ENSRNOG00000003884.6	582.488	0.0906856	0.33494	0.270752	0.786582	0.865569
ENSRNOG00000003887.7	4.08702	0.832725	1.01337	0.821742	0.411224	0.769540927932788				ENSRNOG00000003887.7	4.08702	2.32584	0.956855	2.43071	0.0150693	0.036908
ENSRNOG00000003888.5	0.582703	0.247242	1.80672	0.136846	0.891153	NA				ENSRNOG00000003888.5	0.582703	1.40592	1.72087	0.816981	0.413939	0.551832
ENSRNOG00000003889.7	2065.42	0.0116025	0.0739955	0.1568	0.875402	0.966921159004513				ENSRNOG00000003889.7	2065.42	0.170177	0.0736436	2.31082	0.0208429	0.0486668
ENSRNOG00000003890.7	1865.63	0.224401	0.126612	1.77235	0.0763373	0.387366495642365				ENSRNOG00000003890.7	1865.63	0.554468	0.126323	4.38929	1.13722e-05	6.22226e-05
ENSRNOG00000003891.3	2.13978	2.07074	1.08255	1.91284	0.0557687	0.331020351108509				ENSRNOG00000003891.3	2.13978	4.07278	0.942751	4.3201	1.55955e-05	8.2572e-05
ENSRNOG00000003893.6	36.7052	0.132177	0.269026	0.491317	0.623202	0.879353825134198				ENSRNOG00000003893.6	36.7052	0.357852	0.262014	1.36577	0.172011	0.281916
ENSRNOG00000003895.7	42.5153	1.50346	0.407831	3.68647	0.000227387	0.0079867896015363				ENSRNOG00000003895.7	42.5153	2.52562	0.401348	6.29284	3.1171e-10	4.47924e-09
ENSRNOG00000003897.6	4078.15	2.76127	0.347359	7.94934	1.87506e-15	1.56495847868424e-12				ENSRNOG00000003897.6	4078.15	4.49172	0.34717	12.9381	2.74353e-38	2.36903e-35
ENSRNOG00000003899.7	1.00795	0.954554	1.32951	0.717975	0.472773	NA				ENSRNOG00000003899.7	1.00795	0.172649	1.34262	0.128591	0.897681	0.94414
ENSRNOG00000003901.6	580.648	-0.223009	0.115794	-1.92591	0.0541152	0.325733550027198				ENSRNOG00000003901.6	580.648	-0.44555	0.115416	-3.8604	0.0001132	0.000491917
ENSRNOG00000003902.3	0.239922	0	7.10833	0	1	NA				ENSRNOG00000003902.3	0.239922	0	7.10833	0	1	1
ENSRNOG00000003905.6	929.601	-0.055741	0.112801	-0.494153	0.621198	0.878918825999102				ENSRNOG00000003905.6	929.601	0.141852	0.112207	1.2642	0.206157	0.324986
ENSRNOG00000003908.8	134.788	0.284664	0.241364	1.1794	0.238241	0.62809742495393				ENSRNOG00000003908.8	134.788	0.684719	0.238975	2.86523	0.00416701	0.0120506
ENSRNOG00000003915.6	46.4055	0.620697	0.252813	2.45516	0.014082	0.14904097137913				ENSRNOG00000003915.6	46.4055	1.21462	0.245214	4.95328	7.29725e-07	5.15693e-06
ENSRNOG00000003917.8	76.989	0.0984745	0.249623	0.394493	0.693217	0.90631190209599				ENSRNOG00000003917.8	76.989	0.623796	0.244502	2.55129	0.0107324	0.0275295
ENSRNOG00000003918.5	200.172	-0.304347	0.178357	-1.7064	0.0879341	0.411760895340542				ENSRNOG00000003918.5	200.172	-0.0262297	0.17646	-0.148644	0.881835	0.933739
ENSRNOG00000003919.5	1118.24	-0.0498359	0.0832725	-0.598468	0.549528	0.842583467809449				ENSRNOG00000003919.5	1118.24	-0.349746	0.083099	-4.20879	2.56742e-05	0.000129682
ENSRNOG00000003923.4	852.092	-0.0317043	0.0780142	-0.406391	0.684455	0.902849386715585				ENSRNOG00000003923.4	852.092	-0.346654	0.0778013	-4.45563	8.3646e-06	4.69986e-05
ENSRNOG00000003924.6	899.811	-0.0815311	0.100846	-0.808473	0.418818	0.773535897951973				ENSRNOG00000003924.6	899.811	0.0568005	0.100214	0.56679	0.570857	0.696325
ENSRNOG00000003925.8	18.6923	0.125433	0.281678	0.445305	0.656099	0.89018777903613				ENSRNOG00000003925.8	18.6923	0.672128	0.263866	2.54724	0.0108579	0.0278139
ENSRNOG00000003927.7	39.6442	0.962149	0.545247	1.76461	0.0776292	0.389747165003923				ENSRNOG00000003927.7	39.6442	1.76229	0.538561	3.27221	0.00106708	0.0036363
ENSRNOG00000003928.7	3481.66	-0.150439	0.187301	-0.803197	0.421861	0.775522859766599				ENSRNOG00000003928.7	3481.66	-0.198787	0.187236	-1.06169	0.288376	0.420824
ENSRNOG00000003929.7	8.08534	1.52034	0.883798	1.72024	0.0853887	0.406204716539566				ENSRNOG00000003929.7	8.08534	3.66001	0.843871	4.33717	1.44329e-05	7.71692e-05
ENSRNOG00000003931.5	123.211	-0.285761	0.191988	-1.48843	0.136637	0.500280570865481				ENSRNOG00000003931.5	123.211	0.0406124	0.188683	0.215241	0.829579	0.897282
ENSRNOG00000003936.4	228.117	-0.00826673	0.128355	-0.0644053	0.948648	0.987790751052175				ENSRNOG00000003936.4	228.117	0.192324	0.126183	1.52417	0.127467	0.22187
ENSRNOG00000003942.5	940.141	0.185436	0.153139	1.2109	0.225933	0.615249251982695				ENSRNOG00000003942.5	940.141	0.686607	0.152584	4.49985	6.80003e-06	3.91574e-05
ENSRNOG00000003946.8	1344.12	0.0116958	0.068939	0.169655	0.865282	0.96261616534001				ENSRNOG00000003946.8	1344.12	-0.22995	0.0687036	-3.34699	0.000816944	0.00287292
ENSRNOG00000003947.3	95.3554	-0.0427672	0.182281	-0.234622	0.814502	0.95188467148727				ENSRNOG00000003947.3	95.3554	-0.76142	0.183495	-4.14954	3.33138e-05	0.000164039
ENSRNOG00000003948.5	304.999	0.0996667	0.140159	0.711099	0.477023	0.806168670511118				ENSRNOG00000003948.5	304.999	0.296321	0.138503	2.13946	0.0323986	0.0708012
ENSRNOG00000003949.7	143.988	-0.0102503	0.178867	-0.0573068	0.954301	0.989290214315768				ENSRNOG00000003949.7	143.988	-0.431713	0.178652	-2.4165	0.0156704	0.0381752
ENSRNOG00000003950.7	1.25255	0.290049	1.11138	0.26098	0.794108	NA				ENSRNOG00000003950.7	1.25255	0.720022	1.04669	0.687905	0.491513	0.62599
ENSRNOG00000003951.6	3904.06	-0.0211156	0.101098	-0.208864	0.834555	0.955903666489378				ENSRNOG00000003951.6	3904.06	0.0570035	0.100976	0.564523	0.572398	0.697311
ENSRNOG00000003952.6	0.853579	0.667719	1.33682	0.499485	0.617438	NA				ENSRNOG00000003952.6	0.853579	0.567723	1.29346	0.438917	0.660721	0.767408
ENSRNOG00000003953.7	1436.94	-0.115616	0.102079	-1.13261	0.257379	0.646647810418496				ENSRNOG00000003953.7	1436.94	-0.439696	0.101983	-4.31145	1.62186e-05	8.54898e-05
ENSRNOG00000003954.8	163.799	1.02883	0.25591	4.02026	5.8133e-05	0.00277720568990539				ENSRNOG00000003954.8	163.799	1.44991	0.254227	5.70319	1.17588e-08	1.20619e-07
ENSRNOG00000003955.7	150.518	0.140426	0.17037	0.824239	0.409804	0.768195395109225				ENSRNOG00000003955.7	150.518	0.644006	0.166638	3.8647	0.000111227	0.000484964
ENSRNOG00000003956.8	237.636	-0.0508116	0.14323	-0.354755	0.722773	0.916614666755534				ENSRNOG00000003956.8	237.636	-0.272158	0.142486	-1.91007	0.0561247	0.112149
ENSRNOG00000003958.7	893.98	-0.0932352	0.114883	-0.811566	0.417041	0.772392333502977				ENSRNOG00000003958.7	893.98	-0.12995	0.114485	-1.13508	0.256342	0.384199
ENSRNOG00000003959.4	119.059	0.145787	0.307824	0.473606	0.635781	0.883952283758506				ENSRNOG00000003959.4	119.059	0.882658	0.304596	2.89779	0.00375797	0.0110289
ENSRNOG00000003960.5	1.3236	-0.161965	1.3987	-0.115797	0.907813	NA				ENSRNOG00000003960.5	1.3236	2.4975	1.21928	2.04833	0.0405272	0.0853827
ENSRNOG00000003964.7	421.45	-0.154763	0.158031	-0.979319	0.327422	0.707698866449627				ENSRNOG00000003964.7	421.45	-0.11328	0.157267	-0.7203	0.47134	0.607549
ENSRNOG00000003967.3	4505.23	0.183096	0.170571	1.07343	0.28308	0.672469721798796				ENSRNOG00000003967.3	4505.23	0.776086	0.17046	4.55288	5.29169e-06	3.13556e-05
ENSRNOG00000003969.5	1163.04	0.0996745	0.183049	0.544524	0.586081	0.861972420329598				ENSRNOG00000003969.5	1163.04	-0.567166	0.183123	-3.09718	0.00195371	0.00618816
ENSRNOG00000003970.6	2222.95	0.0375681	0.111499	0.336937	0.736164	0.921361781931054				ENSRNOG00000003970.6	2222.95	0.0755352	0.111303	0.678647	0.497361	0.631405
ENSRNOG00000003971.6	1555.36	-0.0668606	0.107922	-0.61953	0.535567	0.834909778122589				ENSRNOG00000003971.6	1555.36	0.375954	0.107563	3.4952	0.000473711	0.0017681
ENSRNOG00000003972.6	10.0946	3.96384	0.964014	4.1118	3.9258e-05	0.00202375024801129				ENSRNOG00000003972.6	10.0946	6.47112	0.931872	6.94422	3.80557e-12	8.15045e-11
ENSRNOG00000003973.6	318.606	0.216013	0.120749	1.78895	0.0736236	0.378305604309446				ENSRNOG00000003973.6	318.606	0.430631	0.11909	3.61602	0.000299172	0.00117961
ENSRNOG00000003975.6	6928.89	-0.0046111	0.119992	-0.0384283	0.969346	0.99341952696022				ENSRNOG00000003975.6	6928.89	0.0124324	0.119937	0.103658	0.917441	0.956568
ENSRNOG00000003977.5	2534.61	-0.436671	0.383543	-1.13852	0.254904	0.644525720328131				ENSRNOG00000003977.5	2534.61	-1.3893	0.383616	-3.62158	0.000292806	0.00115836
ENSRNOG00000003979.8	108.704	0.288981	0.195786	1.47601	0.139942	0.503892403626644				ENSRNOG00000003979.8	108.704	0.490349	0.192845	2.54271	0.0109996	0.0281464
ENSRNOG00000003980.5	903.836	-0.100277	0.183385	-0.546813	0.584507	0.860807853668235				ENSRNOG00000003980.5	903.836	-0.00603161	0.183069	-0.0329471	0.973717	0.989764
ENSRNOG00000003981.5	341.342	-0.213543	0.0784721	-2.72126	0.00650332	0.0904632415150585				ENSRNOG00000003981.5	341.342	-0.304882	0.077054	-3.95673	7.59814e-05	0.000344163
ENSRNOG00000003983.4	1069.05	-0.145713	0.128078	-1.13769	0.255249	0.645098035495217				ENSRNOG00000003983.4	1069.05	-0.348218	0.127879	-2.72302	0.00646876	0.0176613
ENSRNOG00000003984.5	44.894	0.689264	0.388999	1.77189	0.0764123	0.387410507023887				ENSRNOG00000003984.5	44.894	-0.848587	0.396349	-2.14101	0.0322734	0.0705683
ENSRNOG00000003985.5	1297.28	-0.177891	0.106891	-1.66422	0.096068	0.429930339473061				ENSRNOG00000003985.5	1297.28	-0.672664	0.10691	-6.2919	3.13603e-10	4.49623e-09
ENSRNOG00000003988.6	88.0884	0.251552	0.214123	1.1748	0.240073	0.629904184897682				ENSRNOG00000003988.6	88.0884	0.823467	0.209348	3.93349	8.3721e-05	0.000375106
ENSRNOG00000003990.6	3121.29	-0.0936131	0.0618164	-1.51437	0.129931	0.491327457928967				ENSRNOG00000003990.6	3121.29	-0.348753	0.0617057	-5.65188	1.58703e-08	1.58854e-07
ENSRNOG00000003991.7	3.31194	0.255968	1.10301	0.232064	0.816488	0.952568189942939				ENSRNOG00000003991.7	3.31194	0.777361	1.08102	0.719098	0.47208	0.608214
ENSRNOG00000003992.7	44.1742	0.326048	0.225754	1.44426	0.148666	0.518492752533759				ENSRNOG00000003992.7	44.1742	0.754854	0.217465	3.47115	0.000518239	0.00191462
ENSRNOG00000003993.6	99.0944	-0.30242	0.13596	-2.22433	0.0261263	0.218717183517632				ENSRNOG00000003993.6	99.0944	-0.685243	0.135202	-5.0683	4.01375e-07	3.00312e-06
ENSRNOG00000003998.6	4.03702	-0.889233	0.65494	-1.35773	0.174549	0.555919400229065				ENSRNOG00000003998.6	4.03702	0.698886	0.533929	1.30895	0.190551	0.3054
ENSRNOG00000003999.6	109.558	0.504676	0.235818	2.14011	0.0323458	0.245847785047263				ENSRNOG00000003999.6	109.558	0.875137	0.232954	3.75669	0.000172173	0.000718064
ENSRNOG00000004000.7	281.473	-0.201665	0.174483	-1.15578	0.247769	0.637313562853532				ENSRNOG00000004000.7	281.473	-0.0156223	0.173276	-0.0901586	0.928161	0.963086
ENSRNOG00000004001.6	139.689	0.129724	0.172521	0.751931	0.452093	0.794687320269658				ENSRNOG00000004001.6	139.689	0.335078	0.170047	1.9705	0.0487806	0.0997938
ENSRNOG00000004003.4	156.235	1.49785	0.360984	4.14935	3.33418e-05	0.00177059716952258				ENSRNOG00000004003.4	156.235	1.45097	0.36029	4.02724	5.64346e-05	0.000263089
ENSRNOG00000004004.7	316.548	-0.111824	0.111264	-1.00504	0.314878	0.698325307398074				ENSRNOG00000004004.7	316.548	0.0545544	0.109322	0.499027	0.61776	0.734063
ENSRNOG00000004006.5	2608.96	0.350843	0.233357	1.50346	0.13272	0.494934266193228				ENSRNOG00000004006.5	2608.96	0.98751	0.233219	4.23426	2.29307e-05	0.000117101
ENSRNOG00000004009.6	3161.64	-0.0637036	0.279771	-0.227699	0.81988	0.953046968132249				ENSRNOG00000004009.6	3161.64	-1.12851	0.279853	-4.03251	5.51846e-05	0.000257705
ENSRNOG00000004011.6	405.082	-0.0419559	0.133623	-0.313987	0.753531	0.928149936026846				ENSRNOG00000004011.6	405.082	-0.232761	0.133082	-1.74901	0.0802899	0.151136
ENSRNOG00000004013.8	2.18177	1.13721	1.23715	0.91922	0.35798	0.731437468410356				ENSRNOG00000004013.8	2.18177	2.68083	1.14168	2.34814	0.0188676	0.044675
ENSRNOG00000004014.6	562.631	0.225524	0.103925	2.17007	0.0300013	0.235905288675888				ENSRNOG00000004014.6	562.631	0.518425	0.102723	5.04682	4.49218e-07	3.31925e-06
ENSRNOG00000004016.6	986.608	-0.0288748	0.118009	-0.244683	0.806702	0.948073341530025				ENSRNOG00000004016.6	986.608	0.13646	0.117495	1.16141	0.245477	0.37161
ENSRNOG00000004019.3	105.308	0.924704	0.379306	2.43788	0.0147735	0.153488863259502				ENSRNOG00000004019.3	105.308	1.45867	0.376889	3.87029	0.000108706	0.000474841
ENSRNOG00000004022.5	4.36411	0.333044	0.7127	0.467299	0.640286	0.88503377242548				ENSRNOG00000004022.5	4.36411	1.62884	0.644466	2.52743	0.0114901	0.0292168
ENSRNOG00000004026.6	1741.41	0.0643538	0.132884	0.484286	0.628183	0.881447777712711				ENSRNOG00000004026.6	1741.41	-0.0735321	0.132752	-0.553906	0.579643	0.70307
ENSRNOG00000004027.5	24124.4	-0.340085	0.153471	-2.21596	0.0266946	0.221008941673941				ENSRNOG00000004027.5	24124.4	-1.11379	0.15348	-7.25691	3.96032e-13	1.03796e-11
ENSRNOG00000004029.6	6.2374	0.803009	0.6524	1.23085	0.218377	0.60690499503799				ENSRNOG00000004029.6	6.2374	1.73141	0.612265	2.82787	0.00468587	0.013314
ENSRNOG00000004030.7	3.01736	0.887821	0.743148	1.19468	0.232214	0.621264376205226				ENSRNOG00000004030.7	3.01736	0.835182	0.728932	1.14576	0.251894	0.378935
ENSRNOG00000004032.7	1282.68	0.0336759	0.118549	0.284066	0.77636	0.936706969985714				ENSRNOG00000004032.7	1282.68	-0.470971	0.118555	-3.97261	7.10888e-05	0.000324789
ENSRNOG00000004033.8	232.672	-0.208716	0.209626	-0.995657	0.319417	0.701721753994621				ENSRNOG00000004033.8	232.672	-0.264809	0.208616	-1.26936	0.204312	0.32269
ENSRNOG00000004035.6	641.257	0.0826777	0.111039	0.744585	0.456522	0.795295471222649				ENSRNOG00000004035.6	641.257	0.224786	0.110308	2.0378	0.04157	0.0872603
ENSRNOG00000004036.8	417.552	0.264493	0.191159	1.38363	0.166473	0.544360083746863				ENSRNOG00000004036.8	417.552	0.939584	0.189962	4.94618	7.56851e-07	5.33107e-06
ENSRNOG00000004040.8	967.289	0.372526	0.240877	1.54654	0.121974	0.479334461503724				ENSRNOG00000004040.8	967.289	0.908642	0.240531	3.77765	0.000158315	0.000665672
ENSRNOG00000004048.7	154.246	0.605449	0.184416	3.28307	0.00102683	0.0245528799432423				ENSRNOG00000004048.7	154.246	0.822961	0.182393	4.51202	6.42125e-06	3.72585e-05
ENSRNOG00000004049.7	588.025	-0.116321	0.148797	-0.781741	0.434367	0.783951864536328				ENSRNOG00000004049.7	588.025	-0.209221	0.148322	-1.41059	0.158366	0.263948
ENSRNOG00000004050.6	785.639	-0.209513	0.106175	-1.97328	0.0484638	0.307095058274163				ENSRNOG00000004050.6	785.639	-0.557928	0.105968	-5.26506	1.4014e-07	1.15649e-06
ENSRNOG00000004057.8	122.923	0.647178	0.202487	3.19615	0.00139273	0.0308602487835765				ENSRNOG00000004057.8	122.923	1.26745	0.198714	6.37826	1.79115e-10	2.68772e-09
ENSRNOG00000004059.4	38.6636	0.729428	0.356624	2.04537	0.0408181	0.281660840528409				ENSRNOG00000004059.4	38.6636	1.48557	0.348959	4.25715	2.07052e-05	0.000106798
ENSRNOG00000004060.7	6042.45	0.193814	0.144759	1.33887	0.180613	0.562879965378608				ENSRNOG00000004060.7	6042.45	0.339253	0.144698	2.34456	0.0190496	0.0450349
ENSRNOG00000004061.5	846.235	0.185719	0.16884	1.09997	0.271345	0.660532149065762				ENSRNOG00000004061.5	846.235	0.369155	0.168378	2.19242	0.0283494	0.0633295
ENSRNOG00000004062.5	33876.1	-0.274534	0.152167	-1.80416	0.0712056	0.372623882367469				ENSRNOG00000004062.5	33876.1	-1.00969	0.152172	-6.63516	3.24153e-11	5.74435e-10
ENSRNOG00000004063.7	114.855	0.912177	0.346105	2.63555	0.00840003	0.107812110923925				ENSRNOG00000004063.7	114.855	2.49343	0.341491	7.3016	2.84359e-13	7.64385e-12
ENSRNOG00000004066.3	3.38829	1.30554	0.757238	1.72409	0.0846924	0.40552361820763				ENSRNOG00000004066.3	3.38829	1.09885	0.741187	1.48255	0.138194	0.236638
ENSRNOG00000004067.9	143.563	0.101903	0.497774	0.204717	0.837793	0.956689363903877				ENSRNOG00000004067.9	143.563	1.81206	0.495505	3.65701	0.000255177	0.00102399
ENSRNOG00000004068.7	1637.5	0.00677852	0.143481	0.0472433	0.962319	0.991334834234947				ENSRNOG00000004068.7	1637.5	-0.14297	0.143349	-0.99736	0.31859	0.453828
ENSRNOG00000004072.6	1719.32	0.646068	0.184597	3.49988	0.000465462	0.0133959714674432				ENSRNOG00000004072.6	1719.32	1.88697	0.184166	10.246	1.23302e-24	2.25227e-22
ENSRNOG00000004075.7	0.662085	1.0563	2.40385	0.439419	0.660358	NA				ENSRNOG00000004075.7	0.662085	-1.03293	2.41877	-0.427047	0.669345	0.774253
ENSRNOG00000004076.6	151.386	-0.00964832	0.109716	-0.0879391	0.929925	0.982684708856266				ENSRNOG00000004076.6	151.386	0.0029596	0.107009	0.0276575	0.977935	0.99136
ENSRNOG00000004077.8	1.0334	0.869115	1.24448	0.698375	0.484943	NA				ENSRNOG00000004077.8	1.0334	0.0620253	1.27419	0.0486784	0.961176	0.981408
ENSRNOG00000004078.7	86.7046	-0.119298	0.163057	-0.731637	0.46439	0.799627455741594				ENSRNOG00000004078.7	86.7046	-0.252928	0.160609	-1.5748	0.115302	0.204312
ENSRNOG00000004083.7	1409.52	0.0564598	0.0764263	0.738747	0.46006	0.796769880976028				ENSRNOG00000004083.7	1409.52	0.0361629	0.0760364	0.4756	0.63436	0.747037
ENSRNOG00000004084.7	10.1443	-0.369762	0.639114	-0.578555	0.56289	0.848985136283769				ENSRNOG00000004084.7	10.1443	0.991732	0.601832	1.64785	0.0993826	0.180823
ENSRNOG00000004085.6	550.631	-0.289304	0.158161	-1.82917	0.0673737	0.363676688261627				ENSRNOG00000004085.6	550.631	-0.799633	0.158215	-5.05409	4.32455e-07	3.20541e-06
ENSRNOG00000004089.7	5824.95	-0.292875	0.286676	-1.02162	0.306958	0.69299376720765				ENSRNOG00000004089.7	5824.95	-1.20482	0.286708	-4.20225	2.64275e-05	0.000133132
ENSRNOG00000004090.5	163.712	-0.0541075	0.278123	-0.194546	0.845749	0.958081551670799				ENSRNOG00000004090.5	163.712	0.431966	0.276269	1.56357	0.117918	0.208109
ENSRNOG00000004091.6	470.963	-0.0356243	0.110497	-0.3224	0.747149	0.925436120546118				ENSRNOG00000004091.6	470.963	-0.158631	0.109872	-1.44378	0.148802	0.251002
ENSRNOG00000004093.7	1657.7	-0.148993	0.0780108	-1.9099	0.0561465	0.332010733959029				ENSRNOG00000004093.7	1657.7	-0.56039	0.0779637	-7.18783	6.58289e-13	1.66963e-11
ENSRNOG00000004094.4	1.54023	-2.38955	0.890553	-2.68322	0.00729166	0.0974835043906885				ENSRNOG00000004094.4	1.54023	-1.55419	0.710049	-2.18885	0.0286077	0.0638315
ENSRNOG00000004099.6	831.069	0.0702838	0.124418	0.564901	0.572141	0.854374276637376				ENSRNOG00000004099.6	831.069	0.161775	0.123919	1.30549	0.191727	0.306999
ENSRNOG00000004100.5	660.766	0.301232	0.32731	0.920327	0.357402	0.731437468410356				ENSRNOG00000004100.5	660.766	-0.130377	0.327281	-0.398364	0.690362	0.791861
ENSRNOG00000004101.5	7005.82	-0.467722	0.216802	-2.15737	0.0309767	0.240009043825407				ENSRNOG00000004101.5	7005.82	-2.11167	0.216917	-9.73493	2.13969e-22	2.92429e-20
ENSRNOG00000004103.5	321.79	0.019873	0.108886	0.182511	0.855182	0.960611886922461				ENSRNOG00000004103.5	321.79	0.0951749	0.107388	0.886269	0.375472	0.512675
ENSRNOG00000004104.6	177.294	-0.342634	0.117222	-2.92294	0.00346745	0.0594075432733284				ENSRNOG00000004104.6	177.294	-0.288271	0.114467	-2.51838	0.0117897	0.0299064
ENSRNOG00000004107.7	6563.02	0.00757776	0.189345	0.0400209	0.968076	0.992923031313964				ENSRNOG00000004107.7	6563.02	0.542064	0.189272	2.86394	0.00418408	0.012086
ENSRNOG00000004108.3	1.04482	0.252304	1.16149	0.217224	0.828034	NA				ENSRNOG00000004108.3	1.04482	0.950772	1.03154	0.921701	0.356684	0.493765
ENSRNOG00000004109.7	76.3769	0.59442	0.293504	2.02525	0.0428413	0.289023563834039				ENSRNOG00000004109.7	76.3769	1.28334	0.288946	4.44145	8.93536e-06	4.9881e-05
ENSRNOG00000004110.7	87.5994	0.281014	0.23937	1.17397	0.240405	0.630406420528712				ENSRNOG00000004110.7	87.5994	0.875669	0.23514	3.72404	0.000196061	0.000809867
ENSRNOG00000004111.3	290.209	0.55065	0.18907	2.91241	0.00358654	0.0608495383018135				ENSRNOG00000004111.3	290.209	1.42868	0.187114	7.63536	2.2519e-14	7.45286e-13
ENSRNOG00000004112.4	1.39413	2.76638	1.22044	2.26671	0.0234081	0.205137219611188				ENSRNOG00000004112.4	1.39413	2.53933	1.2104	2.09793	0.0359111	0.0771637
ENSRNOG00000004117.6	2.49178	0.730503	0.919314	0.794618	0.426836	0.779124447189618				ENSRNOG00000004117.6	2.49178	0.702865	0.904017	0.777491	0.436869	0.574379
ENSRNOG00000004118.7	6.63371	0.160623	0.492806	0.325936	0.744473	0.924106192215871				ENSRNOG00000004118.7	6.63371	0.936175	0.457953	2.04426	0.0409277	0.0860831
ENSRNOG00000004120.6	1.00536	-0.16239	1.36541	-0.118931	0.90533	NA				ENSRNOG00000004120.6	1.00536	-0.200669	1.33527	-0.150283	0.880541	0.932682
ENSRNOG00000004124.6	6.83481	-0.429299	0.473985	-0.905724	0.365082	0.736169766523861				ENSRNOG00000004124.6	6.83481	-0.67102	0.464105	-1.44584	0.148223	0.250207
ENSRNOG00000004125.4	15963.8	-0.351833	0.211695	-1.66198	0.0965168	0.431323135819304				ENSRNOG00000004125.4	15963.8	-0.880946	0.211697	-4.16136	3.16364e-05	0.000156714
ENSRNOG00000004127.7	1194.6	-0.0620904	0.155564	-0.399132	0.689796	0.905340889099505				ENSRNOG00000004127.7	1194.6	-0.35581	0.155468	-2.28863	0.0221008	0.0511077
ENSRNOG00000004130.4	693.487	0.00389513	0.070173	0.0555075	0.955734	0.989408524737738				ENSRNOG00000004130.4	693.487	0.274938	0.0687612	3.99844	6.37607e-05	0.000293781
ENSRNOG00000004131.6	933.636	0.116887	0.0859552	1.35985	0.173876	0.555205615980294				ENSRNOG00000004131.6	933.636	0.160118	0.0852737	1.8777	0.0604221	0.119244
ENSRNOG00000004132.7	7080.62	0.0507388	0.100141	0.506673	0.612384	0.875255253120575				ENSRNOG00000004132.7	7080.62	0.0669269	0.100077	0.668756	0.503651	0.636796
ENSRNOG00000004133.6	3.21931	0.205201	0.623626	0.329045	0.742122	0.923718587591931				ENSRNOG00000004133.6	3.21931	0.423287	0.590113	0.717299	0.473189	0.609105
ENSRNOG00000004135.6	267.724	-0.190719	0.204315	-0.933453	0.350586	0.727760301531473				ENSRNOG00000004135.6	267.724	-0.123212	0.203254	-0.606197	0.544384	0.673988
ENSRNOG00000004137.7	173.785	0.268898	0.160677	1.67353	0.0942228	0.425557950593427				ENSRNOG00000004137.7	173.785	0.864495	0.157573	5.48632	4.10382e-08	3.79369e-07
ENSRNOG00000004139.8	1509.35	0.016433	0.0847116	0.193988	0.846186	0.958328676395644				ENSRNOG00000004139.8	1509.35	0.0634412	0.0843086	0.752489	0.451757	0.588213
ENSRNOG00000004140.5	81.0308	-0.141697	0.185581	-0.76353	0.445148	0.790420101575949				ENSRNOG00000004140.5	81.0308	-0.0426955	0.182003	-0.234587	0.814529	0.88608
ENSRNOG00000004141.3	739.34	-0.305486	0.167527	-1.8235	0.0682276	0.365472267800574				ENSRNOG00000004141.3	739.34	-0.278112	0.167018	-1.66516	0.0958804	0.175662
ENSRNOG00000004142.6	0.639029	1.73477	1.63952	1.0581	0.29001	NA				ENSRNOG00000004142.6	0.639029	2.52934	1.56066	1.62069	0.105085	0.189474
ENSRNOG00000004143.4	3991.72	-0.155745	0.0605692	-2.57135	0.0101304	0.12238876979809				ENSRNOG00000004143.4	3991.72	-0.236162	0.0604134	-3.90909	9.26439e-05	0.000411462
ENSRNOG00000004144.6	174.721	-0.179431	0.117189	-1.53113	0.125738	0.485252748664361				ENSRNOG00000004144.6	174.721	-0.575474	0.116827	-4.92586	8.39884e-07	5.853e-06
ENSRNOG00000004145.7	181.949	-0.147539	0.133268	-1.10708	0.26826	0.657777914092679				ENSRNOG00000004145.7	181.949	-0.0980268	0.131133	-0.747536	0.45474	0.591327
ENSRNOG00000004146.7	385.801	0.268083	0.12761	2.1008	0.0356583	0.259652120761367				ENSRNOG00000004146.7	385.801	0.550882	0.126077	4.36942	1.24575e-05	6.74424e-05
ENSRNOG00000004147.7	5291.03	-0.502553	0.239382	-2.09937	0.035784	0.260243538658718				ENSRNOG00000004147.7	5291.03	-1.39115	0.239423	-5.81042	6.23178e-09	6.79593e-08
ENSRNOG00000004148.5	289.194	-0.0982469	0.152178	-0.645605	0.518535	0.826353270910389				ENSRNOG00000004148.5	289.194	-0.068527	0.151116	-0.453472	0.650209	0.759099
ENSRNOG00000004150.6	202.962	0.0229382	0.304103	0.0754292	0.939873	0.985003574914109				ENSRNOG00000004150.6	202.962	-0.331462	0.303919	-1.09063	0.275437	0.406532
ENSRNOG00000004152.5	259.686	-0.0587246	0.121801	-0.482135	0.62971	0.882153534537814				ENSRNOG00000004152.5	259.686	-0.235565	0.12094	-1.94779	0.0514403	0.104247
ENSRNOG00000004155.7	3.70431	1.29612	0.738432	1.75523	0.0792204	0.392723748720387				ENSRNOG00000004155.7	3.70431	2.00927	0.693563	2.89703	0.00376712	0.0110524
ENSRNOG00000004158.7	82.0605	0.268424	0.23132	1.1604	0.245886	0.635210418810654				ENSRNOG00000004158.7	82.0605	1.28996	0.22519	5.72831	1.01435e-08	1.05818e-07
ENSRNOG00000004159.5	1523.74	0.219591	0.111347	1.97213	0.0485953	0.307688482799606				ENSRNOG00000004159.5	1523.74	0.352025	0.111012	3.17105	0.00151887	0.00496881
ENSRNOG00000004160.3	430.291	-0.0624908	0.141476	-0.441706	0.658702	0.890892445078635				ENSRNOG00000004160.3	430.291	-0.189392	0.140946	-1.34371	0.179041	0.290679
ENSRNOG00000004161.7	414.02	-0.051485	0.0927356	-0.555181	0.578771	0.858797429071129				ENSRNOG00000004161.7	414.02	-0.261546	0.0920754	-2.84056	0.00450341	0.012861
ENSRNOG00000004162.8	487.329	0.192214	0.152097	1.26376	0.206318	0.593684126223934				ENSRNOG00000004162.8	487.329	0.232854	0.151492	1.53707	0.124277	0.217292
ENSRNOG00000004165.7	42.8638	0.439444	0.283691	1.54902	0.121377	0.478208525507127				ENSRNOG00000004165.7	42.8638	1.58789	0.271816	5.8418	5.1639e-09	5.76742e-08
ENSRNOG00000004168.7	77.8293	0.776635	0.300392	2.58541	0.00972642	0.11906532515127				ENSRNOG00000004168.7	77.8293	0.6409	0.298751	2.14527	0.0319314	0.0699736
[truncated: 17,037 more rows]

[truncated: 38 more sheets: Fig4b, Fig4c, Fig4d, Fig4e, Fig5a, Fig5b, Fig5c, Fig5d, Fig5e,f, Fig5g, Fig6a-d RNAseq, Fig6a-d_RT-qPCR, Fig6a-d_FFPE, Fig6e, SuppFig1a, SuppFig1b, SuppFig2a, SuppFig2b, SuppFig3a, SuppFig3b …]
